# Supplementary material for: SUMOylation of Jun fine-tunes the Drosophila gut immune response
Source: PLoS Pathog. 2022 Mar 7;18(3):e1010356. doi: 10.1371/journal.ppat.1010356 (PMC8929699; doi:10.1371/journal.ppat.1010356)
Supplement: S1 Table — (XLSX) [file ppat.1010356.s016.xlsx]

## Sheet: Legend
Legend for table S1: Differentially expressed genes, post knockdown of Jra in the Gut
A. Genes differentially expressed between w1118 and JraRNAi in UC
B. Genes differentially expressed between UC and 4hpi in w1118
C. Genes differentially expressed between UC and 12hpi in w1118
D. Genes differentially expressed between UC and 24hpi in w1118
E. Genes differentially expressed between UC and 4hpi in JraRNAi
F. Genes differentially expressed between UC and 12hpi in JraRNAi
G. Genes differentially expressed between UC and 24hpi in JraRNAi
H. log2FC values of genes with FDR<0.1
I. Deeptools output representing genes with enrichered peaks of Jra (Cluster-1) on promoters

## Sheet: A. UC_w1118-JraRNAi
Genes differentially expressed between w1118 and JraRNAi in UC
	log2FC	FDR
FBgn0030270	4.00716	2.63178e-82
FBgn0034289	2.34761	9.11914e-47
FBgn0261989	3.0992	7.91259e-35
FBgn0039475	2.48929	2.67247e-31
FBgn0039474	2.36564	5.38828e-28
FBgn0044812	2.99742	1.32626e-26
FBgn0011834	1.96908	5.38575e-26
FBgn0039476	3.5732	9.11238e-25
FBgn0039670	2.19271	8.43597e-23
FBgn0033789	1.80716	1.98449e-21
FBgn0264775	2.14811	1.42708e-20
FBgn0030271	3.31961	3.26067e-20
FBgn0262357	1.76388	7.68411e-20
FBgn0030777	1.63139	1.34225e-18
FBgn0051041	1.74768	4.70665e-18
FBgn0004427	3.58417	5.01707e-18
FBgn0033301	1.62261	3.79661e-17
FBgn0039154	-1.51828	3.22026e-14
FBgn0032002	1.858	4.29775e-14
FBgn0001961	-2.10105	8.09591e-14
FBgn0004430	3.2673	1.04413e-13
FBgn0052283	2.00196	3.28295e-13
FBgn0010044	2.3648	5.69148e-13
FBgn0000633	3.25748	9.42379e-13
FBgn0035607	2.27152	1.17364e-12
FBgn0031033	1.40459	6.64781e-12
FBgn0004428	2.95782	1.32917e-11
FBgn0035926	1.30587	2.33718e-10
FBgn0030048	-1.97875	5.84747e-10
FBgn0004425	2.8252	1.73902e-09
FBgn0053346	1.97568	1.75838e-09
FBgn0051901	1.06918	2.3442e-09
FBgn0259748	1.11289	2.99259e-09
FBgn0262608	1.29529	9.31659e-09
FBgn0038020	1.46773	9.64163e-09
FBgn0043576	1.67084	2.41853e-08
FBgn0033296	1.23987	4.70316e-08
FBgn0033873	1.34681	6.20454e-08
FBgn0033443	1.41938	1.75012e-07
FBgn0051233	-0.943343	4.24135e-07
FBgn0051704	1.43077	5.24176e-07
FBgn0015569	-2.30159	5.3045e-07
FBgn0038652	1.84695	7.56182e-07
FBgn0035300	1.46742	8.69569e-07
FBgn0004644	1.70781	1.0162e-06
FBgn0010041	2.15178	1.80384e-06
FBgn0039777	-1.09523	1.91821e-06
FBgn0032049	-1.16779	2.4873e-06
FBgn0031432	1.41936	2.64385e-06
FBgn0053109	2.31107	3.37736e-06
FBgn0036321	-1.37736	3.72519e-06
FBgn0035886	1.34357	4.54715e-06
FBgn0035355	0.91151	5.1976e-06
FBgn0034291	1.06643	6.48035e-06
FBgn0002869	-1.17416	6.72418e-06
FBgn0034663	0.810853	6.72418e-06
FBgn0040260	1.0664	9.71916e-06
FBgn0052982	-1.6385	1.28702e-05
FBgn0052284	1.40205	1.45348e-05
FBgn0042105	0.948692	1.87601e-05
FBgn0027660	1.57557	2.90691e-05
FBgn0033788	0.871154	3.47489e-05
FBgn0050360	0.951693	3.98092e-05
FBgn0039310	0.889172	4.08352e-05
FBgn0085265	1.27813	4.49615e-05
FBgn0262816	2.11873	4.49615e-05
FBgn0250836	0.918364	4.98507e-05
FBgn0028490	1.49012	5.06408e-05
FBgn0011770	1.07959	5.90731e-05
FBgn0040551	-0.866497	6.3951e-05
FBgn0026439	-1.51954	7.25843e-05
FBgn0032453	1.05895	7.79111e-05
FBgn0039471	-1.04845	8.05631e-05
FBgn0033978	1.38519	0.000110648
FBgn0002570	0.894767	0.000140622
FBgn0263235	0.784875	0.000143809
FBgn0030451	1.33131	0.000145788
FBgn0002868	-0.848257	0.000168503
FBgn0001291	-1.21965	0.000179557
FBgn0053301	1.14509	0.000183469
FBgn0031034	1.04373	0.000184569
FBgn0038832	1.61415	0.000184569
FBgn0038790	0.792046	0.000186222
FBgn0031461	-1.95333	0.000190695
FBgn0003358	-1.10566	0.00025123
FBgn0033327	1.16629	0.000252402
FBgn0002939	-1.67197	0.000271967
FBgn0001285	0.954889	0.000295166
FBgn0050015	-1.17909	0.000295166
FBgn0015039	0.78891	0.000300418
FBgn0030332	1.92441	0.000317749
FBgn0034582	-0.872386	0.000540109
FBgn0031533	-0.878128	0.00057821
FBgn0033826	0.91341	0.00060115
FBgn0029827	0.79336	0.000606442
FBgn0052581	1.8376	0.000642648
FBgn0036948	0.935279	0.000682682
FBgn0035868	1.14614	0.000697724
FBgn0053306	-1.0598	0.000753814
FBgn0264776	0.717361	0.000849927
FBgn0034288	1.73281	0.00088706
FBgn0033294	0.999215	0.000954751
FBgn0264272	-1.4335	0.000954751
FBgn0262580	0.956444	0.000960349
FBgn0040723	-0.64485	0.00129617
FBgn0025697	-1.31124	0.00203729
FBgn0033733	0.786239	0.00203729
FBgn0261681	1.6978	0.00206984
FBgn0034436	-0.800059	0.00210032
FBgn0030756	-1.56215	0.00234977
FBgn0004426	1.68989	0.00240845
FBgn0038842	1.05812	0.00251958
FBgn0035356	0.652455	0.00256421
FBgn0029932	0.913367	0.0026427
FBgn0036320	0.773794	0.00296556
FBgn0039773	-1.39753	0.00300935
FBgn0267195	-1.65465	0.00309051
FBgn0038717	-1.39018	0.00316056
FBgn0033097	-1.31734	0.00326434
FBgn0032836	-1.53307	0.00330816
FBgn0052379	1.59492	0.00333622
FBgn0053192	0.778042	0.00333622
FBgn0040837	-1.31305	0.00340928
FBgn0034047	1.60864	0.00353974
FBgn0037996	-1.41233	0.00417039
FBgn0031267	-1.07997	0.0042786
FBgn0051463	-1.00286	0.00467961
FBgn0031654	-1.55799	0.00654365
FBgn0014388	0.85468	0.00711669
FBgn0004034	1.545	0.00724457
FBgn0034354	0.982622	0.00743588
FBgn0040729	0.749988	0.00817881
FBgn0263397	1.21926	0.00840374
FBgn0033518	1.09445	0.00874239
FBgn0015286	-0.931012	0.00915315
FBgn0037720	-1.13483	0.00915315
FBgn0051072	0.746447	0.00915315
FBgn0033297	0.686892	0.00927847
FBgn0036381	-1.04609	0.0092974
FBgn0036563	-1.42259	0.0092974
FBgn0051091	1.51198	0.00949473
FBgn0261508	0.968401	0.00949473
FBgn0035743	-0.746307	0.0101777
FBgn0053532	0.942176	0.0101777
FBgn0039342	-0.628392	0.010257
FBgn0035205	-1.21454	0.0105617
FBgn0034141	-0.996298	0.0111275
FBgn0034335	1.42191	0.0114764
FBgn0052279	1.36479	0.0114764
FBgn0020508	0.804617	0.0115302
FBgn0036738	-0.863313	0.0115302
FBgn0010387	0.569912	0.0119709
FBgn0014141	-1.25468	0.0120046
FBgn0031032	1.3467	0.0121754
FBgn0038404	1.04827	0.0138111
FBgn0053120	-1.21013	0.0138111
FBgn0035444	-0.993716	0.0156801
FBgn0040342	-0.81054	0.0172347
FBgn0004363	0.573144	0.0182139
FBgn0035583	-0.583226	0.0190448
FBgn0025525	-0.984983	0.0202843
FBgn0261682	1.4751	0.0204216
FBgn0038257	0.832772	0.0215659
FBgn0033774	-0.74998	0.0225714
FBgn0033475	-1.35323	0.0233405
FBgn0029091	-0.871697	0.0234328
FBgn0032162	1.04525	0.0248334
FBgn0028532	0.729544	0.0254899
FBgn0085771	1.4436	0.0254899
FBgn0033683	0.736104	0.025596
FBgn0037936	1.05556	0.0256649
FBgn0263081	-0.555619	0.0256649
FBgn0028342	0.596505	0.0256813
FBgn0038702	0.904841	0.027145
FBgn0050049	-1.19497	0.0283328
FBgn0032068	-0.721788	0.0299396
FBgn0026570	-1.1964	0.030365
FBgn0040653	-0.916203	0.0314041
FBgn0035770	-0.517142	0.0329914
FBgn0033222	-0.904552	0.0330055
FBgn0039869	-0.788983	0.0330055
FBgn0261575	0.743336	0.0335379
FBgn0000579	0.654599	0.0341892
FBgn0038419	-1.08651	0.0357158
FBgn0052667	1.10214	0.0366318
FBgn0035236	-0.620913	0.0369408
FBgn0036332	-1.28089	0.0369408
FBgn0030837	0.588551	0.0372441
FBgn0003231	-0.618868	0.0384579
FBgn0037293	-0.8787	0.0384579
FBgn0051102	-0.938859	0.0385113
FBgn0010043	1.24871	0.038987
FBgn0000575	-0.713277	0.0402859
FBgn0085452	0.917041	0.0408056
FBgn0034538	0.850536	0.0416192
FBgn0035146	-1.0422	0.0429592
FBgn0032069	-0.69825	0.0430878
FBgn0037186	1.015	0.0440469
FBgn0000150	0.554052	0.0446291
FBgn0264959	-1.30089	0.0446291
FBgn0053926	0.793633	0.0456326
FBgn0033139	-0.649115	0.0462072
FBgn0004512	0.652108	0.047016
FBgn0024985	-1.22036	0.0481079
FBgn0034296	0.504412	0.0481079
FBgn0051148	0.645042	0.0481079
FBgn0003118	1.06662	0.0486466
FBgn0026315	-0.750285	0.0486466
FBgn0015316	1.00016	0.049589
FBgn0034279	-0.890254	0.0501632
FBgn0029892	-1.27603	0.0505971
FBgn0032235	-0.531778	0.0505971
FBgn0033395	0.768983	0.0505971
FBgn0266696	-0.681268	0.0508713
FBgn0032774	-1.0254	0.0513604
FBgn0052645	1.32824	0.0525114
FBgn0001145	-0.49916	0.0528301
FBgn0032935	-1.0941	0.0533587
FBgn0034511	-1.00174	0.0533587
FBgn0000318	0.585031	0.0536072
FBgn0267339	-0.838909	0.0536072
FBgn0031945	-1.06841	0.0536443
FBgn0002645	-0.718498	0.0541592
FBgn0028940	0.919511	0.0541592
FBgn0034645	0.599694	0.0541592
FBgn0001142	0.864249	0.0554983
FBgn0259101	-0.502516	0.0554983
FBgn0038243	-0.62616	0.0555091
FBgn0031141	1.22659	0.0556094
FBgn0033216	-0.976429	0.0556094
FBgn0037387	0.687076	0.0556094
FBgn0025866	-1.25918	0.0557652
FBgn0022160	0.798891	0.0560991
FBgn0040256	-0.867095	0.0586923
FBgn0038321	-1.02578	0.0594079
FBgn0035040	-0.994691	0.0596909
FBgn0028552	-0.795004	0.0599181
FBgn0033715	-1.30089	0.0621332
FBgn0039472	-1.2933	0.0632618
FBgn0040832	1.00141	0.0636141
FBgn0039430	-0.91464	0.0640203
FBgn0038082	0.772722	0.065991
FBgn0032820	0.826486	0.0670156
FBgn0040297	0.81247	0.0684354
FBgn0036376	-0.773828	0.0705849
FBgn0003429	-1.23632	0.0712905
FBgn0010423	-0.834422	0.0712905
FBgn0029529	0.779758	0.0712905
FBgn0034317	0.804952	0.0712905
FBgn0039109	-1.05355	0.0721749
FBgn0259735	0.619195	0.0721749
FBgn0265369	-1.0492	0.0761589
FBgn0050090	1.26242	0.0771237
FBgn0085370	-0.812074	0.0781071
FBgn0034664	0.492958	0.0791725
FBgn0038475	1.1681	0.0796629
FBgn0054040	0.726346	0.079721
FBgn0030701	1.24899	0.0803101
FBgn0046776	-1.03674	0.0803101
FBgn0033266	-0.917571	0.0804761
FBgn0259238	0.527782	0.0804761
FBgn0033792	-0.73037	0.0820985
FBgn0040104	0.829597	0.0825681
FBgn0031930	-0.802444	0.0825719
FBgn0035335	0.894334	0.0825719
FBgn0039778	-0.596981	0.0847143
FBgn0010350	-0.946555	0.0848967
FBgn0002945	-1.23417	0.0851749
FBgn0032156	-0.998246	0.0865017
FBgn0033523	1.01685	0.0865017
FBgn0025885	0.812855	0.0877073
FBgn0003356	-1.08646	0.0877511
FBgn0002772	-0.831213	0.0882854
FBgn0039084	-1.21394	0.0888408
FBgn0262007	0.539693	0.0888408
FBgn0036309	-0.693932	0.0888751
FBgn0032717	0.884928	0.089165
FBgn0034491	-0.967104	0.089165
FBgn0051104	0.662718	0.089165
FBgn0085249	-0.633339	0.089165
FBgn0038135	-0.545531	0.0892947
FBgn0034689	1.0675	0.0895386
FBgn0262975	-0.513227	0.0895386
FBgn0283469	-0.695336	0.0895386
FBgn0034939	1.18403	0.0910406
FBgn0035806	1.22206	0.0910406
FBgn0038482	-0.743007	0.0948165
FBgn0031249	-0.641109	0.0952004
FBgn0036767	-0.607793	0.0952004
FBgn0085320	1.20615	0.0952004
FBgn0250814	0.491361	0.0981398
FBgn0040389	0.881432	0.108553
FBgn0037354	0.579838	0.110698
FBgn0039091	-0.661853	0.110724
FBgn0035678	0.925471	0.11168
FBgn0052407	-0.915948	0.11168
FBgn0263199	-0.801814	0.11168
FBgn0035211	-1.18686	0.112123
FBgn0036043	-0.648402	0.113831
FBgn0034670	0.971148	0.115081
FBgn0035476	0.868095	0.116486
FBgn0004108	-1.17599	0.116884
FBgn0031929	-0.621196	0.116884
FBgn0026718	0.775849	0.118621
FBgn0039326	0.619954	0.119705
FBgn0034293	0.613167	0.122942
FBgn0262028	1.02212	0.122942
FBgn0032066	-0.894426	0.125984
FBgn0031457	-1.14275	0.126788
FBgn0037386	0.669334	0.127147
FBgn0004432	0.450726	0.128246
FBgn0035600	0.462216	0.131311
FBgn0036038	-1.12248	0.131311
FBgn0027843	0.71274	0.13149
FBgn0000256	-0.968156	0.132665
FBgn0013770	-0.601073	0.132665
FBgn0263507	-1.03033	0.133243
FBgn0000567	-1.06561	0.136605
FBgn0039596	-1.1588	0.136605
FBgn0039748	1.1449	0.136605
FBgn0039769	0.651908	0.136605
FBgn0262945	1.12528	0.136605
FBgn0002121	-0.612058	0.139336
FBgn0035533	-0.859552	0.14075
FBgn0051077	-0.93937	0.142889
FBgn0033476	-0.651538	0.14301
FBgn0031988	0.681596	0.144527
FBgn0030300	0.826198	0.144738
FBgn0033205	-0.601628	0.144784
FBgn0266742	0.985968	0.144784
FBgn0003209	-0.75877	0.144993
FBgn0030964	0.814661	0.144993
FBgn0031143	-0.5775	0.145465
FBgn0038034	-0.987113	0.146609
FBgn0030403	0.906082	0.146994
FBgn0031695	0.865375	0.149999
FBgn0034318	-0.556827	0.153697
FBgn0000473	0.964007	0.154852
FBgn0027079	-0.871728	0.158169
FBgn0002773	-0.525233	0.162971
FBgn0026602	-0.895936	0.162971
FBgn0031820	-0.956548	0.162971
FBgn0031418	0.609798	0.163296
FBgn0040237	-0.866969	0.163296
FBgn0014427	0.684966	0.16497
FBgn0010241	-0.605568	0.165291
FBgn0283471	-0.577347	0.165592
FBgn0027550	1.09695	0.166367
FBgn0034439	-0.945812	0.166367
FBgn0030955	0.5759	0.167131
FBgn0035206	-0.754882	0.167265
FBgn0259237	0.688774	0.169155
FBgn0015010	0.59708	0.169868
FBgn0032088	-0.484114	0.169868
FBgn0037539	-0.89095	0.169868
FBgn0031600	-0.740206	0.171134
FBgn0029713	-1.10895	0.172729
FBgn0016081	0.814619	0.173272
FBgn0030752	-0.52309	0.173377
FBgn0260795	-1.06868	0.181857
FBgn0036411	1.07891	0.186195
FBgn0016119	0.449337	0.186593
FBgn0030984	0.971516	0.186593
FBgn0033127	-0.697829	0.186593
FBgn0039065	-1.01315	0.186593
FBgn0015765	-0.748196	0.189984
FBgn0033048	-0.812961	0.192444
FBgn0031119	1.08314	0.198433
FBgn0033524	-1.00569	0.199303
FBgn0026061	0.445904	0.199493
FBgn0261955	0.44121	0.199493
FBgn0028518	-0.623332	0.201202
FBgn0036893	-0.986746	0.201518
FBgn0067102	-0.775875	0.203644
FBgn0027556	-0.437182	0.207594
FBgn0037443	-0.68028	0.209934
FBgn0039094	0.956036	0.210244
FBgn0028396	1.06604	0.213519
FBgn0004465	0.657157	0.21437
FBgn0038647	0.950848	0.214783
FBgn0032131	0.673822	0.21751
FBgn0025674	0.75444	0.217654
FBgn0029828	0.720997	0.217654
FBgn0030552	0.825037	0.217654
FBgn0030904	-1.02111	0.217654
FBgn0034997	1.05604	0.217654
FBgn0035517	-0.674011	0.217654
FBgn0039818	-0.708491	0.217654
FBgn0042205	-0.971042	0.217654
FBgn0051116	-0.934294	0.217654
FBgn0052170	0.998817	0.217654
FBgn0032210	-0.775443	0.217752
FBgn0038925	0.520067	0.218421
FBgn0086656	-0.526834	0.218421
FBgn0031977	-0.646252	0.220246
FBgn0035137	-1.00542	0.220246
FBgn0052016	-0.974811	0.221128
FBgn0025802	1.05432	0.221161
FBgn0035697	1.02957	0.221161
FBgn0038349	0.490177	0.221161
FBgn0031381	0.570625	0.221243
FBgn0036831	-0.669362	0.22385
FBgn0033981	0.943552	0.225596
FBgn0029170	1.05021	0.226463
FBgn0029854	0.521742	0.226463
FBgn0034783	-0.930614	0.226463
FBgn0012042	-1.05369	0.227898
FBgn0039464	-1.04519	0.228867
FBgn0263019	-0.774264	0.228867
FBgn0025336	0.814832	0.230564
FBgn0034936	0.663715	0.233746
FBgn0037526	1.02324	0.238226
FBgn0040534	0.779878	0.238226
FBgn0002609	0.984819	0.243504
FBgn0001149	0.470368	0.243849
FBgn0014133	-0.499204	0.243849
FBgn0027091	-0.846184	0.243849
FBgn0035043	-0.510422	0.243849
FBgn0065098	1.03983	0.243849
FBgn0015572	-0.943734	0.24553
FBgn0031078	0.98553	0.247843
FBgn0034437	-1.00962	0.248492
FBgn0039454	-1.02234	0.248492
FBgn0085423	0.583636	0.250196
FBgn0265052	-0.612906	0.250449
FBgn0010501	-0.608177	0.253538
FBgn0015036	0.717819	0.253538
FBgn0021872	-0.392912	0.253538
FBgn0029715	0.572205	0.253538
FBgn0039789	-1.01829	0.253538
FBgn0050047	-0.653984	0.253538
FBgn0261260	0.841992	0.253538
FBgn0005585	0.405895	0.25395
FBgn0035371	-0.556903	0.254945
FBgn0031069	-0.51078	0.25736
FBgn0039290	-0.942415	0.258037
FBgn0016715	0.583372	0.25922
FBgn0037930	0.579798	0.25922
FBgn0031865	0.504664	0.263659
FBgn0045759	-0.92233	0.263659
FBgn0058469	0.904676	0.265422
FBgn0053013	-1.01777	0.266224
FBgn0261397	-0.705431	0.266224
FBgn0036203	-0.5951	0.267502
FBgn0014380	0.474109	0.268694
FBgn0030102	1.01112	0.271383
FBgn0044510	-0.910399	0.271383
FBgn0034736	0.57689	0.271868
FBgn0035094	-0.442158	0.271868
FBgn0032601	0.981357	0.272743
FBgn0030098	-1.00371	0.273829
FBgn0011726	-0.368345	0.27447
FBgn0016059	-0.981866	0.27447
FBgn0032187	-0.549283	0.27447
FBgn0002873	0.98017	0.276097
FBgn0026374	-0.813968	0.276097
FBgn0027291	0.445627	0.276097
FBgn0035534	0.713449	0.276097
FBgn0262872	-0.490031	0.276097
FBgn0020416	0.795637	0.276226
FBgn0035434	0.961951	0.276226
FBgn0032849	0.764018	0.27659
FBgn0040349	0.532464	0.27659
FBgn0001179	0.913702	0.280199
FBgn0015575	-0.537258	0.28251
FBgn0027585	0.999753	0.28407
FBgn0002733	0.992889	0.284509
FBgn0011361	0.378608	0.284509
FBgn0027569	-0.686205	0.284509
FBgn0028372	-0.995862	0.284509
FBgn0035392	-0.890343	0.284509
FBgn0035699	0.94662	0.284509
FBgn0044872	-0.998845	0.284509
FBgn0259178	-0.996956	0.284509
FBgn0030263	0.47429	0.285555
FBgn0265512	0.501991	0.286027
FBgn0085195	0.648914	0.288177
FBgn0028664	-0.837758	0.288936
FBgn0033551	-0.752866	0.292855
FBgn0042174	0.485045	0.292855
FBgn0011739	-0.7641	0.294642
FBgn0031505	0.474345	0.294642
FBgn0031904	-0.716063	0.294642
FBgn0028950	0.394265	0.294768
FBgn0032253	-0.599934	0.295069
FBgn0033755	-0.921293	0.295069
FBgn0035006	-0.662035	0.295069
FBgn0050022	0.571049	0.299893
FBgn0085229	0.463501	0.299893
FBgn0035237	-0.58942	0.301463
FBgn0036952	0.935986	0.303371
FBgn0010039	0.955182	0.305689
FBgn0026086	-0.884818	0.306107
FBgn0032883	-0.900227	0.306107
FBgn0261609	0.473223	0.306107
FBgn0266702	-0.676468	0.307295
FBgn0010408	0.384061	0.307428
FBgn0028491	-0.474357	0.307428
FBgn0028534	-0.515764	0.307428
FBgn0040253	-0.942568	0.307428
FBgn0051198	0.351999	0.307428
FBgn0052023	0.642126	0.307428
FBgn0015240	-0.686782	0.308487
FBgn0033566	0.898804	0.308487
FBgn0037963	-0.974328	0.308487
FBgn0003943	-0.489428	0.311073
FBgn0004910	-0.570052	0.311073
FBgn0013771	-0.85914	0.311073
FBgn0032193	-0.936761	0.311073
FBgn0034512	-0.560652	0.311073
FBgn0036023	-0.487062	0.311073
FBgn0038718	-0.630393	0.311073
FBgn0266421	0.804179	0.311073
FBgn0037492	-0.971194	0.311155
FBgn0014857	0.419258	0.312486
FBgn0030700	-0.867735	0.312486
FBgn0033423	-0.454553	0.312486
FBgn0037566	0.678263	0.312486
FBgn0046113	-0.867819	0.312486
FBgn0035976	0.633053	0.3152
FBgn0037090	-0.506781	0.31655
FBgn0043470	0.412777	0.31655
FBgn0053965	0.793113	0.31655
FBgn0039126	-0.861567	0.316803
FBgn0260658	-0.834806	0.316823
FBgn0003888	0.51237	0.318066
FBgn0015714	-0.712481	0.318066
FBgn0052177	-0.669764	0.318066
FBgn0010213	0.492865	0.320738
FBgn0015380	-0.920623	0.320738
FBgn0036622	-0.354184	0.320738
FBgn0001104	-0.553426	0.321334
FBgn0043471	0.378737	0.321334
FBgn0083167	0.440255	0.321334
FBgn0039623	-0.944761	0.323976
FBgn0038035	0.919082	0.325492
FBgn0024814	-0.418895	0.327098
FBgn0063492	0.652706	0.327418
FBgn0052112	-0.842624	0.327908
FBgn0040020	-0.902487	0.328989
FBgn0086687	-0.449477	0.328989
FBgn0032614	-0.536098	0.331067
FBgn0032248	0.867757	0.332069
FBgn0027496	0.56086	0.334738
FBgn0030460	0.901099	0.335123
FBgn0036035	0.801933	0.335245
FBgn0030670	-0.433092	0.335802
FBgn0031514	-0.526228	0.336363
FBgn0025637	-0.372153	0.338401
FBgn0250906	0.507909	0.338697
FBgn0035370	0.680694	0.341315
FBgn0083983	0.58781	0.342374
FBgn0038858	0.68875	0.342979
FBgn0037244	0.65199	0.343173
FBgn0034432	-0.425736	0.343345
FBgn0020224	-0.662653	0.344037
FBgn0053469	-0.833831	0.344129
FBgn0039044	0.787881	0.346714
FBgn0026760	-0.940293	0.347217
FBgn0051636	-0.900135	0.348941
FBgn0035393	0.893431	0.351443
FBgn0029969	0.622715	0.352008
FBgn0035715	-0.473485	0.353997
FBgn0250838	0.366169	0.353997
FBgn0032857	-0.927726	0.354027
FBgn0028550	0.525023	0.359456
FBgn0030747	-0.435091	0.359456
FBgn0036341	-0.552252	0.359456
FBgn0039689	0.732609	0.359456
FBgn0029914	-0.893089	0.359474
FBgn0001128	0.399793	0.359529
FBgn0038878	-0.759557	0.359529
FBgn0026878	0.84896	0.360954
FBgn0029133	0.498474	0.360954
FBgn0034405	0.637629	0.360954
FBgn0034543	0.583802	0.362463
FBgn0037485	0.743111	0.364845
FBgn0038738	-0.495486	0.366576
FBgn0037999	0.910616	0.366784
FBgn0250835	-0.918142	0.366784
FBgn0033204	-0.904996	0.369682
FBgn0038723	0.654501	0.372583
FBgn0038739	0.781468	0.372583
FBgn0038733	0.919164	0.373574
FBgn0000404	-0.899174	0.374744
FBgn0000566	0.461928	0.374744
FBgn0010583	-0.760152	0.374744
FBgn0011672	-0.613119	0.374744
FBgn0011695	0.398517	0.374744
FBgn0020764	0.551198	0.374744
FBgn0027084	0.562352	0.374744
FBgn0028894	-0.654263	0.374744
FBgn0029672	-0.848306	0.374744
FBgn0033844	-0.503264	0.374744
FBgn0036752	-0.620463	0.374744
FBgn0038038	-0.38318	0.374744
FBgn0039562	0.462601	0.374744
FBgn0052179	-0.780534	0.374744
FBgn0053181	-0.434222	0.374744
FBgn0263933	-0.672386	0.374744
FBgn0265988	-0.910157	0.374744
FBgn0275436	0.604846	0.374744
FBgn0030039	-0.880958	0.374857
FBgn0034365	-0.489655	0.374886
FBgn0051004	-0.352017	0.374886
FBgn0051098	-0.499666	0.374886
FBgn0086674	0.775384	0.374886
FBgn0022893	0.597838	0.375648
FBgn0086254	0.447532	0.377324
FBgn0265991	-0.635067	0.377324
FBgn0019968	-0.597582	0.381141
FBgn0052594	-0.750492	0.382718
FBgn0034232	0.776778	0.386189
FBgn0032689	-0.563631	0.388131
FBgn0051288	0.460042	0.388131
FBgn0003149	-0.697987	0.390764
FBgn0005666	-0.622309	0.391345
FBgn0265185	-0.345335	0.392395
FBgn0083969	-0.71289	0.395349
FBgn0266408	0.902111	0.395349
FBgn0004908	-0.722056	0.396556
FBgn0004379	-0.856528	0.39921
FBgn0032821	-0.862747	0.399751
FBgn0015524	0.845559	0.401284
FBgn0010808	0.467638	0.402177
FBgn0028515	-0.493018	0.402177
FBgn0265042	-0.876248	0.402177
FBgn0011272	0.33146	0.403605
FBgn0026713	0.835089	0.403605
FBgn0030352	0.791069	0.403605
FBgn0050169	0.896274	0.403605
FBgn0035761	0.796473	0.40469
FBgn0010497	-0.480696	0.405611
FBgn0010385	0.893354	0.406845
FBgn0033519	0.885296	0.407462
FBgn0034197	0.871653	0.407462
FBgn0037906	0.377272	0.407462
FBgn0038881	0.641026	0.407462
FBgn0267519	0.536516	0.407462
FBgn0025583	-0.491214	0.410402
FBgn0036821	-0.706475	0.410402
FBgn0003930	0.887356	0.410439
FBgn0033744	0.81782	0.410439
FBgn0039406	0.421553	0.410439
FBgn0039876	-0.845622	0.411152
FBgn0043010	0.737604	0.411152
FBgn0085442	-0.6125	0.412373
FBgn0027106	-0.744658	0.413031
FBgn0034793	0.620177	0.413031
FBgn0036363	0.834656	0.413031
FBgn0053229	-0.65723	0.413031
FBgn0001257	0.517396	0.413363
FBgn0083940	-0.838242	0.413363
FBgn0259992	0.723591	0.415283
FBgn0262743	-0.509332	0.415283
FBgn0010282	0.504752	0.415429
FBgn0014391	0.340401	0.415429
FBgn0032889	0.438239	0.415429
FBgn0050496	-0.883309	0.415429
FBgn0015001	-0.457261	0.417609
FBgn0019644	0.348056	0.417609
FBgn0035941	0.734356	0.417609
FBgn0036372	0.510607	0.417609
FBgn0013679	-0.371562	0.42004
FBgn0035421	0.781464	0.420625
FBgn0027610	-0.443683	0.42132
FBgn0038930	-0.701944	0.421418
FBgn0015393	0.455749	0.421738
FBgn0040208	-0.700618	0.421738
FBgn0036059	-0.597158	0.424207
FBgn0036104	-0.858022	0.427025
FBgn0003748	0.399156	0.427956
FBgn0011742	-0.529346	0.428536
FBgn0031322	-0.753118	0.429144
FBgn0031422	-0.858097	0.429847
FBgn0031498	0.819263	0.430438
FBgn0037721	0.861913	0.430438
FBgn0031117	0.533805	0.432201
FBgn0000084	0.770509	0.434057
FBgn0036953	0.800444	0.434057
FBgn0051265	-0.529124	0.434057
FBgn0013681	-0.591155	0.434524
FBgn0087013	-0.401888	0.434524
FBgn0034158	-0.730448	0.437635
FBgn0000283	-0.677055	0.439106
FBgn0033543	0.462409	0.439106
FBgn0010395	-0.647428	0.439479
FBgn0037520	-0.85342	0.439517
FBgn0051266	-0.447418	0.439517
FBgn0261458	-0.371674	0.439517
FBgn0261790	0.555124	0.439517
FBgn0265872	0.840947	0.439517
FBgn0015038	-0.781818	0.439676
FBgn0013305	-0.55776	0.441205
FBgn0030668	0.454157	0.441205
FBgn0041789	-0.522116	0.441205
FBgn0041627	-0.857352	0.442194
FBgn0031170	0.548396	0.443102
FBgn0038462	0.740364	0.443492
FBgn0026620	-0.480404	0.443917
FBgn0034808	-0.513415	0.443917
FBgn0038461	-0.716019	0.444273
FBgn0039260	-0.659199	0.444273
FBgn0039600	0.617563	0.444273
FBgn0040959	-0.316636	0.444273
FBgn0019643	0.442835	0.444302
FBgn0036362	-0.826191	0.44446
FBgn0029121	-0.723833	0.445713
FBgn0066084	0.322024	0.445713
FBgn0031661	-0.4463	0.449199
FBgn0037203	-0.581964	0.449199
FBgn0086779	-0.811282	0.449199
FBgn0260857	0.558291	0.450324
FBgn0010551	0.420565	0.452747
FBgn0002607	0.339945	0.452785
FBgn0011704	0.671677	0.454415
FBgn0016687	0.359613	0.454415
FBgn0020622	0.61677	0.454415
FBgn0035032	0.342249	0.454415
FBgn0038783	-0.683205	0.454415
FBgn0261625	0.59725	0.454415
FBgn0031530	0.709736	0.45569
FBgn0015924	-0.451877	0.456274
FBgn0032876	-0.850338	0.456274
FBgn0033883	0.473226	0.456274
FBgn0086686	-0.448365	0.456274
FBgn0003357	-0.786163	0.457615
FBgn0029976	-0.797201	0.457615
FBgn0038049	0.590443	0.457615
FBgn0020513	0.656549	0.457632
FBgn0031536	0.726023	0.457632
FBgn0031881	0.488117	0.457632
FBgn0033916	-0.729973	0.457632
FBgn0052409	0.675987	0.457632
FBgn0052669	-0.628316	0.457632
FBgn0063491	0.428247	0.457632
FBgn0086355	0.441704	0.457632
FBgn0031228	0.42522	0.45785
FBgn0085261	-0.347397	0.45785
FBgn0036842	-0.787943	0.458459
FBgn0039427	-0.595426	0.458459
FBgn0260634	-0.631735	0.458459
FBgn0266446	-0.719092	0.458459
FBgn0031417	0.786642	0.458678
FBgn0052549	-0.562374	0.458678
FBgn0015336	0.495131	0.458693
FBgn0039747	0.832416	0.461271
FBgn0264904	-0.767268	0.461271
FBgn0042085	0.843029	0.46226
FBgn0265276	0.5963	0.462596
FBgn0030808	-0.644776	0.463958
FBgn0033926	0.400039	0.465323
FBgn0039774	0.492319	0.465323
FBgn0037270	0.401568	0.465949
FBgn0032681	0.804748	0.467483
FBgn0263002	0.754414	0.467483
FBgn0026326	-0.832846	0.469051
FBgn0033853	-0.631695	0.469265
FBgn0035496	0.777933	0.469265
FBgn0037163	0.530422	0.469265
FBgn0051472	0.45055	0.469265
FBgn0003285	-0.745949	0.469765
FBgn0031830	0.369843	0.469765
FBgn0032161	-0.830567	0.469765
FBgn0032835	-0.799121	0.469765
FBgn0033949	0.818442	0.469765
FBgn0034140	-0.821033	0.469765
FBgn0035490	0.815477	0.469765
FBgn0040022	-0.51577	0.469765
FBgn0259166	0.822132	0.469765
FBgn0260941	0.64148	0.469765
FBgn0035309	-0.780085	0.472983
FBgn0037137	-0.545072	0.474183
FBgn0032451	-0.46878	0.474434
FBgn0034580	-0.585623	0.474434
FBgn0085358	0.350616	0.474434
FBgn0003360	0.312813	0.47502
FBgn0038426	0.571072	0.47502
FBgn0039642	0.822178	0.475474
FBgn0034588	-0.574919	0.476634
FBgn0036557	-0.685151	0.476634
FBgn0054010	0.733076	0.477733
FBgn0261553	-0.469106	0.477733
FBgn0039688	-0.810745	0.478556
FBgn0265137	0.379723	0.478687
FBgn0029002	0.498379	0.478957
FBgn0010389	0.799738	0.480386
FBgn0021944	0.591108	0.480386
FBgn0024995	-0.660721	0.480386
FBgn0026147	0.815272	0.480386
FBgn0026417	-0.794826	0.480386
FBgn0026433	0.81716	0.480386
FBgn0031990	-0.493442	0.480386
FBgn0033122	0.695531	0.480386
FBgn0035587	0.717034	0.480386
FBgn0035933	0.424473	0.480386
FBgn0036165	-0.543666	0.480386
FBgn0036207	0.808342	0.480386
FBgn0037873	0.336609	0.480386
FBgn0038381	-0.823027	0.480386
FBgn0040658	0.741536	0.480386
FBgn0051410	0.490519	0.480386
FBgn0052442	0.816979	0.480386
FBgn0260743	-0.513918	0.480386
FBgn0262567	0.568281	0.480386
FBgn0262838	-0.824509	0.480386
FBgn0030605	0.394306	0.48051
FBgn0039470	-0.812794	0.48051
FBgn0027493	0.334431	0.481023
FBgn0013954	0.379446	0.483619
FBgn0015351	-0.756401	0.483619
FBgn0035791	0.78561	0.483619
FBgn0261387	-0.68718	0.483619
FBgn0034390	0.464878	0.485262
FBgn0265873	-0.819303	0.486072
FBgn0026084	-0.339361	0.486814
FBgn0035811	0.387225	0.487531
FBgn0037341	0.515649	0.48769
FBgn0051183	-0.714137	0.48769
FBgn0051380	0.795497	0.488146
FBgn0001977	-0.536422	0.488354
FBgn0026755	-0.727607	0.488354
FBgn0045761	-0.66632	0.48915
FBgn0015790	-0.387517	0.489507
FBgn0036833	-0.49294	0.489507
FBgn0032859	-0.385835	0.490378
FBgn0086447	-0.631286	0.490717
FBgn0038290	0.775521	0.490889
FBgn0039537	0.353041	0.490889
FBgn0025693	-0.562527	0.491781
FBgn0013676	-0.353097	0.492262
FBgn0035249	0.804764	0.492262
FBgn0038799	0.797527	0.492262
FBgn0032350	0.452925	0.492335
FBgn0020235	0.337687	0.492373
FBgn0028916	0.740334	0.492373
FBgn0031268	0.792567	0.492373
FBgn0031490	0.807809	0.492373
FBgn0036116	0.733529	0.492373
FBgn0029897	0.347724	0.493907
FBgn0001186	0.402567	0.495393
FBgn0003741	-0.747801	0.495393
FBgn0027885	-0.49811	0.495393
FBgn0031281	0.808718	0.495393
FBgn0034709	-0.490969	0.495393
FBgn0035726	0.475524	0.495393
FBgn0036910	0.796497	0.495393
FBgn0039713	0.325752	0.495393
FBgn0262952	-0.342783	0.495393
FBgn0000017	-0.7463	0.495443
FBgn0032703	0.547204	0.495443
FBgn0035929	0.584537	0.495443
FBgn0037065	-0.32326	0.495443
FBgn0039671	0.783045	0.495443
FBgn0040773	0.330927	0.495443
FBgn0266430	-0.718459	0.495443
FBgn0266758	-0.795265	0.495726
FBgn0035147	0.459596	0.49581
FBgn0051955	-0.730939	0.496677
FBgn0038181	-0.805066	0.498638
FBgn0004867	0.329368	0.500163
FBgn0035665	-0.429452	0.500163
FBgn0038810	-0.579471	0.501136
FBgn0265612	-0.803069	0.501136
FBgn0035287	0.726798	0.501442
FBgn0031484	-0.766691	0.501658
FBgn0030769	0.695594	0.501705
FBgn0005660	-0.638652	0.501918
FBgn0030086	-0.37969	0.502512
FBgn0032015	0.400291	0.502739
FBgn0261793	-0.498194	0.502739
FBgn0267911	-0.515027	0.502739
FBgn0010315	0.800109	0.502924
FBgn0026319	0.785528	0.502924
FBgn0029525	-0.740625	0.502924
FBgn0029736	-0.784668	0.502924
FBgn0038388	-0.521814	0.502924
FBgn0038414	-0.648305	0.502924
FBgn0038981	-0.443784	0.502924
FBgn0053966	0.465037	0.502924
FBgn0261789	0.503428	0.502924
FBgn0267384	0.515656	0.502924
FBgn0028509	-0.622327	0.502985
FBgn0051005	0.689163	0.50344
FBgn0039691	-0.660975	0.504179
FBgn0022981	-0.746482	0.504556
FBgn0030272	0.795865	0.504556
FBgn0032222	0.508699	0.504556
FBgn0032381	0.722975	0.504556
FBgn0036462	0.542955	0.504556
FBgn0038224	0.351587	0.504556
FBgn0035343	-0.459707	0.505666
FBgn0265182	0.779344	0.506217
FBgn0028399	-0.451222	0.506891
FBgn0015035	-0.598743	0.511268
FBgn0004657	-0.428767	0.511569
FBgn0033431	0.687968	0.511569
FBgn0030316	0.778643	0.514669
FBgn0026309	0.784837	0.515643
FBgn0015278	-0.512537	0.515906
FBgn0003189	0.77282	0.51707
FBgn0029979	0.401931	0.51707
FBgn0038719	-0.692539	0.51707
FBgn0052302	-0.414648	0.517326
FBgn0038055	-0.705498	0.5177
FBgn0032814	-0.780357	0.519245
FBgn0051076	-0.756543	0.520079
FBgn0086365	0.771815	0.520079
FBgn0050043	-0.682044	0.520144
FBgn0031560	0.576513	0.520396
FBgn0034877	0.290562	0.520396
FBgn0036461	0.629589	0.520396
FBgn0037213	-0.782156	0.520396
FBgn0053116	-0.573801	0.520396
FBgn0085468	0.392004	0.520396
FBgn0032987	0.287818	0.525804
FBgn0052831	0.756499	0.525804
FBgn0036929	0.497691	0.525808
FBgn0086710	0.319294	0.525808
FBgn0030956	-0.778249	0.526258
FBgn0053494	-0.73092	0.526265
FBgn0030025	0.677192	0.526272
FBgn0015791	-0.454476	0.52711
FBgn0011274	0.610876	0.529065
FBgn0015277	-0.740486	0.529065
FBgn0016041	0.465836	0.529065
FBgn0027588	0.369469	0.529065
FBgn0029158	-0.679004	0.529065
FBgn0031494	0.764983	0.529065
FBgn0032170	-0.486671	0.529065
FBgn0039625	-0.559552	0.529065
FBgn0003495	0.765738	0.529635
FBgn0031190	0.410619	0.529635
FBgn0039639	0.776775	0.529635
FBgn0035439	-0.706506	0.52989
FBgn0039757	0.299906	0.52989
FBgn0263830	0.635412	0.52989
FBgn0011296	-0.446106	0.530595
FBgn0260990	0.605807	0.530595
FBgn0266405	0.574039	0.530949
FBgn0024958	-0.545926	0.531526
FBgn0038753	0.774713	0.533058
FBgn0000499	0.600315	0.534353
FBgn0034027	0.728645	0.534353
FBgn0030364	0.507958	0.534367
FBgn0024491	-0.673059	0.534663
FBgn0031263	0.325501	0.534663
FBgn0034488	-0.392494	0.534663
FBgn0032733	-0.512599	0.536489
FBgn0069923	0.354779	0.536489
FBgn0265186	-0.388437	0.536489
FBgn0283681	0.639559	0.538502
FBgn0013678	-0.321386	0.538761
FBgn0034277	0.47134	0.538761
FBgn0001084	0.68403	0.539428
FBgn0027619	-0.423733	0.539428
FBgn0031752	-0.698464	0.539428
FBgn0032422	0.588828	0.539428
FBgn0033783	-0.539875	0.539428
FBgn0040153	0.385599	0.539428
FBgn0040466	-0.724702	0.539428
FBgn0051370	-0.709911	0.539428
FBgn0266362	-0.54818	0.539428
FBgn0004381	-0.716949	0.540707
FBgn0029820	-0.505834	0.541141
FBgn0030873	-0.513341	0.541685
FBgn0039909	0.388878	0.541685
FBgn0036135	0.592548	0.542105
FBgn0001197	0.400753	0.542381
FBgn0001105	0.294677	0.542851
FBgn0003345	-0.418076	0.542851
FBgn0026088	0.419679	0.542851
FBgn0039761	-0.344339	0.542851
FBgn0261393	-0.381695	0.542851
FBgn0262716	-0.311571	0.542851
FBgn0262937	0.668455	0.542851
FBgn0041630	-0.495383	0.545315
FBgn0035623	0.738258	0.545422
FBgn0010417	0.693308	0.545859
FBgn0034976	-0.744069	0.545915
FBgn0036184	0.758988	0.546725
FBgn0030608	-0.336473	0.547498
FBgn0031258	-0.761264	0.548597
FBgn0260437	0.758675	0.548991
FBgn0005632	-0.499264	0.552514
FBgn0031399	0.684671	0.552514
FBgn0050183	0.726961	0.552514
FBgn0261554	-0.568464	0.552514
FBgn0262035	-0.727743	0.552514
FBgn0013773	-0.756886	0.552546
FBgn0037757	-0.741938	0.552546
FBgn0033912	0.324609	0.55274
FBgn0036518	-0.552557	0.55274
FBgn0036549	0.63261	0.55274
FBgn0050020	0.755142	0.55274
FBgn0052221	0.666302	0.55274
FBgn0261602	0.312978	0.55274
FBgn0262738	-0.593607	0.55274
FBgn0039316	0.605368	0.554236
FBgn0004117	-0.489249	0.554843
FBgn0014028	0.302556	0.554843
FBgn0034398	-0.473106	0.556111
FBgn0001316	-0.354523	0.556318
FBgn0028983	-0.322178	0.557071
FBgn0001258	0.405032	0.557231
FBgn0028670	0.354563	0.557231
FBgn0035978	-0.441957	0.557231
FBgn0039492	-0.522262	0.557231
FBgn0001220	0.387862	0.559165
FBgn0004865	-0.748147	0.559165
FBgn0015622	-0.386571	0.559165
FBgn0030833	-0.73718	0.559165
FBgn0024329	-0.493112	0.560155
FBgn0031036	0.742616	0.560155
FBgn0031766	-0.745206	0.560155
FBgn0001217	-0.738967	0.561939
FBgn0010223	-0.623359	0.561939
FBgn0010747	0.447179	0.561939
FBgn0019932	-0.722454	0.561939
FBgn0022942	0.702481	0.561939
FBgn0028427	-0.39418	0.561939
FBgn0028691	0.461561	0.561939
FBgn0031081	-0.746189	0.561939
FBgn0031244	-0.555938	0.561939
FBgn0031682	-0.631656	0.561939
FBgn0033769	-0.622408	0.561939
FBgn0034753	0.291502	0.561939
FBgn0035321	-0.733317	0.561939
FBgn0036237	-0.50542	0.561939
FBgn0036448	-0.526877	0.561939
FBgn0037976	-0.507355	0.561939
FBgn0038845	-0.295748	0.561939
FBgn0039641	-0.747987	0.561939
FBgn0039856	-0.514962	0.561939
FBgn0043364	-0.480954	0.561939
FBgn0050094	-0.745277	0.561939
FBgn0051229	0.452205	0.561939
FBgn0051450	0.607722	0.561939
FBgn0051523	-0.311523	0.561939
FBgn0053265	0.414545	0.561939
FBgn0053558	-0.747626	0.561939
FBgn0250850	-0.730431	0.561939
FBgn0266813	0.640581	0.561939
FBgn0026619	0.551898	0.562515
FBgn0030584	0.398528	0.562515
FBgn0036733	-0.734144	0.562515
FBgn0260386	-0.716674	0.562515
FBgn0050055	-0.725325	0.562557
FBgn0010078	0.313924	0.562643
FBgn0031449	0.582189	0.562643
FBgn0031473	-0.744553	0.562643
FBgn0037009	-0.745059	0.562643
FBgn0037473	0.589055	0.562643
FBgn0031357	0.662719	0.563078
FBgn0037635	-0.680023	0.563078
FBgn0050109	-0.620257	0.563078
FBgn0034050	0.622823	0.567299
FBgn0032014	-0.597721	0.567598
FBgn0052365	0.741459	0.568394
FBgn0010424	-0.527395	0.568479
FBgn0039159	0.528371	0.568479
FBgn0039312	-0.541214	0.568661
FBgn0039488	0.620529	0.568661
FBgn0063449	-0.58569	0.568661
FBgn0086708	-0.490222	0.568661
FBgn0262524	-0.740342	0.568734
FBgn0031182	-0.533474	0.568954
FBgn0036996	-0.660319	0.568954
FBgn0037730	0.735245	0.568954
FBgn0036659	-0.734739	0.568973
FBgn0040011	-0.659998	0.568973
FBgn0266739	0.736099	0.570004
FBgn0266853	0.718654	0.57192
FBgn0037783	-0.71785	0.572666
FBgn0038291	0.685887	0.573372
FBgn0259749	0.461426	0.573493
FBgn0002578	-0.383942	0.573892
FBgn0010280	-0.588356	0.573892
FBgn0010434	-0.45353	0.573892
FBgn0014930	0.448211	0.573892
FBgn0015805	0.686392	0.573892
FBgn0026721	-0.720489	0.573892
FBgn0027790	0.675188	0.573892
FBgn0030739	-0.736297	0.573892
FBgn0032809	-0.730083	0.573892
FBgn0033631	-0.431448	0.573892
FBgn0035661	0.32089	0.573892
FBgn0037167	0.668927	0.573892
FBgn0037623	-0.606356	0.573892
FBgn0038110	-0.478439	0.573892
FBgn0039270	0.696737	0.573892
FBgn0050005	-0.680394	0.573892
FBgn0052100	-0.722168	0.573892
FBgn0267348	0.668295	0.573892
FBgn0037220	0.588143	0.573922
FBgn0263234	0.353203	0.574015
FBgn0040467	0.686546	0.57663
FBgn0051549	0.462359	0.577301
FBgn0266369	-0.728062	0.577301
FBgn0031692	-0.496277	0.57767
FBgn0030035	0.412249	0.577734
FBgn0262473	-0.674252	0.577734
FBgn0031489	0.347472	0.578599
FBgn0029905	-0.615648	0.579043
FBgn0036806	0.466843	0.579043
FBgn0038686	0.62008	0.579043
FBgn0052475	0.708142	0.579043
FBgn0030311	-0.409502	0.579719
FBgn0050392	0.427465	0.579719
FBgn0085813	0.400324	0.579719
FBgn0032846	0.701638	0.580403
FBgn0037763	-0.636906	0.580403
FBgn0032236	0.435249	0.581311
FBgn0037608	0.539157	0.581798
FBgn0038079	-0.724442	0.583464
FBgn0029765	0.717942	0.583968
FBgn0041605	0.644209	0.584013
FBgn0066101	0.471975	0.584013
FBgn0015801	0.712935	0.585416
FBgn0027561	-0.537389	0.585416
FBgn0033679	-0.673694	0.585416
FBgn0033357	0.283498	0.58542
FBgn0003867	0.66669	0.586128
FBgn0030733	0.303702	0.586128
FBgn0262740	-0.500704	0.587024
FBgn0266064	0.504882	0.587024
FBgn0259734	-0.444567	0.588524
FBgn0020618	0.276006	0.591148
FBgn0029766	-0.344596	0.591148
FBgn0030067	0.620504	0.591148
FBgn0038460	-0.518491	0.591148
FBgn0265081	0.714478	0.591148
FBgn0031195	0.676182	0.592183
FBgn0003328	-0.456415	0.59239
FBgn0004919	-0.719232	0.59239
FBgn0032668	-0.66537	0.59239
FBgn0032945	-0.590743	0.59239
FBgn0033317	0.383042	0.59239
FBgn0038763	-0.564633	0.59239
FBgn0050476	0.68017	0.59239
FBgn0051044	0.55207	0.59239
FBgn0036820	0.368206	0.592557
FBgn0039157	-0.623987	0.592557
FBgn0265178	0.709074	0.592557
FBgn0039402	-0.480704	0.593008
FBgn0011555	-0.329637	0.593899
FBgn0000536	0.487751	0.594608
FBgn0017572	0.399663	0.594608
FBgn0034381	-0.705991	0.594608
FBgn0034576	0.3647	0.594608
FBgn0038613	-0.459544	0.594608
FBgn0038889	-0.634999	0.594608
FBgn0039081	0.475861	0.594608
FBgn0047038	0.307225	0.594608
FBgn0262954	0.370014	0.594608
FBgn0283712	-0.64739	0.594608
FBgn0051729	-0.591974	0.594609
FBgn0036509	-0.528619	0.594609
FBgn0041581	-0.708825	0.594609
FBgn0261573	-0.642231	0.594959
FBgn0020545	-0.332907	0.595267
FBgn0033948	-0.71482	0.595267
FBgn0038876	0.655994	0.595267
FBgn0039209	-0.391004	0.595267
FBgn0004047	0.380785	0.595612
FBgn0010397	-0.464882	0.595612
FBgn0015521	0.275084	0.595612
FBgn0015576	-0.449225	0.595612
FBgn0030692	0.554576	0.595612
FBgn0038897	0.601338	0.595612
FBgn0039867	0.713508	0.595612
FBgn0085345	-0.589528	0.595612
FBgn0261699	0.670812	0.595612
FBgn0263745	-0.671958	0.595612
FBgn0284245	-0.260715	0.595612
FBgn0015268	0.283282	0.595772
FBgn0002719	0.375049	0.596574
FBgn0003074	0.380237	0.599284
FBgn0020906	-0.70906	0.599786
FBgn0032957	0.689951	0.599786
FBgn0037686	0.264198	0.599786
FBgn0039768	0.563822	0.599786
FBgn0054026	-0.297309	0.599786
FBgn0010309	-0.705173	0.599987
FBgn0036998	-0.505477	0.600654
FBgn0025641	0.673124	0.60248
FBgn0034051	0.48747	0.603453
FBgn0052441	0.407087	0.603598
FBgn0036367	-0.280939	0.605098
FBgn0030478	0.301103	0.606018
FBgn0065100	0.629423	0.606018
FBgn0262109	-0.357135	0.606018
FBgn0262731	-0.573041	0.606018
FBgn0001122	-0.464465	0.606604
FBgn0031910	0.302299	0.606604
FBgn0034647	0.454455	0.606604
FBgn0035986	0.687401	0.606604
FBgn0036101	-0.698399	0.606604
FBgn0265193	-0.697541	0.606604
FBgn0015737	-0.455665	0.606892
FBgn0032050	0.527261	0.606892
FBgn0034265	-0.703958	0.606892
FBgn0035049	-0.371312	0.606892
FBgn0050342	0.692883	0.606892
FBgn0035876	0.563997	0.607641
FBgn0004228	0.318798	0.6084
FBgn0032348	0.702357	0.6084
FBgn0025620	0.667465	0.608601
FBgn0044030	0.499789	0.608601
FBgn0000422	-0.66923	0.609123
FBgn0033451	0.464861	0.609123
FBgn0034052	-0.64095	0.609123
FBgn0025394	0.539961	0.610394
FBgn0261606	0.282552	0.610444
FBgn0005664	0.531231	0.61159
FBgn0011705	0.359234	0.61159
FBgn0021814	-0.446368	0.61159
FBgn0027490	-0.695042	0.61159
FBgn0034733	0.492583	0.61159
FBgn0036627	-0.632099	0.61159
FBgn0266464	-0.594248	0.61159
FBgn0013695	0.690438	0.611745
FBgn0284255	-0.320686	0.611745
FBgn0011766	-0.414213	0.612658
FBgn0037632	-0.424787	0.612658
FBgn0033215	-0.64089	0.612861
FBgn0037788	-0.32588	0.612861
FBgn0002569	0.373663	0.614738
FBgn0028872	0.631347	0.614738
FBgn0262801	0.354367	0.615034
FBgn0019624	0.271349	0.615307
FBgn0032913	-0.680689	0.615847
FBgn0030571	-0.657007	0.615899
FBgn0035753	0.272375	0.616949
FBgn0037020	-0.405528	0.619175
FBgn0039589	-0.690124	0.619175
FBgn0039590	-0.653882	0.619175
FBgn0262167	-0.670194	0.619175
FBgn0085436	-0.345174	0.619584
FBgn0040623	0.33111	0.622053
FBgn0040793	0.295222	0.622233
FBgn0039914	0.671757	0.622511
FBgn0001989	0.310091	0.623416
FBgn0036666	-0.383942	0.623485
FBgn0028953	-0.427455	0.623847
FBgn0036742	0.590409	0.623958
FBgn0038760	0.690403	0.623958
FBgn0038938	-0.404685	0.623958
FBgn0035904	-0.284966	0.624461
FBgn0037621	0.633103	0.625029
FBgn0010660	-0.673348	0.625475
FBgn0029789	-0.645506	0.625475
FBgn0031561	0.603011	0.625475
FBgn0038586	0.629569	0.625475
FBgn0039075	-0.671035	0.625475
FBgn0040736	-0.412626	0.625475
FBgn0067905	-0.47257	0.625475
FBgn0085317	-0.313395	0.625475
FBgn0250819	-0.600671	0.62602
FBgn0014417	-0.656009	0.626634
FBgn0039205	0.576469	0.626997
FBgn0031020	0.482894	0.62851
FBgn0036133	0.594873	0.629688
FBgn0028703	-0.481213	0.630912
FBgn0033350	0.506737	0.633054
FBgn0001087	0.48421	0.633056
FBgn0015033	-0.582896	0.633329
FBgn0020930	0.630336	0.633329
FBgn0029891	-0.364493	0.633329
FBgn0029895	0.408149	0.633329
FBgn0031299	-0.676713	0.633329
FBgn0032292	0.398727	0.633329
FBgn0033010	-0.485242	0.633329
FBgn0033473	-0.625583	0.633329
FBgn0034537	0.596492	0.633329
FBgn0036662	0.567835	0.633329
FBgn0037184	-0.681273	0.633329
FBgn0037312	0.476332	0.633329
FBgn0039501	0.624577	0.633329
FBgn0040475	-0.429113	0.633329
FBgn0045842	0.607519	0.633329
FBgn0050371	0.650701	0.633329
FBgn0052369	-0.578839	0.633329
FBgn0052850	-0.608596	0.633329
FBgn0085201	0.679354	0.633329
FBgn0085271	0.556076	0.633329
FBgn0250820	-0.442288	0.633329
FBgn0260441	0.24783	0.633329
FBgn0262699	-0.582061	0.633329
FBgn0033356	-0.648702	0.633633
FBgn0032053	0.553922	0.633943
FBgn0035488	-0.546783	0.634085
FBgn0035766	-0.551414	0.634111
FBgn0046302	0.278411	0.634111
FBgn0265937	-0.606334	0.634424
FBgn0013684	-0.595325	0.637068
FBgn0032285	0.564277	0.637068
FBgn0032402	-0.648092	0.637068
FBgn0086367	-0.658792	0.637138
FBgn0260945	0.420737	0.637193
FBgn0026879	0.294397	0.637594
FBgn0051259	-0.413821	0.637594
FBgn0003517	0.259122	0.638007
FBgn0041171	-0.565104	0.638007
FBgn0002354	0.584399	0.638136
FBgn0004227	-0.555221	0.638136
FBgn0028647	0.676238	0.638136
FBgn0029067	0.550794	0.638136
FBgn0032812	0.617348	0.638136
FBgn0033088	-0.65313	0.638136
FBgn0033366	-0.620993	0.638136
FBgn0033735	0.458222	0.638136
FBgn0034065	0.673672	0.638136
FBgn0034909	-0.510629	0.638136
FBgn0035754	-0.648725	0.638136
FBgn0035917	-0.434619	0.638136
FBgn0038653	0.655225	0.638136
FBgn0053012	0.62201	0.638136
FBgn0083058	-0.673962	0.638136
FBgn0022069	0.55435	0.638168
FBgn0000221	-0.668688	0.639189
FBgn0004429	0.575439	0.639189
FBgn0004449	-0.625951	0.639189
FBgn0011603	0.535531	0.639189
FBgn0015808	0.39733	0.639189
FBgn0026400	0.494858	0.639189
FBgn0029079	0.671367	0.639189
FBgn0037176	0.672032	0.639189
FBgn0039379	0.67259	0.639189
FBgn0263930	0.316715	0.639189
FBgn0036576	-0.516759	0.640524
FBgn0265595	0.672342	0.640524
FBgn0024289	-0.465632	0.64121
FBgn0029148	0.463699	0.64121
FBgn0035121	0.319325	0.64121
FBgn0040212	-0.582578	0.644547
FBgn0004101	-0.641496	0.644792
FBgn0034328	-0.64559	0.646044
FBgn0267385	0.291157	0.646246
FBgn0029994	-0.42145	0.649448
FBgn0031877	0.658141	0.649448
FBgn0034897	-0.542929	0.649448
FBgn0262103	-0.656817	0.649448
FBgn0000454	0.305243	0.650721
FBgn0000723	-0.409407	0.650721
FBgn0001297	0.393865	0.651679
FBgn0037843	-0.507077	0.651711
FBgn0033194	-0.502693	0.651731
FBgn0035166	0.615955	0.652877
FBgn0036213	0.241673	0.652877
FBgn0086451	-0.589742	0.653157
FBgn0037117	-0.625961	0.653336
FBgn0040233	0.526697	0.653583
FBgn0003390	-0.651419	0.654122
FBgn0004580	-0.545831	0.654619
FBgn0031344	0.599496	0.654619
FBgn0032261	0.528928	0.654619
FBgn0032656	0.637112	0.654619
FBgn0261872	0.514031	0.654619
FBgn0016984	-0.376863	0.655028
FBgn0002732	0.662169	0.655995
FBgn0032157	-0.592639	0.655995
FBgn0266549	-0.622607	0.655995
FBgn0036058	-0.440125	0.656087
FBgn0033052	-0.587897	0.65674
FBgn0034590	-0.650655	0.65674
FBgn0000044	-0.601489	0.658873
FBgn0030136	0.262835	0.658873
FBgn0011230	-0.422832	0.658884
FBgn0086912	-0.6234	0.658884
FBgn0016726	0.242851	0.659624
FBgn0030334	0.607262	0.659624
FBgn0032409	0.512673	0.659624
FBgn0032720	0.505665	0.659624
FBgn0033987	-0.613206	0.659624
FBgn0035718	-0.317185	0.659624
FBgn0036827	0.511323	0.659624
FBgn0038680	0.358842	0.659624
FBgn0038834	0.259505	0.659624
FBgn0053258	-0.341802	0.659624
FBgn0264357	-0.308251	0.659624
FBgn0015797	-0.371761	0.659935
FBgn0024728	-0.569252	0.659935
FBgn0026403	0.616312	0.659935
FBgn0027608	0.655117	0.659935
FBgn0029778	-0.640702	0.659935
FBgn0030511	-0.61844	0.659935
FBgn0030593	-0.634242	0.659935
FBgn0032706	0.381561	0.659935
FBgn0034312	-0.59044	0.659935
FBgn0034361	0.508872	0.659935
FBgn0034542	-0.576941	0.659935
FBgn0039112	0.294406	0.659935
FBgn0039183	0.610126	0.659935
FBgn0040636	-0.418368	0.659935
FBgn0040958	-0.331947	0.659935
FBgn0051211	0.557139	0.659935
FBgn0086706	-0.309909	0.659935
FBgn0260429	-0.595027	0.659935
FBgn0261437	-0.553197	0.659935
FBgn0263342	0.547977	0.659935
FBgn0263598	-0.240404	0.659935
FBgn0263911	0.266387	0.659935
FBgn0266572	-0.555897	0.659935
FBgn0025700	0.311545	0.661243
FBgn0026197	0.652904	0.662405
FBgn0034420	-0.476351	0.662405
FBgn0033226	-0.294208	0.662804
FBgn0034400	-0.397175	0.662804
FBgn0039249	-0.620366	0.663044
FBgn0003410	-0.470067	0.664689
FBgn0032472	0.648372	0.664689
FBgn0036240	0.642579	0.664689
FBgn0037552	-0.604054	0.664689
FBgn0038363	0.574465	0.664689
FBgn0038431	0.587522	0.664689
FBgn0047135	0.260578	0.664689
FBgn0058191	-0.417591	0.664689
FBgn0259715	0.573173	0.664689
FBgn0261241	-0.622473	0.664689
FBgn0261477	0.565126	0.664689
FBgn0266351	0.606211	0.664689
FBgn0267824	-0.48076	0.664689
FBgn0040080	-0.563255	0.668033
FBgn0040398	-0.394939	0.668033
FBgn0265377	-0.63356	0.668033
FBgn0011211	0.251778	0.668048
FBgn0011259	-0.622639	0.669545
FBgn0032919	-0.525088	0.669545
FBgn0036428	-0.462637	0.669545
FBgn0039560	-0.585955	0.669545
FBgn0030870	-0.643571	0.669573
FBgn0033821	-0.462211	0.670162
FBgn0036629	0.617741	0.670162
FBgn0002521	-0.59645	0.670717
FBgn0036812	-0.646045	0.670815
FBgn0033494	-0.48119	0.671176
FBgn0003048	0.627175	0.672346
FBgn0028473	-0.252046	0.672346
FBgn0031975	-0.552972	0.672346
FBgn0032218	-0.504067	0.672346
FBgn0033691	0.305793	0.672346
FBgn0034225	0.279839	0.672346
FBgn0035089	0.546159	0.672346
FBgn0036258	-0.301487	0.672346
FBgn0037583	0.642342	0.672346
FBgn0067629	0.63637	0.672346
FBgn0037063	0.381796	0.672358
FBgn0085475	-0.62205	0.672358
FBgn0040060	-0.36968	0.672379
FBgn0036144	0.627048	0.673448
FBgn0033187	-0.562662	0.673456
FBgn0039313	-0.411128	0.673456
FBgn0039765	0.450027	0.673456
FBgn0263413	-0.535495	0.673456
FBgn0000109	-0.447776	0.673859
FBgn0051087	0.332285	0.673859
FBgn0262003	0.581207	0.673859
FBgn0037472	-0.563248	0.674307
FBgn0038639	-0.611987	0.674507
FBgn0000042	0.238594	0.674681
FBgn0014877	0.466208	0.674681
FBgn0040493	-0.418929	0.674681
FBgn0053111	-0.473517	0.674681
FBgn0264089	0.630204	0.674681
FBgn0010621	-0.285257	0.677324
FBgn0017579	0.233527	0.677324
FBgn0035173	-0.400668	0.677324
FBgn0038740	-0.315808	0.677324
FBgn0037342	-0.572604	0.67746
FBgn0008635	0.39902	0.678068
FBgn0027495	0.603932	0.678068
FBgn0028479	-0.314429	0.678068
FBgn0031391	-0.627531	0.678068
FBgn0032833	0.247506	0.678068
FBgn0037339	-0.580703	0.678068
FBgn0038972	0.405349	0.678068
FBgn0015037	-0.551482	0.679089
FBgn0023537	0.337049	0.679089
FBgn0031609	-0.633315	0.679089
FBgn0032476	-0.632005	0.679089
FBgn0035090	-0.637689	0.679089
FBgn0025726	-0.514986	0.681686
FBgn0032075	-0.221045	0.681686
FBgn0042206	0.590272	0.681686
FBgn0264750	0.281187	0.681686
FBgn0000406	0.520169	0.682384
FBgn0052452	-0.610581	0.683573
FBgn0032615	0.611649	0.683902
FBgn0032751	0.634185	0.683902
FBgn0053514	0.353836	0.683902
FBgn0266918	-0.374406	0.683902
FBgn0038341	-0.63301	0.684624
FBgn0035483	-0.580222	0.686665
FBgn0013799	0.487062	0.687298
FBgn0023534	0.629796	0.687298
FBgn0028936	0.589194	0.687298
FBgn0030040	-0.26411	0.687298
FBgn0030929	0.273953	0.687298
FBgn0031047	0.517935	0.687298
FBgn0031247	0.576553	0.687298
FBgn0032816	-0.631116	0.687298
FBgn0033259	-0.472302	0.687298
FBgn0034534	0.356871	0.687298
FBgn0037562	0.270651	0.687298
FBgn0038199	0.578122	0.687298
FBgn0040056	-0.606567	0.687298
FBgn0050105	-0.61926	0.687298
FBgn0085279	0.420654	0.687298
FBgn0262366	0.505786	0.687298
FBgn0267728	0.594994	0.687298
FBgn0031562	0.604948	0.68819
FBgn0020392	0.455677	0.688423
FBgn0028327	0.382651	0.688423
FBgn0031485	-0.603502	0.688423
FBgn0033778	0.571158	0.688423
FBgn0086704	0.613938	0.688423
FBgn0267605	-0.610518	0.689556
FBgn0023130	-0.629199	0.689598
FBgn0015296	-0.54273	0.689908
FBgn0029522	-0.627359	0.689908
FBgn0032704	0.231972	0.689908
FBgn0035272	0.466774	0.689908
FBgn0036913	0.593871	0.689908
FBgn0038271	0.284875	0.689908
FBgn0039665	-0.467767	0.689908
FBgn0039711	0.593117	0.689908
FBgn0265719	0.627257	0.689908
FBgn0020236	0.389527	0.690615
FBgn0027338	-0.3259	0.690615
FBgn0033863	0.547281	0.690615
FBgn0034724	0.449052	0.690615
FBgn0035498	-0.381832	0.690615
FBgn0036834	-0.592426	0.690615
FBgn0038701	-0.224882	0.690615
FBgn0042125	0.614094	0.690615
FBgn0053169	0.425828	0.690615
FBgn0284253	0.401774	0.690945
FBgn0000097	0.338033	0.691684
FBgn0011207	-0.530622	0.691684
FBgn0020255	0.267031	0.691684
FBgn0022987	0.624782	0.691684
FBgn0025709	0.402262	0.691684
FBgn0028538	-0.59565	0.691684
FBgn0030776	0.268456	0.691684
FBgn0032329	0.574268	0.691684
FBgn0036287	-0.53836	0.691684
FBgn0037973	0.342639	0.691684
FBgn0040257	-0.609906	0.691684
FBgn0040507	-0.525513	0.691684
FBgn0260243	-0.623721	0.691684
FBgn0265574	-0.601206	0.691684
FBgn0038679	-0.620815	0.69346
FBgn0040087	0.482673	0.69346
FBgn0039555	0.406029	0.694372
FBgn0030521	0.272886	0.694387
FBgn0031059	-0.519308	0.694752
FBgn0034290	0.402281	0.694752
FBgn0034988	0.313754	0.694752
FBgn0035360	-0.26375	0.694752
FBgn0035571	-0.523547	0.694928
FBgn0052576	-0.546095	0.695762
FBgn0037330	0.508245	0.69659
FBgn0001108	-0.401313	0.697352
FBgn0023170	0.23887	0.6988
FBgn0263316	0.525847	0.699406
FBgn0030305	0.497288	0.69951
FBgn0004394	0.613246	0.700778
FBgn0034215	0.33559	0.700778
FBgn0035065	0.597876	0.700778
FBgn0035475	0.616339	0.700778
FBgn0039048	0.595016	0.700778
FBgn0039830	0.242414	0.700778
FBgn0250837	0.566695	0.700778
FBgn0266083	-0.579768	0.700778
FBgn0266581	0.460082	0.700778
FBgn0267733	-0.61357	0.700778
FBgn0019982	0.357315	0.702307
FBgn0030240	0.584515	0.702307
FBgn0033812	0.346633	0.702307
FBgn0034641	0.590816	0.702307
FBgn0037934	0.271058	0.702307
FBgn0039004	-0.61679	0.702307
FBgn0033474	-0.489919	0.70298
FBgn0250789	-0.326561	0.70298
FBgn0017414	0.608577	0.704453
FBgn0026192	-0.499705	0.704681
FBgn0039633	0.537033	0.705707
FBgn0002626	0.221713	0.705762
FBgn0039697	0.265175	0.708891
FBgn0026373	0.561886	0.710216
FBgn0029134	0.353734	0.710216
FBgn0029853	-0.562988	0.710216
FBgn0030884	-0.598926	0.710216
FBgn0033810	0.532849	0.710216
FBgn0034727	0.416815	0.710216
FBgn0034729	0.602632	0.710216
FBgn0039182	-0.57571	0.710216
FBgn0042185	-0.605668	0.710216
FBgn0264895	-0.512973	0.710216
FBgn0035708	0.488676	0.710683
FBgn0051320	-0.601057	0.71089
FBgn0259834	0.342552	0.712021
FBgn0011556	-0.343924	0.712199
FBgn0034389	0.588855	0.712199
FBgn0036847	-0.596107	0.71228
FBgn0043903	0.363775	0.712466
FBgn0243516	0.410008	0.712466
FBgn0001090	0.603851	0.712548
FBgn0030055	0.569817	0.712548
FBgn0032393	0.380121	0.712548
FBgn0033699	0.23823	0.712548
FBgn0033816	0.556	0.712548
FBgn0037921	0.592187	0.712548
FBgn0052641	0.568087	0.712548
FBgn0037911	-0.58965	0.712593
FBgn0039886	-0.491956	0.712593
FBgn0086904	0.243034	0.712593
FBgn0265699	0.58766	0.712593
FBgn0024361	-0.27636	0.71271
FBgn0003969	-0.53952	0.713348
FBgn0033579	-0.532158	0.713348
FBgn0011828	0.573259	0.714602
FBgn0000636	-0.438703	0.714899
FBgn0032465	-0.420046	0.714899
FBgn0083027	0.600673	0.715738
FBgn0264386	-0.605883	0.715738
FBgn0010411	0.24476	0.716809
FBgn0011289	0.392238	0.716809
FBgn0024315	-0.310883	0.716809
FBgn0028540	-0.536049	0.716809
FBgn0028671	-0.440177	0.716809
FBgn0028836	0.490732	0.716809
FBgn0031030	-0.433403	0.716809
FBgn0039740	-0.602655	0.716809
FBgn0086442	-0.523884	0.716809
FBgn0086472	0.241145	0.716809
FBgn0002174	0.377462	0.717945
FBgn0035707	-0.499547	0.717945
FBgn0040010	-0.4835	0.719921
FBgn0020300	-0.576882	0.720457
FBgn0030734	-0.290955	0.720457
FBgn0034138	0.244796	0.720457
FBgn0000257	0.545021	0.722576
FBgn0020278	-0.399134	0.723906
FBgn0031673	-0.514771	0.723906
FBgn0032138	0.267514	0.723906
FBgn0266633	-0.600282	0.723906
FBgn0024314	0.554313	0.724159
FBgn0027620	-0.521891	0.724403
FBgn0029176	0.20938	0.724403
FBgn0030846	0.562668	0.724403
FBgn0032477	-0.451367	0.724403
FBgn0033541	-0.574444	0.724403
FBgn0034304	-0.557233	0.724403
FBgn0036422	0.27558	0.724403
FBgn0036853	0.404355	0.724403
FBgn0036942	0.590348	0.724403
FBgn0037149	-0.578335	0.724403
FBgn0037166	0.323155	0.724403
FBgn0037702	0.450562	0.724403
FBgn0037723	0.549204	0.724403
FBgn0037855	0.594102	0.724403
FBgn0050463	0.367763	0.724403
FBgn0065035	-0.582518	0.724403
FBgn0083961	0.500823	0.724403
FBgn0261800	0.554469	0.724403
FBgn0265189	-0.579976	0.724403
FBgn0266674	0.51895	0.724403
FBgn0024980	-0.38868	0.724773
FBgn0034247	0.238709	0.724773
FBgn0086757	-0.582364	0.725615
FBgn0000046	-0.412215	0.725768
FBgn0038479	0.555305	0.725768
FBgn0003371	-0.415233	0.726645
FBgn0031321	-0.549707	0.728206
FBgn0032943	-0.59274	0.728206
FBgn0033265	-0.561598	0.728206
FBgn0033592	0.593915	0.728206
FBgn0025683	0.257261	0.729139
FBgn0036396	0.56231	0.729139
FBgn0265487	0.262332	0.729139
FBgn0004396	0.275579	0.729753
FBgn0031016	-0.434261	0.729753
FBgn0035155	0.593743	0.729753
FBgn0036210	0.538514	0.729866
FBgn0037482	0.555088	0.729866
FBgn0005671	-0.208771	0.729924
FBgn0024945	0.435717	0.729924
FBgn0027783	-0.591171	0.729924
FBgn0032684	0.388892	0.729924
FBgn0037592	-0.465309	0.729924
FBgn0037853	0.591037	0.729924
FBgn0262614	-0.505207	0.729924
FBgn0003206	-0.592178	0.729955
FBgn0031738	0.423731	0.730198
FBgn0063667	-0.538352	0.730198
FBgn0000662	0.474678	0.73287
FBgn0010611	-0.395173	0.73287
FBgn0265177	0.290332	0.73287
FBgn0035601	0.343236	0.733007
FBgn0262126	0.409498	0.733007
FBgn0011241	-0.515227	0.733417
FBgn0013432	0.530011	0.733417
FBgn0030330	-0.472527	0.733417
FBgn0031638	0.575249	0.733417
FBgn0031836	-0.364825	0.733417
FBgn0032499	-0.539721	0.733417
FBgn0034501	-0.33995	0.733417
FBgn0034975	-0.538692	0.733417
FBgn0037022	-0.51786	0.733417
FBgn0037554	-0.575437	0.733417
FBgn0039305	0.389233	0.733417
FBgn0039920	-0.573362	0.733417
FBgn0040238	-0.49533	0.733417
FBgn0040252	-0.397614	0.733417
FBgn0053002	0.341982	0.733417
FBgn0263748	-0.396199	0.733417
FBgn0002566	-0.422194	0.733459
FBgn0035542	-0.279075	0.733459
FBgn0051974	0.311593	0.733459
FBgn0039297	0.40617	0.735081
FBgn0087035	-0.313745	0.735411
FBgn0036892	0.343411	0.737707
FBgn0263601	0.501857	0.737707
FBgn0267185	-0.548815	0.737707
FBgn0031224	0.475083	0.738129
FBgn0261596	0.239617	0.738129
FBgn0015600	-0.569082	0.738693
FBgn0032877	-0.547908	0.738693
FBgn0259745	-0.487468	0.738693
FBgn0265301	-0.498316	0.738693
FBgn0266044	0.568364	0.739888
FBgn0022344	0.393272	0.740364
FBgn0038206	-0.400103	0.740364
FBgn0044823	-0.578733	0.740364
FBgn0052506	-0.581182	0.740364
FBgn0260026	-0.563685	0.740364
FBgn0010415	-0.287318	0.740435
FBgn0032750	-0.579466	0.740435
FBgn0036740	-0.352389	0.740435
FBgn0001330	-0.578207	0.741972
FBgn0035026	-0.560713	0.741972
FBgn0039602	-0.577282	0.741972
FBgn0000459	-0.548845	0.742103
FBgn0038916	0.378668	0.742766
FBgn0002622	0.238772	0.743104
FBgn0004838	0.240449	0.743104
FBgn0024998	-0.579192	0.743104
FBgn0035497	0.561606	0.743104
FBgn0037241	0.529993	0.743104
FBgn0037715	0.34681	0.743104
FBgn0038752	-0.518845	0.743104
FBgn0038922	0.339441	0.743323
FBgn0033924	0.532136	0.743471
FBgn0033971	0.557072	0.743471
FBgn0010638	0.260196	0.743776
FBgn0025684	-0.563768	0.743776
FBgn0034067	-0.536685	0.743776
FBgn0040236	-0.446127	0.743776
FBgn0067783	-0.444912	0.743776
FBgn0260005	-0.486671	0.743776
FBgn0013685	-0.377463	0.744304
FBgn0030499	-0.506349	0.744304
FBgn0003514	-0.292034	0.744871
FBgn0011300	0.451364	0.744871
FBgn0014269	0.522535	0.744871
FBgn0017566	0.263924	0.744871
FBgn0026737	-0.552464	0.744871
FBgn0027785	0.279544	0.744871
FBgn0027844	-0.217899	0.744871
FBgn0029006	-0.44719	0.744871
FBgn0029711	0.458832	0.744871
FBgn0031906	-0.577535	0.744871
FBgn0032067	-0.562213	0.744871
FBgn0032524	0.519859	0.744871
FBgn0033468	0.568349	0.744871
FBgn0034329	-0.484861	0.744871
FBgn0036111	0.344275	0.744871
FBgn0036249	-0.524498	0.744871
FBgn0036993	0.309192	0.744871
FBgn0037831	0.575584	0.744871
FBgn0039056	-0.469441	0.744871
FBgn0040363	0.577976	0.744871
FBgn0086346	0.244526	0.744871
FBgn0250830	0.480588	0.744871
FBgn0260862	-0.489687	0.744871
FBgn0266722	0.576515	0.744871
FBgn0033273	-0.500144	0.745538
FBgn0263839	-0.462146	0.745638
FBgn0004395	0.421061	0.7462
FBgn0010516	0.235725	0.7462
FBgn0010909	-0.330219	0.7462
FBgn0013733	-0.295767	0.7462
FBgn0023097	-0.566151	0.7462
FBgn0024973	0.460979	0.7462
FBgn0027581	-0.365278	0.7462
FBgn0031000	0.568194	0.7462
FBgn0034110	-0.431018	0.7462
FBgn0035027	-0.57368	0.7462
FBgn0036291	-0.557997	0.7462
FBgn0036754	0.54253	0.7462
FBgn0259139	-0.445338	0.7462
FBgn0260970	-0.360158	0.7462
FBgn0261808	-0.546613	0.7462
FBgn0261885	-0.451056	0.7462
FBgn0263080	0.223838	0.7462
FBgn0029813	0.568792	0.746899
FBgn0032783	-0.471756	0.747943
FBgn0014869	0.305415	0.748242
FBgn0262582	0.406464	0.748909
FBgn0036194	0.526808	0.749067
FBgn0037156	-0.407075	0.750068
FBgn0019928	0.39505	0.750414
FBgn0266917	0.535429	0.750414
FBgn0002593	0.210252	0.750792
FBgn0004893	-0.530996	0.750792
FBgn0020621	-0.344878	0.750792
FBgn0025638	0.269541	0.750792
FBgn0026679	0.515605	0.750792
FBgn0028886	0.491476	0.750792
FBgn0030985	0.524332	0.750792
FBgn0031684	0.276242	0.750792
FBgn0033019	-0.569662	0.750792
FBgn0033663	0.265914	0.750792
FBgn0037351	0.228646	0.750792
FBgn0052448	0.388284	0.750792
FBgn0053127	0.244625	0.750797
FBgn0038533	-0.367999	0.751077
FBgn0026316	0.31284	0.751116
FBgn0267698	-0.350882	0.751116
FBgn0003159	-0.363453	0.751142
FBgn0027596	0.422144	0.753372
FBgn0046689	0.343132	0.753958
FBgn0261599	0.208967	0.754367
FBgn0002789	-0.251363	0.754705
FBgn0005593	0.233936	0.754705
FBgn0014396	-0.305443	0.754705
FBgn0025874	-0.566394	0.754705
FBgn0033153	0.368103	0.754705
FBgn0261113	-0.220605	0.754705
FBgn0034053	-0.565291	0.754809
FBgn0031066	0.220755	0.755286
FBgn0033337	0.541966	0.755286
FBgn0000524	-0.565459	0.755407
FBgn0033999	0.339406	0.755407
FBgn0003997	-0.508369	0.755562
FBgn0004509	-0.376161	0.756578
FBgn0037778	-0.560538	0.756578
FBgn0051015	0.520039	0.756578
FBgn0031437	-0.321917	0.756892
FBgn0011768	-0.275682	0.758302
FBgn0026199	-0.423016	0.758302
FBgn0032363	-0.531316	0.758302
FBgn0032485	0.515981	0.758302
FBgn0033055	-0.476919	0.758302
FBgn0034631	0.542937	0.758302
FBgn0035142	-0.335671	0.758302
FBgn0037529	0.317232	0.758302
FBgn0039130	-0.381547	0.758302
FBgn0039507	-0.430368	0.758302
FBgn0039680	0.500642	0.758302
FBgn0086370	0.506915	0.758302
FBgn0260858	0.461287	0.758302
FBgn0260962	-0.516147	0.758302
FBgn0265499	0.520666	0.758302
FBgn0052626	-0.290153	0.759522
FBgn0032725	0.355398	0.760204
FBgn0035620	0.314067	0.760204
FBgn0036510	-0.511878	0.760204
FBgn0039051	-0.245525	0.760204
FBgn0051694	-0.330194	0.760204
FBgn0263873	-0.471702	0.760204
FBgn0263973	-0.547696	0.760204
FBgn0033029	-0.408274	0.761017
FBgn0045063	0.559438	0.761017
FBgn0003392	-0.302054	0.761846
FBgn0035268	0.516465	0.762745
FBgn0283468	-0.355091	0.762745
FBgn0261859	-0.528898	0.763639
FBgn0030474	0.505261	0.765069
FBgn0033906	0.274986	0.765134
FBgn0013674	-0.232405	0.765193
FBgn0024556	0.297293	0.765483
FBgn0011787	0.382897	0.765503
FBgn0032901	-0.40957	0.765503
FBgn0033206	0.458511	0.765503
FBgn0033690	0.525363	0.765503
FBgn0036039	0.509095	0.765503
FBgn0038846	-0.519736	0.765503
FBgn0029913	-0.554271	0.765704
FBgn0032481	-0.550006	0.765704
FBgn0039141	-0.486394	0.765704
FBgn0264979	0.47844	0.765704
FBgn0025839	0.283507	0.76584
FBgn0015793	-0.485203	0.76637
FBgn0027093	-0.434472	0.76637
FBgn0029882	0.35842	0.76637
FBgn0031450	-0.432124	0.76637
FBgn0031995	0.448395	0.76637
FBgn0035890	-0.551368	0.76637
FBgn0037601	-0.526279	0.76637
FBgn0040309	-0.255839	0.76637
FBgn0250815	-0.486101	0.76637
FBgn0261788	-0.553559	0.76637
FBgn0085453	-0.518841	0.766553
FBgn0265184	-0.512704	0.766663
FBgn0023519	0.456219	0.768135
FBgn0014455	0.277296	0.768296
FBgn0039687	0.55293	0.768296
FBgn0051126	0.504231	0.768296
FBgn0261385	-0.543034	0.768296
FBgn0266582	0.260689	0.768296
FBgn0034025	0.550313	0.768339
FBgn0004687	-0.314385	0.768466
FBgn0034182	-0.532056	0.768466
FBgn0035400	-0.341037	0.768466
FBgn0040491	0.458066	0.768466
FBgn0267001	0.524765	0.769849
FBgn0032168	-0.545438	0.771865
FBgn0040230	0.504062	0.771865
FBgn0021967	0.237001	0.77343
FBgn0001168	0.216623	0.773748
FBgn0025558	-0.458758	0.773748
FBgn0037378	-0.452411	0.773748
FBgn0031359	-0.3046	0.773917
FBgn0031873	0.515466	0.774266
FBgn0260987	-0.393734	0.774722
FBgn0027499	0.426809	0.77555
FBgn0030099	0.499445	0.77555
FBgn0030793	0.504282	0.77555
FBgn0034657	0.535544	0.77555
FBgn0038609	-0.53208	0.77555
FBgn0266282	-0.547972	0.77555
FBgn0002044	-0.398153	0.775689
FBgn0003984	0.544378	0.775892
FBgn0005672	0.359698	0.775892
FBgn0010288	0.354406	0.775892
FBgn0026630	-0.394042	0.775892
FBgn0035264	0.504472	0.775892
FBgn0037770	-0.54642	0.775892
FBgn0040397	0.415342	0.775892
FBgn0028341	0.301563	0.77592
FBgn0039966	-0.493983	0.77592
FBgn0025865	-0.306738	0.776337
FBgn0053051	-0.484081	0.776788
FBgn0261593	0.2054	0.776788
FBgn0016691	0.204337	0.777216
FBgn0085353	-0.314696	0.777249
FBgn0000024	0.396405	0.777316
FBgn0000181	0.211131	0.777316
FBgn0000541	0.39393	0.777316
FBgn0001491	-0.427016	0.777316
FBgn0002579	0.237386	0.777316
FBgn0003274	0.242312	0.777316
FBgn0010358	-0.490045	0.777316
FBgn0010651	-0.265964	0.777316
FBgn0013675	-0.192309	0.777316
FBgn0015903	-0.493187	0.777316
FBgn0022338	-0.533532	0.777316
FBgn0023180	0.491678	0.777316
FBgn0023521	0.478254	0.777316
FBgn0023549	-0.374118	0.777316
FBgn0024238	-0.220043	0.777316
FBgn0025549	-0.441344	0.777316
FBgn0027334	0.452014	0.777316
FBgn0028686	-0.305714	0.777316
FBgn0028956	0.544299	0.777316
FBgn0030237	-0.278226	0.777316
FBgn0030245	-0.295581	0.777316
FBgn0030321	-0.302315	0.777316
FBgn0030699	-0.534801	0.777316
FBgn0030817	-0.475553	0.777316
FBgn0030855	-0.499448	0.777316
FBgn0030894	-0.462403	0.777316
FBgn0031860	0.471969	0.777316
FBgn0031998	-0.372871	0.777316
FBgn0032005	0.309833	0.777316
FBgn0032200	-0.300226	0.777316
FBgn0032243	-0.541799	0.777316
FBgn0032287	-0.535116	0.777316
FBgn0032780	-0.47929	0.777316
FBgn0033234	0.340432	0.777316
FBgn0033241	0.309312	0.777316
FBgn0033375	0.53342	0.777316
FBgn0033471	0.514011	0.777316
FBgn0034029	0.400335	0.777316
FBgn0034091	-0.39356	0.777316
FBgn0034407	-0.403024	0.777316
FBgn0034814	-0.479584	0.777316
FBgn0035122	0.377801	0.777316
FBgn0035152	0.534601	0.777316
FBgn0035279	0.448001	0.777316
FBgn0035639	0.383996	0.777316
FBgn0035670	-0.267002	0.777316
FBgn0036696	-0.48346	0.777316
FBgn0037061	-0.479818	0.777316
FBgn0037718	0.334612	0.777316
[truncated: 15,423 more rows]

## Sheet: B. w1118-4hpi
Genes differentially expressed between UC and 4hpi in w1118
	log2FC	FDR
FBgn0033520	4.9718	2.46087e-97
FBgn0033153	4.28241	2.51711e-78
FBgn0259711	3.88842	2.46419e-66
FBgn0250869	3.0104	5.95353e-44
FBgn0033928	3.2073	1.79953e-42
FBgn0037975	4.21949	2.00304e-40
FBgn0033521	4.46043	6.89622e-39
FBgn0086450	2.77454	2.96001e-37
FBgn0051694	2.57628	1.14888e-33
FBgn0001168	2.39782	1.43478e-32
FBgn0034480	3.26009	5.87619e-31
FBgn0052195	3.10852	2.20437e-30
FBgn0036806	2.7367	2.79945e-30
FBgn0040609	2.51607	6.77102e-30
FBgn0031643	2.63615	5.39221e-29
FBgn0052512	2.72765	4.82695e-28
FBgn0260000	2.88364	5.56736e-27
FBgn0035006	2.43961	1.56135e-26
FBgn0030189	3.28461	2.6104e-24
FBgn0051288	2.2097	3.97674e-24
FBgn0033945	2.2809	3.17519e-21
FBgn0036290	2.50535	8.74648e-21
FBgn0266405	2.28071	1.7543e-20
FBgn0034915	2.16844	1.53795e-19
FBgn0033518	3.83667	2.66703e-18
FBgn0000568	2.23486	3.02844e-18
FBgn0034756	2.77923	1.60486e-17
FBgn0053468	3.26042	1.64194e-17
FBgn0261113	1.47503	4.09122e-17
FBgn0263241	2.46636	5.55119e-17
FBgn0030484	-1.95948	1.30139e-16
FBgn0086254	1.66109	1.85968e-16
FBgn0039319	2.62773	2.98721e-16
FBgn0053192	1.63266	2.98721e-16
FBgn0085261	-1.63407	1.30444e-15
FBgn0037906	1.92317	1.51299e-15
FBgn0263081	-1.42069	1.51299e-15
FBgn0052672	-1.50485	8.208e-15
FBgn0039342	-1.84856	1.01193e-14
FBgn0051633	2.59278	1.24689e-14
FBgn0043364	2.06346	2.65731e-14
FBgn0010278	2.14672	5.01869e-14
FBgn0260462	-1.71694	2.18575e-13
FBgn0027836	2.42364	3.14264e-13
FBgn0004512	1.51661	3.4916e-13
FBgn0042105	1.45312	5.86504e-13
FBgn0032400	-1.34595	1.28666e-12
FBgn0051324	2.21536	1.65008e-12
FBgn0029932	1.69984	1.92686e-12
FBgn0052103	1.62307	2.27354e-12
FBgn0040070	1.17583	2.88369e-12
FBgn0037974	3.37634	5.59438e-12
FBgn0025709	1.56374	1.61635e-11
FBgn0040069	1.90063	2.33119e-11
FBgn0034317	2.00556	2.63515e-11
FBgn0038083	3.14363	4.19799e-11
FBgn0028473	-1.12096	8.19085e-11
FBgn0004652	2.14161	9.22183e-11
FBgn0030270	-2.15605	1.04946e-10
FBgn0037936	2.00405	1.04946e-10
FBgn0261560	-1.19777	1.39813e-10
FBgn0264704	2.99432	1.39813e-10
FBgn0037354	1.57986	5.30252e-10
FBgn0004644	1.83377	5.3906e-10
FBgn0038595	1.96598	8.53842e-10
FBgn0031417	3.202	1.05289e-09
FBgn0004427	-1.52807	1.09387e-09
FBgn0039777	-1.2153	1.10053e-09
FBgn0037781	-1.81103	1.14286e-09
FBgn0004430	-1.63002	1.19e-09
FBgn0265137	1.1479	1.62978e-09
FBgn0034909	1.64964	2.97154e-09
FBgn0051974	1.19028	3.4914e-09
FBgn0001257	1.59675	4.02664e-09
FBgn0034390	1.51116	6.16322e-09
FBgn0031190	-1.52641	6.89577e-09
FBgn0023526	1.59164	7.21131e-09
FBgn0262007	1.22527	7.78389e-09
FBgn0029820	-1.83258	7.92264e-09
FBgn0033624	-1.1798	1.06888e-08
FBgn0005648	1.52818	1.2107e-08
FBgn0030148	1.46717	1.65768e-08
FBgn0035806	2.68562	1.65768e-08
FBgn0051259	1.62858	2.4355e-08
FBgn0035266	1.46423	2.97084e-08
FBgn0016031	1.48096	3.06821e-08
FBgn0033926	1.10333	3.06821e-08
FBgn0266450	2.34247	3.70574e-08
FBgn0037007	-1.46491	5.3195e-08
FBgn0017581	-1.0352	6.44859e-08
FBgn0262656	1.2374	6.44859e-08
FBgn0000250	1.36276	6.72189e-08
FBgn0032049	-1.16413	8.57568e-08
FBgn0034247	-1.22319	9.50643e-08
FBgn0000416	-1.10944	9.64457e-08
FBgn0031432	1.39727	1.0132e-07
FBgn0032034	2.4041	1.23463e-07
FBgn0032202	-1.57646	1.23463e-07
FBgn0031285	-1.07569	1.25697e-07
FBgn0262357	-1.39827	1.27346e-07
FBgn0005660	1.73757	1.37801e-07
FBgn0010040	3.04874	1.43999e-07
FBgn0038098	1.35924	1.89237e-07
FBgn0261862	-1.31141	2.11874e-07
FBgn0037934	-1.14363	2.18399e-07
FBgn0033519	2.93159	2.43672e-07
FBgn0035880	2.54517	2.43672e-07
FBgn0002641	1.58667	2.55955e-07
FBgn0038100	-1.37859	2.65151e-07
FBgn0028341	1.2513	2.68708e-07
FBgn0035356	-0.993237	2.98517e-07
FBgn0026061	-1.25763	3.04136e-07
FBgn0034289	0.986329	3.20817e-07
FBgn0052636	2.63979	3.53536e-07
FBgn0020653	0.974605	4.04916e-07
FBgn0002570	-0.95766	4.14619e-07
FBgn0038809	-1.43408	4.55328e-07
FBgn0051072	-1.2788	4.58917e-07
FBgn0037345	2.20972	6.61241e-07
FBgn0041184	1.26977	6.62899e-07
FBgn0032615	2.18104	7.6316e-07
FBgn0035476	1.74587	8.23459e-07
FBgn0264541	1.97895	8.86418e-07
FBgn0033297	-1.12251	9.65633e-07
FBgn0262366	1.63768	1.0659e-06
FBgn0003943	0.998629	1.23422e-06
FBgn0032727	-1.18448	1.47046e-06
FBgn0037612	-1.63114	1.65936e-06
FBgn0050360	-1.0335	1.6719e-06
FBgn0262736	-0.823312	1.6719e-06
FBgn0038916	1.31875	1.70029e-06
FBgn0010173	1.66148	1.80339e-06
FBgn0037391	1.39895	1.98634e-06
FBgn0036422	-1.03865	2.04332e-06
FBgn0004428	-1.15072	2.20527e-06
FBgn0031662	1.48401	2.20613e-06
FBgn0053510	1.83958	2.36139e-06
FBgn0014184	-0.786194	2.46687e-06
FBgn0053265	-1.60013	2.70454e-06
FBgn0052054	0.98117	3.0971e-06
FBgn0034663	-0.865903	3.25019e-06
FBgn0032456	0.984386	3.26693e-06
FBgn0026593	1.31957	3.30146e-06
FBgn0033216	-1.95635	3.91657e-06
FBgn0033476	-1.28582	4.07151e-06
FBgn0027525	-1.24621	5.09351e-06
FBgn0030183	-1.73227	5.39993e-06
FBgn0263342	1.72163	5.69975e-06
FBgn0035499	-0.928625	6.03504e-06
FBgn0031801	1.11834	6.09536e-06
FBgn0025366	-0.892654	6.10526e-06
FBgn0054040	-1.2602	6.29851e-06
FBgn0085424	1.00347	6.7055e-06
FBgn0041094	1.14806	7.14532e-06
FBgn0032839	-1.77262	7.27255e-06
FBgn0035094	-1.11329	7.37515e-06
FBgn0028399	-1.16582	8.33923e-06
FBgn0010357	-1.03205	8.58718e-06
FBgn0034312	1.37521	8.58718e-06
FBgn0266918	-1.40516	9.20714e-06
FBgn0041191	-1.16988	9.55812e-06
FBgn0085358	-1.21154	1.01023e-05
FBgn0001149	1.04371	1.11261e-05
FBgn0038901	1.55673	1.43352e-05
FBgn0033638	-1.29921	1.45799e-05
FBgn0013771	-2.08026	1.46504e-05
FBgn0260972	-0.942748	1.79189e-05
FBgn0033782	2.25849	1.96261e-05
FBgn0086370	1.68248	2.10176e-05
FBgn0003358	-0.865153	2.29174e-05
FBgn0003231	-0.904975	2.41503e-05
FBgn0014018	1.18305	2.69819e-05
FBgn0001187	1.21622	2.87869e-05
FBgn0004425	-1.36644	3.15098e-05
FBgn0030098	-1.08819	3.17113e-05
FBgn0016076	1.14737	3.29816e-05
FBgn0265577	2.02222	3.38095e-05
FBgn0005671	-0.768249	3.43338e-05
FBgn0010038	2.47973	3.63955e-05
FBgn0030593	1.5665	4.05376e-05
FBgn0033204	1.83122	4.08807e-05
FBgn0036643	-1.4302	4.33653e-05
FBgn0030817	1.50551	4.95293e-05
FBgn0031033	0.951105	5.26362e-05
FBgn0034394	1.32869	5.33416e-05
FBgn0010226	1.14978	5.50281e-05
FBgn0085223	0.854766	5.57529e-05
FBgn0040777	-1.34925	6.19499e-05
FBgn0034736	1.05775	6.58421e-05
FBgn0034968	-0.750489	6.71286e-05
FBgn0052283	1.4152	7.36788e-05
FBgn0030521	-0.785583	7.37325e-05
FBgn0086758	1.82972	7.90119e-05
FBgn0261808	1.63601	7.94874e-05
FBgn0035620	-1.2538	8.28607e-05
FBgn0052068	-0.805077	8.37667e-05
FBgn0033760	1.07881	8.38411e-05
FBgn0029996	-1.09766	8.50272e-05
FBgn0040060	-1.09769	8.96377e-05
FBgn0002121	-1.07254	9.14936e-05
FBgn0263773	-1.04553	9.2047e-05
FBgn0038115	1.45809	9.39209e-05
FBgn0030776	-0.826915	9.60182e-05
FBgn0040349	0.911211	9.78281e-05
FBgn0011555	-0.940454	0.000101632
FBgn0038037	-0.945755	0.000101632
FBgn0034573	-1.38594	0.00010527
FBgn0085436	-0.818878	0.00010527
FBgn0050109	1.35534	0.000108468
FBgn0033205	1.09288	0.000109586
FBgn0033774	-0.866668	0.00011152
FBgn0013981	-0.794932	0.000115006
FBgn0054026	-0.880473	0.000115006
FBgn0029891	-1.11646	0.000128359
FBgn0013770	-1.02567	0.000136921
FBgn0015351	1.42131	0.000139851
FBgn0283535	-0.777551	0.000139851
FBgn0001226	-2.29229	0.000140352
FBgn0038460	1.03137	0.0001408
FBgn0039488	1.44769	0.000140866
FBgn0010241	0.863145	0.000148792
FBgn0015795	-0.805559	0.00014926
FBgn0039349	0.886448	0.000149986
FBgn0036187	1.78326	0.000151781
FBgn0039959	-1.01449	0.000165996
FBgn0036749	2.05142	0.000169744
FBgn0040837	1.4065	0.000169744
FBgn0015019	0.792782	0.000173687
FBgn0027844	-0.753573	0.000174006
FBgn0035996	2.03193	0.000174006
FBgn0001230	-1.80765	0.000194033
FBgn0039761	-0.782998	0.000214185
FBgn0027348	0.909477	0.000217484
FBgn0013709	-2.08024	0.000228045
FBgn0027506	-1.5777	0.000228451
FBgn0032726	-1.17943	0.0002431
FBgn0262952	-0.89437	0.000251589
FBgn0014388	1.00927	0.00027155
FBgn0032253	-1.32465	0.00027155
FBgn0036752	1.06962	0.00027155
FBgn0262109	-1.00877	0.00027155
FBgn0039644	1.23246	0.000273589
FBgn0036501	1.11577	0.000273672
FBgn0266362	1.11528	0.000282583
FBgn0266411	1.01426	0.000307582
FBgn0036321	-1.24394	0.000341765
FBgn0030245	-0.973732	0.000357036
FBgn0035708	1.3969	0.000359515
FBgn0259214	-0.827294	0.00037841
FBgn0039543	0.940027	0.000382254
FBgn0035153	1.83868	0.000383964
FBgn0011638	1.08293	0.000404569
FBgn0032518	-0.691564	0.000404569
FBgn0003175	1.26975	0.000409107
FBgn0038680	-1.03078	0.000420922
FBgn0042135	-0.861141	0.000424431
FBgn0039886	1.32093	0.000427919
FBgn0050055	1.46012	0.000445137
FBgn0261387	1.22907	0.000459814
FBgn0038889	-1.77014	0.00046356
FBgn0040064	0.826703	0.000466743
FBgn0037783	-1.97843	0.000487528
FBgn0039487	1.54665	0.000487528
FBgn0013272	-0.75173	0.000490341
FBgn0031654	-1.7387	0.000490341
FBgn0040959	-0.999197	0.000510723
FBgn0038530	1.7708	0.000535687
FBgn0038407	1.25778	0.000547594
FBgn0053306	-0.700055	0.000573276
FBgn0036258	-0.853246	0.00058837
FBgn0039760	-0.895162	0.000588405
FBgn0037890	0.88478	0.000591214
FBgn0035300	1.13184	0.00062833
FBgn0045852	1.41655	0.00069284
FBgn0266853	1.7062	0.00069284
FBgn0266019	-0.884211	0.000692908
FBgn0086687	-0.850423	0.000700389
FBgn0028737	-0.667983	0.000701321
FBgn0042102	0.849797	0.000704537
FBgn0030670	-0.824155	0.000704758
FBgn0033659	-0.780418	0.000710497
FBgn0010786	1.2344	0.000717404
FBgn0039593	1.62051	0.000722294
FBgn0013733	-0.898238	0.000725644
FBgn0040636	-1.02873	0.000734214
FBgn0037468	-1.05712	0.000735677
FBgn0085359	-0.943735	0.000767361
FBgn0035495	-1.02857	0.000821221
FBgn0032336	-0.895702	0.000841253
FBgn0036257	-1.08803	0.00087931
FBgn0267339	0.854527	0.00087931
FBgn0014427	0.911912	0.000895899
FBgn0030904	1.68401	0.000895899
FBgn0031498	1.5988	0.000895899
FBgn0051087	0.756177	0.000902817
FBgn0038681	-0.859942	0.00099948
FBgn0039858	-0.659775	0.00099948
FBgn0266702	-1.48718	0.0010103
FBgn0053542	1.5758	0.0010167
FBgn0052369	1.09703	0.00102484
FBgn0020388	1.61984	0.00106181
FBgn0052425	1.28529	0.00107504
FBgn0039379	1.86836	0.00107977
FBgn0259152	1.04764	0.00109393
FBgn0020386	0.982474	0.00110849
FBgn0028480	-0.753973	0.00112051
FBgn0037716	1.38609	0.00112295
FBgn0043578	1.56918	0.0011838
FBgn0263598	-0.668111	0.00118578
FBgn0031824	1.35384	0.00119004
FBgn0037723	1.47216	0.00119004
FBgn0266421	1.36627	0.00119004
FBgn0039714	0.905595	0.00119751
FBgn0001225	-1.97773	0.00120507
FBgn0034110	-1.27435	0.00123859
FBgn0035877	-1.27667	0.00126434
FBgn0027363	0.910435	0.00133213
FBgn0023213	-0.696301	0.00133626
FBgn0031636	-1.05287	0.00133669
FBgn0032810	1.2759	0.001339
FBgn0032949	-0.783464	0.00137706
FBgn0013347	-0.894172	0.00139528
FBgn0261283	-0.785444	0.00147597
FBgn0015575	-0.901728	0.00149378
FBgn0038745	-1.01504	0.00149424
FBgn0003463	1.29349	0.00149513
FBgn0027779	-0.685002	0.00154411
FBgn0025456	-1.12418	0.00154752
FBgn0001224	-2.03563	0.00156683
FBgn0030208	1.03871	0.00156683
FBgn0039044	1.35837	0.00156749
FBgn0001125	0.816734	0.00156824
FBgn0015001	-0.858842	0.00156824
FBgn0283427	1.08408	0.00156824
FBgn0042712	1.18234	0.00157171
FBgn0052409	1.21382	0.00159639
FBgn0011705	0.777756	0.00161278
FBgn0003053	0.807185	0.00170905
FBgn0026372	-0.603008	0.00172404
FBgn0035679	-1.05693	0.00173659
FBgn0028331	-0.787275	0.00184602
FBgn0029785	-0.686586	0.00184676
FBgn0032087	-0.645292	0.00184676
FBgn0052813	1.13727	0.00184676
FBgn0028540	-1.2509	0.00191561
FBgn0053514	-0.872217	0.00199746
FBgn0025286	-0.63436	0.00200114
FBgn0004396	0.814919	0.00206456
FBgn0034729	1.64061	0.00206567
FBgn0031689	-1.16665	0.00209098
FBgn0038455	0.937092	0.00211792
FBgn0037065	-0.70844	0.00218869
FBgn0034065	1.67584	0.00221596
FBgn0003996	-1.64731	0.00224425
FBgn0031002	1.42835	0.00225332
FBgn0039873	0.77249	0.00227439
FBgn0026872	0.831586	0.00227969
FBgn0030870	-1.89715	0.00227969
FBgn0263005	1.18237	0.00229516
FBgn0052687	0.926494	0.00235703
FBgn0030400	0.852706	0.00236393
FBgn0037782	-1.04538	0.00238605
FBgn0262146	0.787986	0.00244187
FBgn0267516	-0.63577	0.00244187
FBgn0035665	-0.870792	0.00244307
FBgn0051710	1.28294	0.00245343
FBgn0040071	1.52585	0.00246116
FBgn0023549	1.12536	0.00246628
FBgn0010621	0.649959	0.00246671
FBgn0014469	-0.813967	0.00248371
FBgn0038738	-0.970434	0.00248373
FBgn0040827	-0.795	0.00250257
FBgn0262601	1.08959	0.00253222
FBgn0001215	0.807078	0.0026368
FBgn0038897	1.3313	0.00267026
FBgn0026084	-0.666791	0.00268341
FBgn0020493	1.10581	0.00270053
FBgn0031392	1.16939	0.00270053
FBgn0259748	-0.701022	0.00270053
FBgn0002626	-0.585775	0.00283106
FBgn0023537	0.862	0.00283106
FBgn0266000	1.09544	0.00284195
FBgn0038020	1.10218	0.00291858
FBgn0037899	-0.67753	0.00297568
FBgn0026319	1.88106	0.00304647
FBgn0040383	-0.935385	0.00305389
FBgn0261592	-0.575156	0.00307682
FBgn0000395	1.4684	0.00311507
FBgn0010425	-0.613868	0.00322126
FBgn0030837	-0.727511	0.00328065
FBgn0039472	-0.793474	0.00330563
FBgn0036996	-0.763562	0.00330983
FBgn0051133	1.19768	0.00332872
FBgn0029813	1.63039	0.00337187
FBgn0032408	1.10952	0.00337187
FBgn0038682	0.674907	0.00345772
FBgn0031418	0.887482	0.00348791
FBgn0261243	0.84968	0.00364785
FBgn0001285	-0.652134	0.00365851
FBgn0051106	1.35888	0.00365851
FBgn0033222	-0.898772	0.00369318
FBgn0051436	1.2639	0.00369623
FBgn0024320	-1.28054	0.00371659
FBgn0051266	-0.706242	0.0037636
FBgn0031294	-0.748315	0.00389988
FBgn0039359	-0.633103	0.00389988
FBgn0030878	0.869682	0.00390418
FBgn0025692	0.562954	0.00394894
FBgn0053511	1.63098	0.00400377
FBgn0036320	0.700726	0.00415436
FBgn0036827	1.08259	0.00426415
FBgn0034407	1.67068	0.00430378
FBgn0035541	-0.788957	0.00431815
FBgn0015288	-0.60684	0.0043889
FBgn0262732	0.775005	0.00465733
FBgn0022355	1.12399	0.00471143
FBgn0031661	0.746456	0.00471143
FBgn0085370	-0.906195	0.0047367
FBgn0031698	0.927386	0.00486149
FBgn0031032	1.36852	0.00492998
FBgn0032187	-0.891666	0.00492998
FBgn0087013	-0.686636	0.0049973
FBgn0039856	-1.11181	0.00500495
FBgn0038194	-0.820768	0.00502276
FBgn0038337	-0.852815	0.0050653
FBgn0039312	0.91773	0.0050653
FBgn0052230	-0.537909	0.00513306
FBgn0029629	-0.68729	0.00532408
FBgn0036949	1.84844	0.00544291
FBgn0010409	-0.582522	0.00544439
FBgn0028426	1.66002	0.00544439
FBgn0019936	-0.59273	0.00549978
FBgn0052284	1.14892	0.00549978
FBgn0029608	-0.852669	0.00561695
FBgn0001565	-0.936661	0.00565458
FBgn0035397	-0.650286	0.0056638
FBgn0037485	1.14702	0.00578725
FBgn0013325	-0.568388	0.0059477
FBgn0013675	-0.693524	0.00596731
FBgn0038651	-1.30732	0.00612052
FBgn0064225	-0.526891	0.00613644
FBgn0033302	-0.66179	0.00615615
FBgn0003676	0.749752	0.00620368
FBgn0032393	0.900795	0.00625382
FBgn0037387	0.751494	0.00627237
FBgn0053158	1.42957	0.00633481
FBgn0037678	-0.685415	0.00637613
FBgn0030114	-1.05736	0.0063947
FBgn0050411	-0.907997	0.00649567
FBgn0036767	0.742058	0.00650566
FBgn0086358	0.76682	0.00650601
FBgn0030510	1.08707	0.00675555
FBgn0029091	-0.932952	0.00680272
FBgn0040660	-0.579766	0.00680272
FBgn0051104	0.894598	0.00686555
FBgn0041579	1.27371	0.00692466
FBgn0030855	1.21462	0.00707517
FBgn0032668	1.51388	0.0070911
FBgn0029858	1.53091	0.0071401
FBgn0038734	1.02418	0.00718934
FBgn0010265	-0.538645	0.00720917
FBgn0029503	1.26665	0.00726549
FBgn0031571	-1.09836	0.00729884
FBgn0003941	-0.530123	0.0074281
FBgn0023083	0.894802	0.00750077
FBgn0042094	1.00288	0.00750077
FBgn0037999	1.57143	0.00751868
FBgn0050424	0.805537	0.00762131
FBgn0013674	-0.733523	0.00765208
FBgn0039778	-0.808631	0.00767024
FBgn0035762	1.50485	0.00779853
FBgn0027657	-0.814821	0.00783376
FBgn0028411	0.947827	0.00783376
FBgn0028697	-0.500957	0.00849678
FBgn0028950	0.521661	0.00872436
FBgn0030136	-0.547747	0.008739
FBgn0031514	-0.771376	0.008739
FBgn0035926	-0.638559	0.008739
FBgn0038412	1.15116	0.008739
FBgn0001186	0.651554	0.00874444
FBgn0025864	-0.763323	0.00875003
FBgn0027601	0.823717	0.00875999
FBgn0037705	-0.933494	0.00881558
FBgn0035422	-0.586602	0.00883881
FBgn0022774	1.4976	0.00886486
FBgn0260441	-0.543785	0.00886486
FBgn0034808	-0.971566	0.00888764
FBgn0022160	0.818542	0.00899493
FBgn0037146	-0.663696	0.00902752
FBgn0052649	1.27081	0.00905172
FBgn0002567	0.893559	0.00905845
FBgn0028396	1.71538	0.00905845
FBgn0011272	-0.535752	0.00910055
FBgn0035583	-0.585117	0.00914547
FBgn0032358	-1.31009	0.00915332
FBgn0030737	0.816218	0.00916964
FBgn0029870	-0.719	0.00919463
FBgn0035756	-1.23945	0.00919851
FBgn0250753	0.548265	0.00919851
FBgn0028916	1.30811	0.00921246
FBgn0040958	-0.783736	0.00921469
FBgn0040297	-1.10285	0.00922142
FBgn0283471	-0.696582	0.00922142
FBgn0033188	0.745235	0.00940097
FBgn0003942	-0.523607	0.00940689
FBgn0036334	0.719468	0.00960686
FBgn0001977	0.807569	0.00974923
FBgn0031489	0.661476	0.00975359
FBgn0033826	-0.674545	0.00975359
FBgn0085227	0.678956	0.0098038
FBgn0051441	1.64349	0.0100438
FBgn0266717	-0.892101	0.0100874
FBgn0026787	-1.40659	0.0101515
FBgn0086909	-0.99642	0.0103018
FBgn0261836	-0.639719	0.0103749
FBgn0015245	0.720768	0.0104298
FBgn0004240	1.69147	0.0104678
FBgn0017579	-0.552894	0.0106874
FBgn0051038	0.954327	0.0106985
FBgn0011236	1.4924	0.0108042
FBgn0266044	1.65007	0.0111465
FBgn0033296	-0.662312	0.0112342
FBgn0052767	-0.766523	0.0112568
FBgn0028476	0.888441	0.0112818
FBgn0033315	1.49427	0.0114485
FBgn0039741	0.818463	0.0114844
FBgn0030431	1.05257	0.0114954
FBgn0001404	0.718964	0.0114956
FBgn0032191	-0.981431	0.0117014
FBgn0259936	1.32953	0.0117014
FBgn0012037	-0.69642	0.0117163
FBgn0033337	1.673	0.0117784
FBgn0039316	1.66361	0.0118378
FBgn0003356	-0.799528	0.0122401
FBgn0037671	-0.573539	0.012621
FBgn0013678	-0.6873	0.012672
FBgn0033446	-0.784516	0.012672
FBgn0262515	-0.55999	0.0126793
FBgn0010044	1.19933	0.0126805
FBgn0036213	-0.52146	0.0130519
FBgn0026263	1.48585	0.0130789
FBgn0016726	-0.500253	0.0131805
FBgn0050421	1.18331	0.0131805
FBgn0023129	1.33451	0.0132385
FBgn0033524	-1.31776	0.0132385
FBgn0015924	-0.718242	0.0132615
FBgn0002590	-0.534128	0.0134713
FBgn0066084	-0.47374	0.0135033
FBgn0052656	-0.530476	0.0135239
FBgn0031248	-0.861192	0.0135893
FBgn0030048	0.789507	0.0136159
FBgn0027079	-0.952574	0.0138792
FBgn0024909	1.45339	0.0140657
FBgn0013676	-0.674101	0.014145
FBgn0267098	-1.65645	0.014145
FBgn0023167	0.668639	0.0141997
FBgn0000489	-1.02772	0.014529
FBgn0031069	0.662809	0.014529
FBgn0010770	1.1472	0.0149221
FBgn0000454	0.607073	0.0150506
FBgn0032782	0.97648	0.0151923
FBgn0039626	1.09644	0.0152769
FBgn0039085	-0.835576	0.0153472
FBgn0034292	-0.562558	0.0156418
FBgn0023169	-0.709899	0.0156591
FBgn0035997	0.96337	0.0161534
FBgn0036207	1.34525	0.0161534
FBgn0262116	-0.528374	0.0161534
FBgn0028662	-0.495506	0.0161906
FBgn0261955	0.625257	0.0162981
FBgn0036738	-1.25913	0.0163201
FBgn0039655	1.63769	0.0163407
FBgn0036294	1.61979	0.0164293
FBgn0039970	-0.810342	0.0165615
FBgn0010412	-0.517666	0.016604
FBgn0034420	-0.897928	0.0168679
FBgn0019972	-1.0982	0.0169646
FBgn0002645	-0.760965	0.0170278
FBgn0040250	-1.21207	0.0170278
FBgn0261552	-0.493274	0.0171484
FBgn0002525	0.837682	0.0172504
FBgn0002578	-0.589307	0.0172898
FBgn0033584	1.46186	0.0175157
FBgn0044324	1.34617	0.017528
FBgn0051216	1.64084	0.017528
FBgn0010222	1.16598	0.0177011
FBgn0047038	-0.586002	0.0177217
FBgn0262353	-0.748161	0.0177217
FBgn0086365	1.37517	0.0178089
FBgn0026250	-0.575765	0.017812
FBgn0037874	-0.510853	0.0178472
FBgn0004914	0.71167	0.0179448
FBgn0029762	-0.766717	0.0179448
FBgn0037715	0.684276	0.0179448
FBgn0039471	-0.726394	0.0179448
FBgn0002607	-0.47386	0.0180769
FBgn0022097	-0.547928	0.0180769
FBgn0036381	-1.37916	0.0180929
FBgn0001220	0.636293	0.0181614
FBgn0261975	0.958723	0.0181939
FBgn0039757	-0.519656	0.0185599
FBgn0046689	0.765151	0.0185599
FBgn0266417	-0.95587	0.0185599
FBgn0038516	-0.672642	0.0188797
FBgn0262881	1.21338	0.0190878
FBgn0031490	1.43091	0.0191239
FBgn0036623	0.59544	0.0191408
FBgn0002985	0.993849	0.0192174
FBgn0030943	1.05091	0.0192733
FBgn0037686	-0.489605	0.0192733
FBgn0003357	-0.737891	0.0193091
FBgn0031461	1.03815	0.0193091
FBgn0032195	1.34724	0.0193091
FBgn0266917	1.25012	0.0193091
FBgn0010043	1.24228	0.0193427
FBgn0014865	1.53677	0.0193427
FBgn0011230	-0.867555	0.019509
FBgn0010395	-1.14301	0.0195093
FBgn0261597	-0.5125	0.0196069
FBgn0030679	0.546151	0.0196518
FBgn0036509	-1.00721	0.0196518
FBgn0015571	-0.699437	0.0200232
FBgn0037870	0.855649	0.0200232
FBgn0052115	0.85864	0.0200232
FBgn0267821	0.742125	0.0201389
FBgn0027602	1.34959	0.0201544
FBgn0032689	-0.762655	0.0201544
FBgn0013689	-0.8923	0.0202976
FBgn0030347	-0.70453	0.0202976
FBgn0032144	-0.782647	0.0202976
FBgn0033639	-0.874724	0.0202976
FBgn0085442	-0.898233	0.020396
FBgn0039453	-0.712453	0.0205503
FBgn0015794	-0.722988	0.0206682
FBgn0267803	1.52737	0.0207105
FBgn0250848	-0.756335	0.0211228
FBgn0042179	0.947166	0.0212025
FBgn0004395	-1.15729	0.0212927
FBgn0052176	1.33893	0.0214051
FBgn0027493	-0.557873	0.0214491
FBgn0083968	0.669588	0.0216242
FBgn0000499	1.03889	0.0216496
FBgn0264075	-1.2925	0.021723
FBgn0051450	0.967036	0.0218437
FBgn0001234	0.558011	0.0219012
FBgn0052831	1.32383	0.0219038
FBgn0051636	1.06071	0.021989
FBgn0031145	0.637277	0.0220196
FBgn0031990	-0.758107	0.0220196
FBgn0000078	-0.547651	0.0221771
FBgn0035264	1.5906	0.0221771
FBgn0032835	-1.29667	0.0222947
FBgn0036821	-0.939668	0.0223279
FBgn0031980	-0.453773	0.022384
FBgn0034091	-0.922807	0.0224687
FBgn0020622	0.795879	0.0227198
FBgn0034429	1.41563	0.0228408
FBgn0038702	-1.0337	0.0228644
FBgn0045064	-1.09721	0.0228644
FBgn0085249	-0.582919	0.0230239
FBgn0261596	-0.496734	0.0230624
FBgn0030994	1.32349	0.0236316
FBgn0262114	-0.804783	0.0236316
FBgn0261575	-0.643779	0.0239476
FBgn0260004	-1.1953	0.0239832
FBgn0039890	-0.756323	0.0240611
FBgn0033912	-0.445536	0.0241401
FBgn0028550	0.653614	0.0244104
FBgn0029093	-0.519807	0.0245029
FBgn0010282	0.708474	0.0245999
FBgn0261674	0.765269	0.0247095
FBgn0042104	0.761715	0.0247741
FBgn0005771	0.758494	0.0247795
FBgn0002579	-0.465875	0.0250803
FBgn0036833	-0.521107	0.0255324
FBgn0002622	-0.519986	0.0263713
FBgn0034083	-0.841459	0.0264475
FBgn0034664	-0.53508	0.02649
FBgn0003429	-1.1916	0.0265574
FBgn0035876	0.97312	0.0265647
FBgn0262524	1.17695	0.0265647
FBgn0262124	-0.691481	0.0267757
FBgn0003863	-0.634857	0.0269026
FBgn0026760	1.14911	0.0270798
FBgn0039474	-0.871275	0.0270798
FBgn0039789	-1.27987	0.0270798
FBgn0053558	-1.23045	0.0270798
FBgn0032706	-0.7815	0.0270994
FBgn0264562	1.53632	0.0271466
FBgn0004811	0.905665	0.0272113
FBgn0032480	-0.920526	0.0272303
FBgn0041096	1.37134	0.027558
FBgn0011836	0.999801	0.027563
FBgn0004638	-0.745599	0.0277641
FBgn0040007	-0.514643	0.0280787
FBgn0038679	-1.47186	0.0280955
FBgn0000339	-0.733358	0.0282307
FBgn0051446	-0.660825	0.0284548
FBgn0034654	-0.568335	0.0285763
FBgn0037592	0.825577	0.0285788
FBgn0005278	-0.744572	0.0286415
FBgn0026015	1.07059	0.0286587
FBgn0037328	-0.526343	0.0286587
FBgn0261608	-0.501031	0.0286587
FBgn0027930	-1.4835	0.0286726
FBgn0030086	0.545898	0.028738
FBgn0035087	0.694348	0.0288309
FBgn0035666	-0.483588	0.029145
FBgn0003891	-0.693667	0.0292168
FBgn0037885	1.3757	0.0292168
FBgn0032880	-0.68132	0.0294161
FBgn0033005	-0.884313	0.0294161
FBgn0010406	-0.966891	0.0294227
FBgn0012036	0.510255	0.0294227
FBgn0037074	-0.947976	0.0294227
FBgn0034999	0.710499	0.0306091
FBgn0032170	-0.690614	0.0311695
FBgn0036309	-0.65719	0.0316128
FBgn0259143	-0.69709	0.0319125
FBgn0032074	-0.46639	0.0319187
FBgn0267073	1.10453	0.0319227
FBgn0025693	-0.869396	0.0327228
FBgn0030692	0.851822	0.0327228
FBgn0010607	1.04853	0.0327701
FBgn0037621	1.13316	0.0328156
FBgn0032935	-1.05495	0.0328603
FBgn0023506	1.09446	0.0329264
FBgn0026196	0.655985	0.0329264
FBgn0032002	0.7132	0.0329264
FBgn0036875	1.13959	0.0329264
FBgn0261445	-0.529226	0.0329264
FBgn0017561	1.05172	0.0331047
FBgn0024360	0.884563	0.033134
FBgn0036814	0.959581	0.033572
FBgn0032781	0.919356	0.0335918
FBgn0051721	0.774987	0.0335935
FBgn0034717	-0.6036	0.0337267
FBgn0033241	0.62833	0.0341054
FBgn0038981	0.598179	0.0341458
FBgn0039328	1.16242	0.0341458
FBgn0039084	-1.51905	0.0342345
FBgn0036203	-0.66847	0.0345226
FBgn0040104	-1.27647	0.0345285
FBgn0027567	0.782364	0.0348161
FBgn0039538	0.984622	0.0348161
FBgn0031515	1.11826	0.0349829
FBgn0030775	-0.455301	0.0351488
FBgn0033139	-0.539686	0.0351488
FBgn0038552	-0.925195	0.0353831
FBgn0011774	1.156	0.0356058
FBgn0032235	-0.457516	0.0356058
FBgn0004401	0.752723	0.035606
FBgn0010551	0.57921	0.035606
FBgn0031533	-0.580089	0.035606
FBgn0037855	1.25204	0.0356457
FBgn0087007	-0.582999	0.0356457
FBgn0037555	0.772978	0.0359271
FBgn0265186	0.569339	0.0359271
FBgn0032298	0.852939	0.0360715
FBgn0263235	-0.577933	0.0364408
FBgn0026718	0.826395	0.0366027
FBgn0051272	-0.600833	0.036707
FBgn0032849	0.880704	0.0371481
FBgn0034643	0.906942	0.0371481
FBgn0035482	-0.906567	0.0371481
FBgn0038930	-0.930204	0.0373271
FBgn0260856	1.00589	0.0374638
FBgn0037819	0.955747	0.0383532
FBgn0031143	-0.63193	0.0384167
FBgn0004687	-0.658322	0.0388045
FBgn0030809	-0.739296	0.03896
FBgn0035622	-0.953136	0.0390282
FBgn0036825	-0.492715	0.0391442
FBgn0023197	-1.05237	0.0392571
FBgn0033788	-0.547934	0.0392571
FBgn0052702	-1.25437	0.0392571
FBgn0259175	-0.651268	0.0393012
FBgn0031906	-1.45316	0.039395
FBgn0039849	0.664565	0.0395902
FBgn0033812	0.625779	0.0396274
FBgn0004595	-1.38028	0.0399011
FBgn0010411	-0.41488	0.040183
FBgn0039768	0.986288	0.0402154
FBgn0034936	0.756599	0.0406038
FBgn0034279	-0.744983	0.0407843
FBgn0062442	-0.542227	0.0410016
FBgn0086472	-0.452793	0.0410016
FBgn0010415	-0.550261	0.0410193
FBgn0029894	0.987897	0.0410193
FBgn0038504	-0.579297	0.0410985
FBgn0029860	-0.868494	0.041364
FBgn0040212	0.906998	0.041364
FBgn0262517	-1.1456	0.041364
FBgn0003308	1.03575	0.0417125
FBgn0031930	-0.741461	0.0417125
FBgn0034310	1.05804	0.04176
FBgn0033226	0.471306	0.0421025
FBgn0033494	-0.912335	0.0422161
FBgn0031317	0.737208	0.0422337
FBgn0002524	0.515423	0.0423213
FBgn0017545	-0.414741	0.0423213
FBgn0034951	0.659529	0.0423213
FBgn0052676	0.572781	0.0423213
FBgn0028526	-1.10841	0.0425012
FBgn0033048	-0.811343	0.0425012
FBgn0062978	1.13705	0.0425012
FBgn0267758	1.48092	0.0425012
FBgn0033437	0.714829	0.0426072
FBgn0036831	-0.572274	0.0426205
FBgn0039941	-0.788128	0.0426205
FBgn0032078	-0.7602	0.0428225
FBgn0035904	-0.603853	0.0428609
FBgn0029827	0.506042	0.0428686
FBgn0029878	0.633974	0.0428686
FBgn0013679	-0.642165	0.0433155
FBgn0040752	0.644546	0.0437144
FBgn0022935	1.2169	0.043746
FBgn0026737	0.980081	0.0438416
FBgn0000611	-0.803453	0.0442332
FBgn0003977	1.36061	0.0447918
FBgn0030460	1.12385	0.0447918
FBgn0039520	-1.41808	0.0447918
FBgn0261606	-0.447231	0.0447918
FBgn0001218	0.591223	0.0448421
FBgn0004924	0.710824	0.0450287
FBgn0039358	-0.633847	0.0451998
FBgn0262511	-0.492302	0.0455517
FBgn0016041	0.67338	0.0458436
FBgn0011760	0.485755	0.0461124
FBgn0033382	-0.626048	0.0461124
FBgn0028663	-0.462783	0.0462482
FBgn0029958	0.990057	0.0462482
FBgn0029979	-0.662758	0.0462482
FBgn0032836	-1.04778	0.0462482
FBgn0035906	-0.625107	0.0462482
FBgn0086694	1.10357	0.0463419
FBgn0039114	-0.830429	0.0463576
FBgn0036580	0.653279	0.0467009
FBgn0036697	0.771898	0.0467009
FBgn0003969	-1.11339	0.046924
FBgn0030960	-0.834116	0.046924
FBgn0000024	-0.962844	0.047457
FBgn0013701	-1.15492	0.047457
FBgn0024957	0.649422	0.0476374
FBgn0004228	-0.427703	0.0479573
FBgn0013334	-0.672189	0.0479573
FBgn0086706	-0.602251	0.0486183
FBgn0033699	-0.435185	0.0486521
FBgn0034786	-1.09024	0.0486521
FBgn0038869	1.00827	0.0486521
FBgn0027596	0.827062	0.0487806
FBgn0034967	-0.435939	0.0487806
FBgn0031836	0.641955	0.0489364
FBgn0037166	-0.659389	0.0491973
FBgn0040010	-0.982712	0.0492044
FBgn0027611	-0.685486	0.0492684
FBgn0039385	0.764105	0.0493605
FBgn0052407	0.733066	0.0493605
FBgn0011284	-0.434153	0.0494569
FBgn0265719	1.28004	0.0494696
FBgn0000477	-1.34499	0.0498615
FBgn0034335	0.879216	0.0503669
FBgn0027054	-0.633627	0.050473
FBgn0010039	1.24463	0.0504893
FBgn0030984	1.09861	0.050622
FBgn0058263	-0.747429	0.050622
FBgn0260439	-0.497976	0.050622
FBgn0025630	1.18563	0.0506555
FBgn0037445	-0.972241	0.050823
FBgn0267605	-1.20595	0.050823
FBgn0035872	0.730415	0.0510453
FBgn0005632	-0.764107	0.0510552
FBgn0035766	-0.976784	0.0515099
FBgn0267002	-1.14361	0.0516789
FBgn0037009	-1.40757	0.0516835
FBgn0052062	-1.09121	0.0516907
FBgn0010909	-0.597307	0.051801
FBgn0000043	-0.714261	0.0519761
FBgn0265988	-1.17902	0.0522886
FBgn0051248	1.06654	0.0527381
FBgn0010385	1.33223	0.0527474
FBgn0030237	-0.731797	0.0528873
FBgn0039154	-0.496078	0.0532037
FBgn0014455	0.668857	0.0533405
FBgn0004403	-0.450128	0.0534478
FBgn0040309	0.512275	0.0536095
FBgn0030004	1.36245	0.0540821
FBgn0035407	1.34215	0.0540821
FBgn0038035	1.14973	0.0540821
FBgn0035619	-0.600309	0.0544716
FBgn0026439	-0.88245	0.054591
FBgn0029771	0.922281	0.054591
FBgn0042092	1.07475	0.054591
FBgn0004926	0.466384	0.054832
FBgn0021872	-0.48657	0.054832
FBgn0036990	0.842211	0.054832
FBgn0038404	0.789463	0.054832
FBgn0086904	-0.432943	0.0552304
FBgn0022029	0.748237	0.0556551
FBgn0259227	0.821014	0.0558222
FBgn0035497	1.10168	0.0563466
FBgn0003464	0.677785	0.0565605
FBgn0032704	-0.492077	0.0565605
FBgn0033897	0.849384	0.0565605
FBgn0039713	-0.396111	0.0565605
FBgn0032945	-0.84646	0.0566771
FBgn0037442	-0.646607	0.0566771
FBgn0029161	1.04117	0.0569844
FBgn0038294	-0.577914	0.0569908
FBgn0015393	0.562609	0.0569909
FBgn0004957	1.30617	0.0571263
FBgn0032075	-0.405223	0.0572673
FBgn0050443	1.03409	0.0573207
FBgn0035695	-0.943429	0.0574572
FBgn0015039	-0.466783	0.057807
FBgn0261794	-0.696383	0.057807
FBgn0027341	-0.753127	0.0578269
FBgn0001297	0.641985	0.0578407
FBgn0037044	1.21454	0.0578407
FBgn0038953	1.11632	0.0578407
FBgn0051119	-1.34907	0.0578407
FBgn0259166	1.22862	0.0578407
FBgn0029795	-1.02528	0.0579333
FBgn0037846	0.696237	0.0582131
FBgn0038482	-0.680663	0.0584629
FBgn0017457	0.684445	0.0586173
FBgn0033769	-1.01752	0.0586173
FBgn0039562	0.541741	0.0586173
FBgn0030693	-0.555916	0.0586339
FBgn0038701	-0.478362	0.0586339
FBgn0037351	-0.411143	0.0587265
FBgn0086768	-0.770949	0.0587265
FBgn0039052	0.708767	0.0588416
FBgn0050502	-0.568768	0.0595677
FBgn0284252	-0.62214	0.0596868
FBgn0029148	0.692674	0.0599297
FBgn0264693	-0.526738	0.0601063
FBgn0032793	0.985355	0.0601737
FBgn0030616	-0.469834	0.0602497
FBgn0039454	0.947099	0.0608935
FBgn0027580	0.761244	0.0609723
FBgn0050035	0.865177	0.0609723
FBgn0004404	-0.42599	0.0612088
FBgn0004915	0.948516	0.0612088
FBgn0027109	-0.599634	0.0612088
FBgn0038947	-0.457211	0.0612088
FBgn0040850	-0.501965	0.0612088
FBgn0034783	0.884636	0.0612095
FBgn0035886	-0.654573	0.0612095
FBgn0263993	0.700614	0.0613416
FBgn0031732	-0.839349	0.0614821
FBgn0033978	-0.755551	0.0618466
FBgn0034716	0.559743	0.0618466
FBgn0259243	-0.649708	0.0618466
FBgn0267790	0.6725	0.0618466
FBgn0013697	-0.923208	0.0619463
FBgn0034611	-0.801561	0.0620208
FBgn0034138	-0.442391	0.0623559
FBgn0030703	-0.492927	0.0627844
FBgn0040529	-0.44813	0.0627844
FBgn0262475	0.681699	0.0636593
FBgn0261989	0.652456	0.0639486
FBgn0052428	-0.819261	0.0642099
FBgn0035189	0.576094	0.0642453
FBgn0015316	-0.932005	0.0646075
FBgn0036461	-1.05925	0.0646075
FBgn0259173	0.7262	0.0646075
FBgn0265873	-1.36107	0.0646075
FBgn0003716	-1.02389	0.0646687
FBgn0031913	0.521319	0.065996
FBgn0032256	1.33522	0.0660807
FBgn0026402	1.28321	0.0661461
FBgn0021765	0.563971	0.0663089
FBgn0029755	1.08886	0.0663089
FBgn0037741	-1.30651	0.0664416
FBgn0267336	0.550114	0.0664416
FBgn0014857	-0.452042	0.0667553
FBgn0027287	0.643837	0.0672435
FBgn0013432	0.977676	0.0674932
FBgn0036734	1.14328	0.0674932
FBgn0023521	0.947628	0.0675311
FBgn0284243	0.48156	0.0675311
FBgn0026088	-0.529111	0.0676374
FBgn0038964	0.538982	0.0680109
FBgn0039417	0.902598	0.0680109
FBgn0033556	-0.95161	0.068749
FBgn0019949	-0.949129	0.0688967
FBgn0031453	-0.549039	0.0692161
FBgn0023170	-0.423858	0.0701707
FBgn0034646	0.927696	0.0701707
FBgn0027084	0.599543	0.0705142
FBgn0030420	1.25651	0.0705189
FBgn0014141	-0.87517	0.0706683
FBgn0031914	-0.973958	0.0706683
FBgn0031939	-1.34761	0.0706683
FBgn0044030	0.700451	0.0706683
FBgn0263504	-1.14497	0.0706724
FBgn0001089	-0.748336	0.0712487
FBgn0030177	1.25757	0.0712487
FBgn0033313	-0.887111	0.0714438
FBgn0030432	-0.914157	0.0715861
FBgn0032884	-0.522907	0.0717561
FBgn0024973	0.793418	0.0717819
FBgn0037648	-0.794337	0.0717819
FBgn0262512	-0.430026	0.0717819
FBgn0004117	-0.674669	0.0717894
FBgn0039120	0.786578	0.0717894
FBgn0039461	0.89992	0.0717894
FBgn0015277	-1.18168	0.0721018
FBgn0036363	1.19727	0.0724812
FBgn0033138	-0.447264	0.0726043
FBgn0037110	-0.651108	0.0733869
FBgn0033592	1.25912	0.0736194
FBgn0031580	0.497767	0.0740358
FBgn0027088	0.617837	0.074189
FBgn0051720	-0.653148	0.0742813
FBgn0261631	-0.864167	0.0742813
FBgn0038830	-0.492481	0.0745757
FBgn0002593	-0.37781	0.0748238
FBgn0015589	-0.853095	0.0748238
FBgn0019637	0.845798	0.0748238
FBgn0024980	0.608865	0.0748238
FBgn0011834	0.610318	0.0748321
FBgn0052982	0.661631	0.0749157
FBgn0032665	-0.434348	0.0749185
FBgn0053094	-0.510964	0.075394
FBgn0038761	-0.958968	0.0758089
FBgn0029994	0.60518	0.0758742
FBgn0005593	-0.41218	0.0759626
FBgn0030774	-0.39906	0.0763636
FBgn0020906	-0.978537	0.0765632
FBgn0023519	0.811708	0.0765632
FBgn0028683	0.987106	0.0765632
FBgn0036569	1.21841	0.0765632
FBgn0265991	-0.780949	0.0765632
FBgn0015903	-1.08312	0.0766544
FBgn0032066	0.763524	0.0766544
FBgn0261599	-0.385192	0.0767584
FBgn0005624	0.933289	0.0772761
FBgn0014189	0.597689	0.0772761
FBgn0028894	-0.69645	0.0776526
FBgn0032729	-0.685319	0.0778418
FBgn0036932	-0.821383	0.0780549
FBgn0027655	-1.02387	0.0781051
FBgn0260634	-0.643519	0.0785921
FBgn0001978	0.782525	0.0788151
FBgn0052279	1.06057	0.0788151
FBgn0031947	0.872946	0.0792305
FBgn0037087	0.766508	0.0794564
FBgn0033375	1.07264	0.0794712
FBgn0036043	-0.579043	0.0795738
FBgn0031474	0.454908	0.0803146
FBgn0032805	0.794105	0.0803146
FBgn0030594	-0.651074	0.0805524
FBgn0031637	-0.628742	0.0805524
FBgn0033741	0.599316	0.0805524
FBgn0035235	0.947003	0.0805524
FBgn0035811	-0.487299	0.0805524
FBgn0035987	0.800226	0.0805524
FBgn0027499	0.805088	0.08072
FBgn0030687	0.763827	0.08072
FBgn0032444	0.448162	0.080721
FBgn0022023	-0.505191	0.0807462
FBgn0052442	1.14163	0.0812544
FBgn0053099	0.710215	0.0812624
FBgn0039300	-0.41484	0.0813485
FBgn0261802	-0.600045	0.0817431
FBgn0000181	-0.389336	0.0820864
FBgn0004387	-0.876047	0.0820864
FBgn0259745	-0.958248	0.0820864
FBgn0259937	0.529503	0.0820864
FBgn0000097	0.569806	0.0822112
FBgn0030787	1.06602	0.0831664
FBgn0030752	-0.517191	0.0833133
FBgn0034743	-0.402755	0.0833821
FBgn0035337	0.899845	0.0833821
FBgn0283712	-0.986009	0.0835895
FBgn0003279	-0.375642	0.0844491
FBgn0014877	0.734854	0.0844491
FBgn0030067	0.925416	0.0844491
FBgn0033649	0.773509	0.0844491
FBgn0035661	-0.961964	0.0844491
FBgn0039271	1.13013	0.0844491
FBgn0263077	-0.607261	0.0844491
FBgn0011290	-0.841895	0.0845481
FBgn0039051	-0.490389	0.0845481
FBgn0261873	0.772792	0.0845481
FBgn0010438	0.786027	0.0846385
FBgn0035393	1.07762	0.084911
FBgn0038829	-0.541539	0.0850881
FBgn0025336	0.82298	0.0859128
FBgn0051233	-0.457103	0.0860639
FBgn0031281	1.23925	0.0863
FBgn0086906	-0.818584	0.0863
FBgn0014026	-0.373478	0.0865451
FBgn0030733	-0.420539	0.0865451
FBgn0005533	-0.424508	0.0870646
FBgn0051955	0.799697	0.0871611
FBgn0264785	-0.835361	0.0875634
FBgn0266557	-0.597728	0.0876827
FBgn0266268	0.620748	0.0879457
FBgn0038474	0.750201	0.0883127
FBgn0085205	-0.413511	0.088531
FBgn0040022	-0.597242	0.0886163
FBgn0021875	0.91792	0.0893362
FBgn0040251	1.19876	0.0893639
FBgn0033259	-0.803532	0.0896016
FBgn0038719	0.777106	0.0897139
FBgn0032208	-0.763048	0.0901945
FBgn0036993	-0.551025	0.0901945
FBgn0030246	0.695075	0.0905749
FBgn0260795	-1.08051	0.0907891
FBgn0037517	0.465858	0.0907923
FBgn0037094	-0.666757	0.0911583
FBgn0040056	-1.09648	0.0916735
FBgn0264295	1.06774	0.0916735
FBgn0034588	0.631171	0.0916923
FBgn0038146	0.77946	0.0916923
FBgn0260722	-0.873718	0.0917779
FBgn0024291	0.702476	0.0919634
FBgn0020392	0.702334	0.0922845
FBgn0039003	1.15027	0.0924572
FBgn0031066	-0.383723	0.0925838
FBgn0004363	0.401551	0.0926794
FBgn0035670	-0.412431	0.0929412
FBgn0033206	0.809812	0.0930428
FBgn0038804	-0.692652	0.0935832
FBgn0034939	1.13046	0.0937336
FBgn0036254	1.02507	0.0937336
FBgn0029666	-0.877123	0.0940587
FBgn0031516	0.674482	0.0943752
FBgn0036589	-0.625021	0.0943752
FBgn0037535	0.733877	0.0945086
FBgn0027948	-0.974236	0.0947797
FBgn0037051	0.570801	0.0948656
FBgn0039298	-0.786492	0.0948656
FBgn0013672	-0.58176	0.0954288
FBgn0036931	1.20823	0.0954288
FBgn0029969	0.636817	0.0955252
FBgn0014002	-0.431319	0.095851
FBgn0037244	0.692103	0.095851
FBgn0015577	0.620934	0.0959117
FBgn0030718	-0.478963	0.0960268
FBgn0031873	1.26431	0.0960268
FBgn0044812	0.937653	0.0960268
FBgn0052282	1.18943	0.0960268
FBgn0010762	0.897323	0.0962192
FBgn0030990	-0.586417	0.0962192
FBgn0025726	-0.841037	0.0967271
FBgn0263019	-0.700956	0.0967271
FBgn0025839	-0.491369	0.0967376
FBgn0039857	-0.370258	0.0967376
FBgn0027359	0.48785	0.0972064
FBgn0035227	-0.901443	0.0974949
FBgn0032198	0.49722	0.0981951
FBgn0034644	0.643615	0.0984072
FBgn0035890	1.06669	0.0984689
FBgn0001208	-1.22055	0.0985976
FBgn0032243	-1.19743	0.0985976
FBgn0035977	0.965529	0.0985976
FBgn0038349	-0.489926	0.0985976
FBgn0261976	1.07712	0.0985976
FBgn0261984	-0.72637	0.0985976
FBgn0283450	-0.386639	0.0985976
FBgn0027090	0.563139	0.0987921
FBgn0040718	-0.776524	0.0988289
FBgn0265590	0.984612	0.0988289
FBgn0262838	-1.14725	0.0996715
FBgn0024733	-0.349934	0.0998229
FBgn0038834	-0.37327	0.0998229
FBgn0261244	0.853613	0.0998229
FBgn0263603	0.97351	0.0998229
FBgn0013576	-0.553747	0.100124
FBgn0026721	-1.20038	0.100124
FBgn0037873	-0.395694	0.100124
FBgn0037624	0.721542	0.100209
FBgn0052368	0.686043	0.100412
FBgn0015527	0.685468	0.100548
FBgn0000473	0.882308	0.101462
FBgn0020278	0.569262	0.101953
FBgn0264987	-0.829085	0.102057
FBgn0027594	-0.619215	0.102203
FBgn0034439	-0.628989	0.102203
FBgn0052772	0.847456	0.102203
FBgn0023094	0.738828	0.102236
FBgn0032485	-1.14981	0.102317
FBgn0032720	0.757044	0.102893
FBgn0034971	-0.478231	0.102893
FBgn0035392	-0.891549	0.102893
FBgn0051343	-0.494935	0.102893
FBgn0250791	-0.48234	0.102893
FBgn0036756	0.572197	0.103054
FBgn0036975	-0.513645	0.103104
FBgn0001981	-1.03891	0.103152
FBgn0011656	0.654519	0.103567
FBgn0024285	0.661328	0.103567
FBgn0031117	0.55937	0.103567
FBgn0034275	0.638608	0.103567
FBgn0034647	0.972007	0.103567
FBgn0250815	-0.971486	0.103567
FBgn0035254	1.12871	0.10382
FBgn0000442	0.913756	0.103887
FBgn0004373	0.6419	0.103887
FBgn0028647	1.18137	0.103887
FBgn0032138	-0.504377	0.103887
FBgn0028500	-1.10427	0.104175
FBgn0036024	-0.359234	0.104454
FBgn0052473	-0.432745	0.104976
FBgn0036196	-0.631723	0.10578
FBgn0039131	-1.21903	0.10578
FBgn0265623	0.887656	0.10578
FBgn0034537	0.895673	0.106035
FBgn0243516	0.681368	0.106035
FBgn0033739	-0.950136	0.106528
FBgn0038147	-0.484857	0.106528
FBgn0037386	0.569671	0.106818
FBgn0011747	-0.680626	0.106848
FBgn0032987	-0.359979	0.107227
FBgn0037720	0.618291	0.107227
FBgn0000276	1.12935	0.107433
FBgn0033051	0.646282	0.107485
FBgn0267910	-0.382492	0.107532
FBgn0016131	0.935933	0.107577
FBgn0036621	-0.93059	0.107577
FBgn0037518	0.874917	0.10758
FBgn0030777	-0.390027	0.107581
FBgn0033814	-0.54377	0.107817
FBgn0033609	-1.13807	0.10788
FBgn0004611	-1.10825	0.108008
FBgn0015035	-0.747009	0.108037
FBgn0043903	0.592851	0.108142
FBgn0020907	0.568072	0.108596
FBgn0035718	-0.500092	0.108597
FBgn0036405	0.95602	0.108597
FBgn0040099	-1.03297	0.108624
FBgn0261112	0.889517	0.109088
FBgn0033820	-0.848786	0.109674
FBgn0259101	-0.461336	0.109926
FBgn0039315	0.728163	0.110464
FBgn0260935	-0.998353	0.110482
FBgn0031060	1.0142	0.110532
FBgn0030300	0.718212	0.110933
FBgn0266674	0.821825	0.112104
FBgn0025628	0.501137	0.112302
FBgn0005666	-0.69005	0.112343
FBgn0033467	-0.915508	0.112367
FBgn0021768	0.710862	0.112813
FBgn0030305	0.733104	0.112813
FBgn0031126	0.568166	0.112813
FBgn0050456	0.602017	0.112813
FBgn0004587	0.493262	0.112989
FBgn0035154	-0.527551	0.112989
FBgn0037102	0.557475	0.112989
FBgn0028700	1.10358	0.113273
FBgn0030769	-1.05513	0.114486
FBgn0264695	-0.716786	0.114628
FBgn0024689	-0.763357	0.115413
FBgn0036828	0.724332	0.115413
FBgn0010019	-0.630293	0.117097
FBgn0029897	-0.401913	0.117097
FBgn0033000	0.533181	0.117173
FBgn0035989	1.11311	0.117235
FBgn0039589	-1.11413	0.117235
FBgn0024315	-0.54025	0.117546
FBgn0063495	0.451544	0.117794
FBgn0038195	-0.56089	0.117801
FBgn0031602	-1.16789	0.11801
FBgn0025837	-0.746914	0.118212
FBgn0086710	-0.374129	0.118402
FBgn0024912	1.1012	0.118431
FBgn0029092	-0.938842	0.118431
FBgn0003475	0.520569	0.118704
FBgn0063449	0.686477	0.118704
FBgn0052479	-0.567175	0.118707
FBgn0027538	0.725269	0.119247
FBgn0263776	0.498766	0.119265
FBgn0035638	1.16803	0.119308
FBgn0031766	-1.11197	0.119463
FBgn0033690	0.905796	0.119505
FBgn0035374	0.735552	0.119584
FBgn0024975	1.12503	0.11998
FBgn0004556	1.16521	0.120172
FBgn0011787	0.573149	0.120438
FBgn0027617	1.13027	0.120466
FBgn0031263	-0.40322	0.121062
FBgn0264751	-0.805895	0.121062
FBgn0284245	-0.364615	0.121062
FBgn0030836	-1.11806	0.121231
FBgn0040507	0.754622	0.121629
FBgn0263397	-1.1093	0.121748
FBgn0031908	-0.617045	0.122461
FBgn0033301	-0.432923	0.122461
FBgn0035025	1.11173	0.122461
FBgn0035713	0.751324	0.122461
FBgn0037239	0.673603	0.122461
FBgn0052343	1.1832	0.122461
FBgn0264270	-0.470123	0.122461
FBgn0035335	0.813129	0.122639
FBgn0036952	1.02204	0.122639
FBgn0036896	0.636862	0.122678
FBgn0010435	0.633267	0.122887
FBgn0036035	0.837825	0.122887
FBgn0264694	0.49454	0.122887
FBgn0004903	0.805357	0.123029
FBgn0031228	-0.429725	0.123029
FBgn0032822	-1.05766	0.123531
FBgn0036820	-0.435896	0.124183
FBgn0013764	0.832949	0.12477
FBgn0032172	0.823134	0.124869
FBgn0000546	1.00084	0.125262
FBgn0021967	-0.377026	0.125807
FBgn0053526	0.471435	0.125807
FBgn0261593	-0.350483	0.125807
FBgn0052107	-0.865547	0.125866
FBgn0085432	-0.646068	0.126146
FBgn0034258	-0.450183	0.126181
FBgn0035866	0.797994	0.126181
FBgn0000052	0.976103	0.126502
FBgn0037135	-0.438116	0.126574
FBgn0033698	-0.955811	0.126727
FBgn0031638	0.983113	0.127359
FBgn0263911	-0.357063	0.127359
FBgn0010750	0.834932	0.127417
FBgn0035236	-0.379586	0.127564
FBgn0015756	-0.382263	0.127681
FBgn0010497	-0.544702	0.128609
FBgn0023517	0.69115	0.128962
FBgn0032821	-1.0022	0.128962
FBgn0034067	-0.837878	0.129271
FBgn0052626	-0.443587	0.130508
FBgn0050489	0.882686	0.130828
FBgn0002939	-0.698394	0.130952
FBgn0003149	-0.767574	0.130996
FBgn0037185	-1.09501	0.130996
FBgn0004919	-1.06648	0.131258
FBgn0012042	0.998489	0.131258
FBgn0022382	-0.421145	0.131258
FBgn0023095	-0.619702	0.131258
FBgn0024997	0.532317	0.131258
FBgn0032684	-0.643926	0.131258
FBgn0033473	0.752598	0.131258
FBgn0034443	-0.728481	0.131258
FBgn0037439	0.709178	0.131258
FBgn0039930	-0.51343	0.131258
FBgn0053301	0.583446	0.131258
FBgn0261574	-0.884931	0.131258
FBgn0266449	-0.526234	0.131258
FBgn0038771	-0.472652	0.131447
FBgn0038974	0.784367	0.13151
FBgn0250836	0.426525	0.131925
FBgn0037435	1.16349	0.132442
FBgn0032150	1.11314	0.132453
FBgn0260756	-0.955331	0.132969
FBgn0011640	0.497117	0.13298
FBgn0039727	-1.07642	0.13298
FBgn0033019	0.96617	0.133561
FBgn0015521	-0.35285	0.13396
FBgn0260990	0.698339	0.13396
FBgn0003748	-0.446959	0.133981
FBgn0031692	-0.63436	0.133981
FBgn0022213	0.599973	0.134283
FBgn0033935	1.0717	0.134583
FBgn0263748	-0.611282	0.135096
FBgn0033177	0.73692	0.135138
FBgn0042185	0.863843	0.135971
FBgn0039594	-1.04303	0.136028
FBgn0028665	-0.364465	0.136046
FBgn0024371	0.967684	0.136061
FBgn0033961	-0.425172	0.136153
FBgn0031950	-0.556015	0.136572
FBgn0026749	-0.638347	0.137168
FBgn0035917	-0.552517	0.137241
FBgn0032779	-0.788783	0.137471
FBgn0032901	-0.590546	0.137497
FBgn0029176	-0.38086	0.137518
FBgn0036386	0.877108	0.137576
FBgn0039827	1.03867	0.137591
FBgn0035090	-1.10368	0.137765
FBgn0039213	-0.478351	0.137765
FBgn0033395	0.642831	0.138145
FBgn0051510	1.04781	0.138145
FBgn0032961	0.548155	0.138405
FBgn0267487	0.461732	0.138755
FBgn0004057	0.663921	0.139366
FBgn0013276	-1.04833	0.139415
FBgn0002022	-0.537666	0.139613
FBgn0026404	0.801267	0.139752
FBgn0052250	0.564519	0.139752
FBgn0010358	-0.875774	0.140575
FBgn0034629	0.625898	0.140575
FBgn0040736	-0.653837	0.140575
FBgn0035779	-0.533715	0.140853
FBgn0031182	-0.723343	0.140884
FBgn0027514	1.02718	0.141177
FBgn0035040	-0.53073	0.141177
FBgn0261872	0.7041	0.141177
FBgn0000559	-0.347629	0.141892
FBgn0039927	-0.958855	0.14246
FBgn0015714	-0.613944	0.142635
FBgn0036271	0.713283	0.142635
FBgn0034902	-0.411536	0.142776
FBgn0022153	-0.763373	0.142895
FBgn0036240	1.11432	0.14307
FBgn0000318	0.392573	0.143098
FBgn0011202	-0.482888	0.143439
FBgn0021995	0.586147	0.14365
FBgn0264894	-0.938299	0.143825
FBgn0001085	-0.995802	0.144241
FBgn0002031	0.421872	0.144738
FBgn0015576	0.515614	0.14497
FBgn0039637	-0.512084	0.14497
FBgn0033816	0.868785	0.145126
FBgn0038961	0.727972	0.145126
FBgn0051183	-0.830221	0.145336
FBgn0083983	0.570151	0.145336
FBgn0086757	-0.928214	0.145336
FBgn0036988	-1.09155	0.14561
FBgn0036663	-0.509844	0.145963
FBgn0025741	-0.639001	0.146021
FBgn0042174	-0.490715	0.146048
FBgn0051635	-0.57406	0.146091
FBgn0010198	-0.361122	0.146392
FBgn0050000	0.649028	0.146882
FBgn0085423	0.520554	0.146967
FBgn0010225	-0.609458	0.147521
FBgn0030793	0.885343	0.147521
FBgn0000659	0.479439	0.147895
FBgn0032476	-0.976534	0.148025
FBgn0035772	-0.508176	0.148135
FBgn0038481	-0.406237	0.148135
FBgn0040153	0.42738	0.148978
FBgn0031174	-0.769914	0.149029
FBgn0035743	0.970572	0.149086
FBgn0033789	-0.457055	0.1492
FBgn0053126	-0.391702	0.1492
FBgn0035983	0.462132	0.149244
FBgn0016691	-0.333929	0.149266
FBgn0030499	-0.837584	0.149266
FBgn0035763	-0.547403	0.149266
FBgn0029853	-0.95537	0.149573
FBgn0265045	-0.820028	0.149573
FBgn0034583	-0.554778	0.149599
FBgn0028424	0.592911	0.150597
FBgn0004921	-0.397643	0.150625
FBgn0283680	-0.706766	0.150876
FBgn0040717	-0.921609	0.150886
FBgn0014163	-0.657098	0.150917
FBgn0027552	-0.490087	0.150976
FBgn0000100	-0.346124	0.151306
FBgn0036484	0.736411	0.151306
FBgn0039109	0.635195	0.152281
FBgn0002441	0.824907	0.153217
FBgn0034288	1.0237	0.153396
FBgn0019624	-0.347458	0.153404
FBgn0031774	1.10632	0.153404
FBgn0036462	0.594541	0.153945
FBgn0030321	0.478392	0.154149
FBgn0034709	-0.651654	0.154288
FBgn0025525	-0.530309	0.154957
FBgn0283536	-0.336752	0.154957
FBgn0003462	-0.363148	0.155465
FBgn0033981	0.881202	0.155465
FBgn0035688	-0.49469	0.155465
FBgn0035518	0.827802	0.156246
FBgn0031708	-0.510691	0.156294
FBgn0033317	0.473881	0.156294
FBgn0039404	0.673543	0.156294
FBgn0051300	-0.623019	0.156987
FBgn0039863	-0.895957	0.157539
FBgn0266696	-0.400445	0.158024
FBgn0038074	-1.03534	0.158272
FBgn0033453	-0.774842	0.158319
FBgn0031693	-0.59868	0.158459
FBgn0038149	-0.79837	0.158695
FBgn0040773	-0.359141	0.159066
FBgn0026428	-0.448535	0.159079
FBgn0035878	0.640508	0.159079
FBgn0037288	-1.05396	0.159079
FBgn0038723	0.635977	0.159079
FBgn0086608	-0.47886	0.159079
FBgn0262608	-0.623382	0.159079
FBgn0011211	-0.357385	0.159265
FBgn0032405	-1.05985	0.159306
FBgn0051352	0.675744	0.160236
FBgn0036563	-0.689783	0.1603
FBgn0013469	0.716213	0.16043
FBgn0266813	0.83249	0.16047
FBgn0010339	0.641555	0.160554
FBgn0000064	-0.341296	0.161146
FBgn0002869	0.479352	0.161146
FBgn0033356	0.782516	0.161146
FBgn0031752	-0.82794	0.16175
FBgn0039293	-0.848594	0.16175
FBgn0032076	-0.538798	0.16181
FBgn0013704	-0.588841	0.162143
FBgn0039325	0.520967	0.1626
FBgn0029976	-0.935961	0.163743
FBgn0039639	1.03346	0.163743
FBgn0000326	0.722739	0.163954
FBgn0013305	-0.48133	0.163954
FBgn0036837	-0.546402	0.163954
FBgn0015031	-0.350932	0.164948
FBgn0024814	-0.410064	0.165352
FBgn0034270	1.05845	0.165352
FBgn0040260	0.498171	0.165352
FBgn0000017	-0.796496	0.166964
FBgn0283461	0.752458	0.167228
FBgn0052528	-0.802287	0.167292
FBgn0261239	0.686952	0.167292
FBgn0038181	-1.04527	0.167372
FBgn0038415	-0.885587	0.167372
FBgn0003410	-0.733268	0.167502
FBgn0026090	-0.569258	0.167502
FBgn0038321	-0.65122	0.167502
FBgn0038984	-0.435145	0.167502
FBgn0262872	-0.459869	0.167502
FBgn0027329	0.494559	0.168273
FBgn0031929	-0.495276	0.168279
FBgn0037636	-0.328761	0.168446
FBgn0004431	-0.631143	0.16949
FBgn0032217	-0.536895	0.169923
FBgn0042085	1.0477	0.172064
FBgn0052537	1.01802	0.17241
FBgn0036566	-0.797083	0.172484
FBgn0019968	-0.472551	0.17318
FBgn0026239	0.888476	0.173583
FBgn0052056	-0.584132	0.173735
FBgn0026575	0.683074	0.174385
FBgn0031081	-1.00285	0.174385
FBgn0040475	0.530416	0.174385
FBgn0050342	0.940348	0.174385
FBgn0261530	0.74193	0.174385
FBgn0003515	-0.641336	0.174465
FBgn0035780	-0.68779	0.174465
FBgn0030003	0.711444	0.174726
FBgn0030756	-0.770688	0.175281
FBgn0039212	0.794183	0.175294
FBgn0010350	-0.585032	0.175294
FBgn0034194	0.653522	0.175294
FBgn0031635	-0.647317	0.175375
FBgn0004828	-0.34576	0.175839
FBgn0039218	0.441354	0.17591
FBgn0260632	0.48861	0.176075
FBgn0032845	-0.777499	0.176874
FBgn0052190	-0.422581	0.176996
FBgn0033351	0.688189	0.177001
FBgn0261403	-0.596468	0.177736
FBgn0035667	-0.410393	0.178352
FBgn0263346	-0.472949	0.178607
FBgn0030746	0.720357	0.178789
FBgn0052850	-0.882661	0.179423
FBgn0002773	-0.460624	0.179721
FBgn0040398	-0.491447	0.179916
FBgn0039735	0.43641	0.179957
FBgn0260005	-0.690844	0.179957
FBgn0067102	0.557971	0.180692
FBgn0002283	0.855999	0.180871
FBgn0033902	-0.390491	0.180871
FBgn0053080	-0.877427	0.180871
FBgn0032116	-0.626126	0.181313
FBgn0250820	-0.698042	0.181461
FBgn0003274	-0.319327	0.18156
FBgn0051004	-0.335041	0.181709
FBgn0000279	-0.930545	0.181862
FBgn0032925	0.588675	0.181862
FBgn0039711	-1.03428	0.181862
FBgn0003321	0.780741	0.182404
FBgn0004889	-0.589073	0.182404
FBgn0036428	-0.625192	0.182683
FBgn0259705	0.668076	0.182942
FBgn0031968	-0.463764	0.183996
FBgn0038396	0.807835	0.184052
FBgn0266758	-0.956686	0.184052
FBgn0000079	-0.397231	0.184764
FBgn0028436	0.910281	0.184764
FBgn0037342	0.618463	0.184764
FBgn0040206	0.65479	0.184764
FBgn0265784	0.466596	0.185492
FBgn0030791	-0.478255	0.186228
FBgn0031640	0.742263	0.186244
FBgn0085353	-0.454464	0.186407
FBgn0036967	0.710982	0.186412
FBgn0037134	-0.883884	0.186412
FBgn0266420	1.06177	0.186412
FBgn0034277	0.518625	0.186723
FBgn0033292	-0.64165	0.186784
FBgn0027588	-0.434802	0.187041
FBgn0003204	-0.582926	0.187154
FBgn0038438	-0.521802	0.187154
FBgn0263006	-0.389567	0.187154
FBgn0039406	-0.348175	0.187418
FBgn0035142	-0.477517	0.187722
FBgn0264495	0.62124	0.187722
FBgn0039509	-0.491249	0.187857
FBgn0028487	-0.784132	0.189026
FBgn0015336	-0.551956	0.189201
FBgn0032732	0.489295	0.189201
FBgn0034232	0.785603	0.189201
FBgn0034381	-0.921131	0.189201
FBgn0052207	-0.547596	0.189201
FBgn0040237	0.560347	0.189258
FBgn0051719	-0.961403	0.189258
FBgn0035498	-0.507999	0.189317
FBgn0011455	-0.395161	0.189813
FBgn0015320	0.523503	0.189813
FBgn0030876	0.635596	0.189813
FBgn0031971	-0.700159	0.189813
FBgn0035753	-0.337914	0.189813
FBgn0051632	0.814031	0.189813
FBgn0028490	-0.752358	0.19042
FBgn0038224	-0.390677	0.19042
FBgn0037012	0.503326	0.191086
FBgn0261380	0.684789	0.191086
FBgn0028920	-0.417626	0.191455
FBgn0035524	0.637427	0.191507
FBgn0051992	-0.397957	0.191507
FBgn0264357	-0.413262	0.191507
FBgn0011289	0.538242	0.192261
FBgn0035534	0.634853	0.19232
FBgn0010388	1.06112	0.19245
FBgn0042083	0.941898	0.19245
FBgn0038110	-0.510303	0.192859
FBgn0086408	-0.914989	0.192874
FBgn0003557	0.410834	0.192885
FBgn0035049	-0.410324	0.193043
FBgn0034877	-0.312073	0.193376
FBgn0243511	0.779405	0.193376
FBgn0266521	-0.945251	0.193376
FBgn0284221	-0.97429	0.193376
FBgn0025390	0.944314	0.193397
FBgn0026374	-0.818518	0.193884
FBgn0036514	0.644296	0.19391
FBgn0033342	0.417505	0.194077
FBgn0039645	0.489885	0.194077
FBgn0033236	0.541927	0.194127
FBgn0012058	0.737984	0.19438
FBgn0032242	-0.526601	0.19438
FBgn0032642	-0.593711	0.194571
FBgn0027868	0.779228	0.195089
FBgn0035603	0.452056	0.195089
FBgn0085256	1.04892	0.195089
FBgn0032603	0.987361	0.195091
FBgn0000261	0.354344	0.195318
FBgn0035082	-0.435516	0.195318
FBgn0035998	-0.924211	0.195318
FBgn0029896	-0.348584	0.195529
FBgn0016081	0.716547	0.195591
FBgn0028703	0.501625	0.195591
FBgn0040299	0.428861	0.195591
FBgn0050047	-0.557094	0.195591
FBgn0284253	0.500548	0.195591
FBgn0014010	-0.333317	0.195759
FBgn0037796	-0.996762	0.195759
FBgn0039419	0.461305	0.195759
FBgn0266711	-0.376372	0.195759
FBgn0058469	-0.998362	0.196394
FBgn0085452	0.601669	0.196799
FBgn0031059	-0.712174	0.197229
FBgn0038976	0.448206	0.197393
FBgn0015766	-0.568935	0.197617
FBgn0024250	0.714877	0.197617
FBgn0003257	0.932636	0.198016
FBgn0034885	0.450931	0.198016
FBgn0264489	-0.58012	0.19822
FBgn0034491	-0.658993	0.198372
FBgn0022349	-0.502682	0.198486
FBgn0024364	0.622013	0.198486
FBgn0032717	0.577446	0.198486
FBgn0051549	0.584633	0.198486
FBgn0053533	-0.356397	0.198486
FBgn0052699	-0.66349	0.199153
FBgn0000562	-0.604649	0.199236
FBgn0259977	-0.67337	0.199236
FBgn0000173	-0.359481	0.199558
FBgn0028533	-0.402763	0.200196
FBgn0087035	-0.422567	0.20046
FBgn0052580	-1.03843	0.20055
FBgn0260450	0.871958	0.2006
FBgn0035726	-0.511891	0.200962
FBgn0053096	-1.00815	0.201313
FBgn0024945	-0.692725	0.201442
FBgn0028491	0.423457	0.201442
FBgn0038925	0.396624	0.201442
FBgn0000567	-0.725562	0.20287
FBgn0036910	0.93316	0.20287
FBgn0039151	0.913737	0.20328
FBgn0051265	-0.410714	0.203534
FBgn0033038	0.791826	0.203773
FBgn0003884	0.359975	0.203981
FBgn0044050	-0.894825	0.203981
FBgn0040336	0.492505	0.204032
FBgn0034494	-0.868186	0.204068
FBgn0262975	0.341382	0.204147
FBgn0063491	-0.419012	0.20442
FBgn0036760	-0.571659	0.204854
FBgn0038302	0.470726	0.205825
FBgn0037574	0.716977	0.206261
FBgn0039836	0.930911	0.206261
FBgn0052576	-0.667055	0.206525
FBgn0036754	0.87891	0.206736
FBgn0030688	-0.344832	0.206754
FBgn0031357	0.723769	0.206754
FBgn0034142	0.510477	0.206901
FBgn0030357	-0.610554	0.207047
FBgn0032857	-0.964312	0.207047
FBgn0010591	0.441861	0.207421
FBgn0266446	-0.727198	0.207488
FBgn0035355	-0.361031	0.207655
FBgn0010612	-0.334955	0.208422
FBgn0035137	-0.79031	0.208661
FBgn0031378	0.705022	0.208871
FBgn0011584	-0.421306	0.208986
FBgn0261545	0.698092	0.209222
FBgn0032812	0.765885	0.209366
FBgn0035046	-0.37351	0.212378
FBgn0010309	-0.993387	0.212668
FBgn0029155	-0.478422	0.212668
FBgn0030456	0.936903	0.212668
FBgn0033507	0.733437	0.212668
FBgn0034158	0.58383	0.212668
FBgn0032329	0.739663	0.213274
FBgn0023536	0.874976	0.214252
FBgn0026379	-0.829776	0.214308
FBgn0029935	-0.933238	0.214482
FBgn0031361	0.814345	0.214635
FBgn0034878	0.70493	0.214635
FBgn0035132	-0.576509	0.214635
FBgn0050496	0.792958	0.214635
FBgn0024846	-0.502012	0.214959
FBgn0050479	-0.622184	0.215109
FBgn0033737	0.748094	0.215359
FBgn0250819	-0.634059	0.215527
FBgn0030761	0.593767	0.216111
FBgn0035309	0.618765	0.216111
FBgn0037818	0.612461	0.216111
FBgn0051676	-0.870128	0.216111
FBgn0261383	0.567316	0.216111
FBgn0014000	-0.903361	0.216589
FBgn0033266	-0.584347	0.216589
FBgn0041186	0.68612	0.217706
FBgn0037120	0.806163	0.218621
FBgn0031604	0.692481	0.219122
FBgn0000139	-0.607514	0.219125
FBgn0003416	-0.8302	0.219396
FBgn0002566	-0.592237	0.220465
FBgn0039590	-0.75196	0.220465
FBgn0037749	-0.503037	0.220755
FBgn0025800	-0.377487	0.220918
FBgn0032339	-0.968873	0.220918
FBgn0036232	-0.334942	0.220918
FBgn0028932	0.690188	0.22167
FBgn0010387	0.401982	0.222106
FBgn0032863	0.890008	0.222106
FBgn0038752	-0.723887	0.222106
FBgn0263110	-0.598552	0.222106
FBgn0266633	0.897093	0.222106
FBgn0038730	0.965804	0.222232
FBgn0028434	0.991691	0.222347
FBgn0014863	-0.628765	0.222463
FBgn0029828	0.634885	0.222463
FBgn0031653	-0.724886	0.222463
FBgn0035769	0.748724	0.222463
FBgn0261822	-0.29566	0.222595
FBgn0014396	-0.440938	0.222646
FBgn0010292	0.551602	0.222706
FBgn0030482	-0.671808	0.222838
FBgn0033062	0.490965	0.222838
FBgn0036262	-0.711266	0.222838
FBgn0037019	0.437678	0.222838
FBgn0021847	-0.685197	0.222979
FBgn0031036	0.910922	0.223712
FBgn0037653	0.617848	0.224194
FBgn0039183	0.792652	0.225185
FBgn0003261	-0.342939	0.225843
FBgn0038722	0.845948	0.225843
FBgn0266448	-0.727551	0.225843
FBgn0260743	-0.443644	0.22585
FBgn0039640	-0.884079	0.226135
FBgn0036900	-0.867139	0.226483
FBgn0016696	0.463671	0.226567
FBgn0034291	-0.407398	0.226567
FBgn0024992	0.62506	0.22662
FBgn0029867	0.669012	0.22662
FBgn0030812	0.61137	0.22662
FBgn0039620	-0.524484	0.22662
FBgn0034572	0.67136	0.228597
FBgn0032350	0.394814	0.228858
FBgn0010434	-0.498818	0.228981
FBgn0260639	0.965766	0.229299
FBgn0039600	0.592228	0.229364
FBgn0011556	-0.393861	0.229695
FBgn0030847	0.473339	0.229823
FBgn0264978	0.520773	0.23006
FBgn0027338	-0.400826	0.230387
FBgn0032644	0.433176	0.230387
FBgn0043900	0.790342	0.230387
FBgn0086347	-0.339931	0.230387
FBgn0086442	0.616132	0.230387
FBgn0005585	0.347411	0.231211
FBgn0024352	0.451531	0.231413
FBgn0016120	-0.333978	0.231557
FBgn0033570	-0.353704	0.231557
FBgn0038968	-0.628215	0.232985
FBgn0036834	-0.993853	0.233009
FBgn0013705	-0.581507	0.233438
FBgn0032322	-0.727671	0.233831
FBgn0041205	0.600263	0.233831
FBgn0040723	-0.279412	0.234176
FBgn0036980	-0.745621	0.234875
FBgn0033539	0.720313	0.234973
FBgn0032373	0.368159	0.235286
FBgn0033017	-0.522888	0.235303
FBgn0034451	0.6255	0.235303
FBgn0037536	-0.82896	0.235303
FBgn0035449	-0.825453	0.235319
FBgn0040066	0.682174	0.235319
FBgn0021944	0.547332	0.235936
FBgn0028949	-0.613718	0.235936
FBgn0035879	-0.547767	0.235936
FBgn0037163	0.531048	0.235936
FBgn0053969	-0.824283	0.236226
FBgn0031865	0.400262	0.236283
FBgn0010078	-0.314387	0.236607
FBgn0031970	-0.769869	0.236607
FBgn0034534	-0.436151	0.237404
FBgn0028484	-0.902657	0.238016
FBgn0031250	-0.790256	0.239103
FBgn0011227	-0.299798	0.23974
FBgn0036766	0.341368	0.23974
FBgn0037374	-0.559523	0.23974
FBgn0038617	0.787874	0.23974
FBgn0037057	0.640473	0.24061
FBgn0015033	-0.676407	0.24162
FBgn0045073	-0.641242	0.24162
FBgn0031657	0.617275	0.241698
FBgn0027568	0.761262	0.241955
FBgn0031021	-0.44549	0.241955
FBgn0040942	-0.762603	0.241955
FBgn0042206	0.973252	0.241955
FBgn0086698	0.886361	0.241955
FBgn0062412	-0.832966	0.242344
FBgn0039765	0.522111	0.242693
FBgn0030928	-0.398021	0.243227
FBgn0034793	0.551951	0.243325
FBgn0015240	0.484109	0.243507
FBgn0052075	0.746771	0.243507
FBgn0035251	-0.428443	0.243937
FBgn0267378	0.37421	0.243947
FBgn0039830	-0.31977	0.244641
FBgn0265297	-0.278952	0.245179
FBgn0052554	0.965154	0.245181
FBgn0002887	0.967699	0.24569
FBgn0030329	-0.413823	0.246275
FBgn0031639	0.626502	0.246275
FBgn0032940	0.461975	0.246275
FBgn0037220	0.610836	0.246275
FBgn0040551	-0.460178	0.246275
FBgn0250837	0.746764	0.246275
FBgn0260747	0.366655	0.246275
FBgn0033234	-0.555758	0.246464
FBgn0031608	0.96276	0.246522
FBgn0036915	0.558778	0.246522
FBgn0267911	-0.50173	0.247493
FBgn0050115	0.444123	0.24761
FBgn0025820	-0.651388	0.247981
FBgn0052185	0.917338	0.248281
FBgn0034638	-0.672416	0.248422
FBgn0031881	0.450439	0.248584
FBgn0019644	-0.30742	0.248836
FBgn0031401	0.577621	0.248836
FBgn0024889	0.549908	0.248927
FBgn0026189	-0.685455	0.249517
FBgn0266666	-0.314888	0.250359
FBgn0034920	-0.888046	0.250365
FBgn0052579	0.79259	0.250365
FBgn0026418	0.356694	0.250416
FBgn0010638	0.363663	0.250437
FBgn0031381	-0.491709	0.250437
FBgn0032348	0.933734	0.251012
FBgn0067783	-0.635525	0.251196
FBgn0262794	0.874585	0.251308
FBgn0003517	-0.294156	0.251788
FBgn0085638	0.753401	0.251788
FBgn0004362	-0.605041	0.251939
FBgn0283438	-0.493439	0.251988
FBgn0032515	-0.748543	0.252358
FBgn0250786	0.50977	0.252827
FBgn0085446	-0.363152	0.253432
FBgn0037544	-0.762664	0.25359
FBgn0034399	-0.616541	0.253829
FBgn0024244	-0.587903	0.253938
FBgn0025879	-0.747777	0.253938
FBgn0030350	-0.393511	0.254045
FBgn0052669	0.55007	0.254045
FBgn0086712	0.578294	0.254116
FBgn0266410	-0.292483	0.254116
FBgn0031710	-0.717619	0.254184
FBgn0040273	0.607577	0.254537
FBgn0020521	-0.793387	0.254614
FBgn0031098	0.67981	0.255308
FBgn0014342	0.668781	0.255309
FBgn0004657	-0.468754	0.255531
FBgn0029766	0.36419	0.255689
FBgn0283499	-0.39509	0.255689
FBgn0032774	-0.494346	0.255705
FBgn0036487	0.668653	0.256215
FBgn0035359	0.5457	0.256683
FBgn0038972	0.433797	0.257025
FBgn0016059	-0.740419	0.257125
FBgn0034706	0.723298	0.257171
FBgn0000044	-0.513885	0.25776
FBgn0030505	0.520363	0.25776
FBgn0032897	-0.566763	0.25776
FBgn0036058	-0.579328	0.25776
FBgn0261014	-0.32238	0.25776
FBgn0032487	0.72448	0.258008
FBgn0033097	-0.588794	0.258247
FBgn0001189	-0.491595	0.25882
FBgn0021906	-0.322291	0.25882
FBgn0029502	-0.406577	0.25882
FBgn0035283	-0.768522	0.25882
FBgn0036107	-0.680483	0.25882
FBgn0027583	-0.485326	0.25894
FBgn0027616	0.629415	0.259376
FBgn0035158	0.896061	0.260846
FBgn0039835	0.524903	0.260846
FBgn0010100	-0.40544	0.261217
FBgn0263510	0.514212	0.261248
FBgn0000615	0.662207	0.261295
FBgn0085212	0.817504	0.262347
FBgn0040087	0.621546	0.262987
FBgn0262937	0.679294	0.262987
FBgn0035909	-0.434348	0.263708
FBgn0033543	-0.407814	0.264141
FBgn0038922	-0.464462	0.264141
FBgn0032161	-0.67644	0.264168
FBgn0039580	-0.448627	0.264168
FBgn0025687	-0.682795	0.264332
FBgn0037949	-0.882198	0.264332
FBgn0031003	0.708191	0.265001
FBgn0037098	-0.557932	0.265001
FBgn0037301	0.759354	0.265001
FBgn0052695	0.3866	0.265001
FBgn0001090	0.922521	0.26588
FBgn0050349	0.617527	0.26588
FBgn0284220	0.652405	0.26588
FBgn0026076	-0.391509	0.266308
FBgn0030603	-0.375748	0.266308
FBgn0027586	-0.490032	0.266528
FBgn0051313	0.765735	0.266528
FBgn0058191	-0.45076	0.267298
FBgn0027539	0.824422	0.267375
FBgn0053120	-0.639137	0.267375
FBgn0013717	0.703141	0.267385
FBgn0004198	-0.725864	0.267405
FBgn0015765	-0.602583	0.267422
FBgn0038341	-0.851321	0.267422
FBgn0053509	0.879071	0.268642
FBgn0037378	-0.677211	0.268753
FBgn0039829	0.684782	0.268753
FBgn0264750	-0.27582	0.268753
FBgn0026565	-0.383655	0.268914
FBgn0040305	0.537677	0.268993
FBgn0035591	0.795609	0.26957
FBgn0033540	0.733202	0.269888
FBgn0034248	-0.432764	0.269888
FBgn0004580	-0.649428	0.270046
FBgn0037883	0.892439	0.270368
FBgn0003512	0.555278	0.271424
FBgn0038733	0.924525	0.27173
FBgn0035298	0.491935	0.271827
FBgn0035586	-0.414403	0.272688
FBgn0037622	-0.864996	0.272688
FBgn0003862	-0.469545	0.272985
FBgn0030096	0.634196	0.272985
FBgn0039560	-0.701276	0.27317
FBgn0039897	-0.770256	0.27323
FBgn0038551	0.543819	0.273551
FBgn0034697	-0.561733	0.274157
FBgn0028837	0.518089	0.274713
FBgn0051357	-0.716761	0.274926
FBgn0030060	0.513493	0.2751
FBgn0004108	-0.931978	0.275777
FBgn0051704	0.360269	0.275777
FBgn0263260	0.456566	0.275777
FBgn0015808	0.429126	0.276353
FBgn0052267	-0.36414	0.276353
FBgn0027932	-0.441733	0.276527
FBgn0031791	0.615338	0.276734
FBgn0014037	0.337091	0.277372
FBgn0037737	0.632457	0.277372
FBgn0033471	0.775943	0.277477
FBgn0037835	-0.744653	0.277477
FBgn0035542	-0.340443	0.277561
FBgn0037203	0.470249	0.277561
FBgn0030600	-0.607948	0.277699
FBgn0264307	-0.587376	0.277755
FBgn0032833	-0.286322	0.277967
[truncated: 15,423 more rows]

## Sheet: C. w1118-12hpi
Genes differentially expressed between UC and 12hpi in w1118
	log2FC	FDR
FBgn0040837	5.18998	8.81748e-105
FBgn0032049	-3.78387	9.16348e-105
FBgn0035665	-3.77786	1.36232e-89
FBgn0040060	-3.76548	5.7987e-89
FBgn0003358	-4.23762	3.44811e-88
FBgn0033153	4.54624	3.44811e-88
FBgn0250869	4.3372	2.48313e-85
FBgn0023197	-4.6214	1.70167e-84
FBgn0033774	-3.68107	7.99894e-84
FBgn0030098	-4.60653	4.3546e-82
FBgn0036422	-3.04079	2.99751e-75
FBgn0011555	-3.06864	1.34893e-73
FBgn0039472	-3.74964	4.47974e-70
FBgn0033928	4.32743	4.73725e-69
FBgn0262357	-3.88212	1.3999e-67
FBgn0052283	4.09601	6.07215e-67
FBgn0039342	-4.00124	1.75355e-66
FBgn0031032	5.5773	2.25751e-66
FBgn0263081	-3.22692	5.29585e-66
FBgn0003357	-3.50751	6.18588e-63
FBgn0044812	4.5492	6.46162e-63
FBgn0003356	-3.74535	8.47781e-62
FBgn0052195	4.26465	2.31336e-61
FBgn0259711	4.10615	2.47019e-60
FBgn0037678	-2.74382	7.11831e-59
FBgn0010357	-3.93852	1.00444e-58
FBgn0039778	-3.54023	1.17489e-55
FBgn0003863	-2.96295	1.35919e-55
FBgn0033297	-3.36641	1.86915e-54
FBgn0050360	-3.34009	2.05612e-54
FBgn0032144	-3.59372	3.6397e-53
FBgn0036738	-3.35405	6.77517e-52
FBgn0002570	-2.58487	7.50786e-51
FBgn0034247	-3.22158	9.46105e-50
FBgn0250815	-4.11139	1.57734e-48
FBgn0039761	-3.66195	1.92703e-46
FBgn0052282	5.73856	1.2412e-45
FBgn0034756	3.95069	2.7723e-44
FBgn0030776	-2.40726	5.04554e-44
FBgn0053468	5.38362	1.1406e-41
FBgn0038973	-2.53894	1.49591e-41
FBgn0034480	3.90291	1.67695e-41
FBgn0054026	-2.89138	2.39923e-41
FBgn0000078	-2.88476	2.9068e-41
FBgn0036024	-2.81853	8.66925e-41
FBgn0038842	2.9882	1.41558e-40
FBgn0259998	-2.53345	2.37146e-40
FBgn0036806	3.84999	3.19767e-40
FBgn0010425	-3.17572	9.23013e-40
FBgn0027836	3.91765	1.14695e-39
FBgn0035926	-2.96704	1.14695e-39
FBgn0039777	-3.25031	1.42052e-38
FBgn0037975	4.50181	1.53231e-38
FBgn0030837	-2.28985	1.73197e-38
FBgn0036290	3.44436	1.88499e-38
FBgn0037974	4.73333	5.45302e-38
FBgn0031654	-3.54428	1.04654e-37
FBgn0031643	3.33663	1.05116e-37
FBgn0041184	2.82858	4.11991e-37
FBgn0037345	4.15728	6.83185e-37
FBgn0001285	-2.85749	1.37402e-36
FBgn0000079	-2.19971	2.6915e-36
FBgn0039760	-3.41706	1.08665e-35
FBgn0039471	-3.51871	3.5869e-35
FBgn0040958	-3.41656	4.28616e-34
FBgn0004427	-4.08332	9.34767e-34
FBgn0051343	-2.11718	3.44182e-33
FBgn0033826	-3.6436	4.69669e-33
FBgn0010038	3.54786	2.55926e-32
FBgn0043575	-2.43678	3.0341e-32
FBgn0040609	2.58417	5.46378e-32
FBgn0035670	-1.98589	9.90281e-32
FBgn0053306	-3.03921	1.32045e-31
FBgn0000568	2.62858	1.98163e-31
FBgn0004430	-4.93407	3.15178e-31
FBgn0015001	-2.62813	7.26358e-31
FBgn0034318	-2.52613	1.59488e-28
FBgn0031248	-3.20668	3.16817e-28
FBgn0038194	-3.05775	3.92515e-28
FBgn0038790	-2.08269	4.39907e-28
FBgn0028341	2.43804	2.07857e-27
FBgn0012037	-1.94817	3.21972e-27
FBgn0042105	2.07711	3.73658e-27
FBgn0010358	-3.29402	2.50711e-26
FBgn0039593	4.0084	5.64527e-26
FBgn0035886	-2.75437	7.58066e-26
FBgn0036229	5.57444	1.51784e-25
FBgn0031285	-1.99972	2.02091e-25
FBgn0052279	4.16769	3.68028e-25
FBgn0053542	3.86205	2.52144e-24
FBgn0004428	-3.9673	3.58746e-24
FBgn0027611	-3.56545	5.47165e-24
FBgn0051633	3.76512	6.68679e-24
FBgn0259748	-1.99351	9.43392e-24
FBgn0036996	-1.89547	1.12023e-23
FBgn0051694	2.95658	1.28684e-23
FBgn0034915	2.83142	1.63393e-23
FBgn0030189	3.91995	2.24953e-23
FBgn0034968	-1.65769	1.00214e-22
FBgn0264295	2.9099	1.02726e-22
FBgn0036321	-3.20307	1.19954e-22
FBgn0037391	2.63215	1.24194e-22
FBgn0033788	-1.80765	1.42027e-22
FBgn0030777	-2.57354	2.05642e-22
FBgn0032069	-2.79065	4.92237e-22
FBgn0037782	-2.88003	1.07904e-21
FBgn0005660	3.20345	1.52582e-21
FBgn0030484	-2.78498	1.836e-21
FBgn0000416	-1.72034	3.35663e-21
FBgn0035619	-2.24247	3.4235e-21
FBgn0085359	-2.50073	4.45164e-21
FBgn0015039	-2.0101	4.76404e-21
FBgn0263241	3.12275	5.959e-21
FBgn0039359	-1.6273	6.01466e-21
FBgn0038701	-2.06168	7.28405e-21
FBgn0038595	3.0447	9.01724e-21
FBgn0261606	-1.49035	9.12252e-21
FBgn0024360	2.8378	9.91335e-21
FBgn0035781	-2.42927	1.11383e-20
FBgn0262736	-1.4847	1.86628e-20
FBgn0035620	-2.74105	2.29431e-20
FBgn0037934	-2.50034	3.25065e-20
FBgn0032615	3.7454	4.44789e-20
FBgn0036833	-3.21109	6.47257e-20
FBgn0266431	2.70503	8.89455e-20
FBgn0035356	-2.72207	1.2365e-19
FBgn0261113	1.90179	1.7656e-19
FBgn0032839	-2.72297	2.16948e-19
FBgn0028920	-2.62029	2.79299e-19
FBgn0001257	2.32439	2.98806e-19
FBgn0004652	3.18844	3.75476e-19
FBgn0265671	6.23761	4.49267e-19
FBgn0010278	2.68596	8.26273e-19
FBgn0050109	2.62143	9.34145e-19
FBgn0030521	-1.54253	1.24933e-18
FBgn0051198	-1.65073	1.98851e-18
FBgn0039886	2.6368	2.34297e-18
FBgn0052512	2.76324	2.35157e-18
FBgn0261596	-1.50758	4.85052e-18
FBgn0029785	-1.57544	5.05519e-18
FBgn0260441	-1.56858	6.24661e-18
FBgn0019643	-1.98501	1.9766e-17
FBgn0032068	-2.74477	2.18351e-17
FBgn0035434	5.38888	2.25847e-17
FBgn0010497	-2.40484	2.29553e-17
FBgn0015351	2.93968	3.11141e-17
FBgn0002626	-1.55251	4.07703e-17
FBgn0036825	-1.46669	4.17611e-17
FBgn0043364	2.20233	4.17864e-17
FBgn0032518	-1.55689	5.24585e-17
FBgn0016076	2.12692	6.35571e-17
FBgn0052103	1.65805	6.55889e-17
FBgn0033875	2.25189	6.65073e-17
FBgn0035422	-1.56038	7.28304e-17
FBgn0267923	5.59827	8.68676e-17
FBgn0010041	5.57213	8.72928e-17
FBgn0263080	-1.73233	8.83019e-17
FBgn0034663	-1.79934	9.11605e-17
FBgn0030237	-2.55077	1.00594e-16
FBgn0261575	-1.75515	1.0143e-16
FBgn0010409	-1.55162	1.15287e-16
FBgn0039154	-2.05355	1.2808e-16
FBgn0040827	-1.70941	1.3038e-16
FBgn0040959	-2.01484	1.41468e-16
FBgn0017579	-1.44384	1.90473e-16
FBgn0030136	-1.39173	2.25451e-16
FBgn0034138	-1.45136	2.44637e-16
FBgn0036875	3.24675	3.37911e-16
FBgn0033926	1.48251	3.54138e-16
FBgn0031653	-4.05341	3.99935e-16
FBgn0039091	1.75206	5.03267e-16
FBgn0033327	-2.59342	7.83457e-16
FBgn0025286	-1.37811	8.69371e-16
FBgn0015221	-1.30707	1.01889e-15
FBgn0038083	2.9578	1.11288e-15
FBgn0028533	-2.3593	1.27037e-15
FBgn0014184	-1.30471	1.61258e-15
FBgn0266362	2.2309	1.62568e-15
FBgn0031432	2.23903	1.82075e-15
FBgn0001168	1.84035	1.99429e-15
FBgn0037328	-1.48376	2.03039e-15
FBgn0035743	1.76096	2.39718e-15
FBgn0028737	-1.50886	2.51372e-15
FBgn0010412	-1.3552	3.46175e-15
FBgn0022700	2.09422	3.46175e-15
FBgn0020906	-3.91656	4.79053e-15
FBgn0005533	-1.36724	4.85821e-15
FBgn0042102	1.90368	5.16772e-15
FBgn0032087	-1.69545	5.78151e-15
FBgn0261592	-1.52495	6.00039e-15
FBgn0034289	1.5032	6.30737e-15
FBgn0013981	-1.42746	6.75162e-15
FBgn0260462	-1.94617	7.09561e-15
FBgn0033912	-1.43354	7.2701e-15
FBgn0036213	-1.47105	8.17499e-15
FBgn0005648	2.29277	9.14592e-15
FBgn0010265	-1.39723	1.05689e-14
FBgn0005671	-1.47039	1.08579e-14
FBgn0011272	-1.56106	1.26979e-14
FBgn0052284	2.18657	1.55643e-14
FBgn0035779	-1.64331	1.59087e-14
FBgn0035667	-1.48246	1.64734e-14
FBgn0025366	-1.74964	1.69614e-14
FBgn0263041	6.83229	1.88484e-14
FBgn0028473	-1.69919	2.19115e-14
FBgn0064225	-1.31474	2.5253e-14
FBgn0037913	-1.44957	2.57481e-14
FBgn0031636	-2.74242	3.05566e-14
FBgn0031929	-2.24674	3.387e-14
FBgn0031533	-1.95513	3.55692e-14
FBgn0002607	-1.42513	3.93622e-14
FBgn0004240	2.94148	4.19764e-14
FBgn0033699	-1.29493	4.69432e-14
FBgn0264704	4.24634	5.33863e-14
FBgn0031033	1.68861	5.46366e-14
FBgn0026372	-1.69522	5.5367e-14
FBgn0003941	-1.2822	6.80967e-14
FBgn0002622	-1.39953	7.01701e-14
FBgn0039757	-1.36841	7.01701e-14
FBgn0038901	2.66927	7.08277e-14
FBgn0261862	-1.95489	8.82797e-14
FBgn0002590	-1.3179	1.06328e-13
FBgn0051266	-1.59378	1.11458e-13
FBgn0037686	-1.38858	1.23255e-13
FBgn0261608	-1.45662	1.37909e-13
FBgn0259101	-1.79236	2.05323e-13
FBgn0042104	1.87934	2.89772e-13
FBgn0031267	1.84334	2.94588e-13
FBgn0033945	2.48909	3.0227e-13
FBgn0085358	-3.99301	3.27636e-13
FBgn0053265	-2.22805	3.30215e-13
FBgn0261560	-1.34284	3.69814e-13
FBgn0002579	-1.41304	4.63356e-13
FBgn0037354	1.63763	4.69326e-13
FBgn0035811	-1.86728	4.8316e-13
FBgn0010388	3.45336	5.63596e-13
FBgn0039316	2.36404	5.63596e-13
FBgn0040723	-1.32413	6.57725e-13
FBgn0033789	-1.55354	7.05992e-13
FBgn0010411	-1.40752	8.49824e-13
FBgn0039713	-1.2484	9.57932e-13
FBgn0052068	-1.93294	9.68695e-13
FBgn0260000	2.24571	1.00831e-12
FBgn0263342	2.62785	1.01316e-12
FBgn0003942	-1.31259	1.0603e-12
FBgn0019928	-3.65821	1.0603e-12
FBgn0037351	-1.16624	1.17944e-12
FBgn0031474	1.56126	1.24708e-12
FBgn0086758	3.26137	1.26005e-12
FBgn0283535	-1.37945	1.43513e-12
FBgn0036023	-2.76165	1.94637e-12
FBgn0038829	-2.31964	2.3356e-12
FBgn0053158	3.22786	2.3356e-12
FBgn0266044	4.10535	2.35252e-12
FBgn0013325	-1.39401	2.42644e-12
FBgn0039044	2.90314	3.43569e-12
FBgn0031980	-1.41933	3.84642e-12
FBgn0031662	2.25437	4.18419e-12
FBgn0033205	1.40013	4.5327e-12
FBgn0004403	-1.1976	4.77128e-12
FBgn0039487	2.74823	5.00458e-12
FBgn0017545	-1.14876	5.97345e-12
FBgn0029176	-1.19122	6.01843e-12
FBgn0030616	-1.2346	6.24094e-12
FBgn0029091	-2.21059	6.2511e-12
FBgn0030904	3.41085	7.89629e-12
FBgn0031580	1.3751	8.43304e-12
FBgn0034647	-2.27649	8.76121e-12
FBgn0039857	-1.19794	9.89241e-12
FBgn0013674	-1.20886	1.15896e-11
FBgn0000116	-1.1809	1.1925e-11
FBgn0034743	-1.33572	1.33378e-11
FBgn0032987	-1.19066	1.586e-11
FBgn0010198	-1.17052	1.6126e-11
FBgn0023170	-1.2263	1.70162e-11
FBgn0034292	-1.66281	1.76843e-11
FBgn0029897	-1.38962	1.80255e-11
FBgn0017581	-1.24144	1.82227e-11
FBgn0011556	-1.49034	1.95194e-11
FBgn0034291	-1.97153	1.99475e-11
FBgn0086472	-1.3093	2.13554e-11
FBgn0020388	2.95563	2.24208e-11
FBgn0013675	-1.20532	2.24733e-11
FBgn0030733	-1.32534	2.24733e-11
FBgn0267758	4.65832	2.32731e-11
FBgn0266633	3.45136	2.85422e-11
FBgn0085330	-1.54371	3.0066e-11
FBgn0028697	-1.16333	3.87985e-11
FBgn0033624	-1.46489	4.08407e-11
FBgn0051313	3.01326	4.41046e-11
FBgn0262515	-1.25794	4.41046e-11
FBgn0039488	2.49499	4.82551e-11
FBgn0028663	-1.22071	5.56972e-11
FBgn0261674	2.13642	5.56972e-11
FBgn0263314	3.01479	5.56972e-11
FBgn0038135	-1.57058	5.79412e-11
FBgn0086710	-1.2869	6.15291e-11
FBgn0031000	3.34186	6.35341e-11
FBgn0034605	2.90671	6.40552e-11
FBgn0030608	-1.35522	6.96098e-11
FBgn0001125	1.71589	8.66385e-11
FBgn0267073	2.85204	8.99056e-11
FBgn0051324	2.02969	9.70935e-11
FBgn0019936	-1.20965	1.33192e-10
FBgn0034971	-1.78118	1.37786e-10
FBgn0267339	1.6039	1.66769e-10
FBgn0030775	-1.20499	1.70156e-10
FBgn0034909	1.95787	1.82947e-10
FBgn0037724	1.18271	2.06822e-10
FBgn0002593	-1.20311	2.19155e-10
FBgn0261597	-1.46062	2.35122e-10
FBgn0038740	-1.941	2.46836e-10
FBgn0022097	-1.25068	2.49639e-10
FBgn0035975	1.64941	2.59479e-10
FBgn0066084	-1.0381	2.71765e-10
FBgn0013678	-1.24572	4.64195e-10
FBgn0036975	-1.82859	4.77334e-10
FBgn0036643	-2.68435	5.00587e-10
FBgn0052672	-1.28169	5.73762e-10
FBgn0026263	3.5573	5.91948e-10
FBgn0014026	-1.0967	6.04087e-10
FBgn0042185	2.67819	7.98479e-10
FBgn0028662	-1.25372	8.19019e-10
FBgn0038947	-1.51848	9.70282e-10
FBgn0011638	1.77067	1.10874e-09
FBgn0015222	-1.01762	1.17077e-09
FBgn0011284	-1.30482	1.1761e-09
FBgn0034317	1.97989	1.19368e-09
FBgn0053510	2.60061	1.21993e-09
FBgn0039300	-1.06647	1.22428e-09
FBgn0010078	-1.07938	1.37958e-09
FBgn0262656	1.62497	1.60331e-09
FBgn0016726	-1.31063	1.90162e-09
FBgn0265577	3.06794	1.95569e-09
FBgn0010040	3.53047	2.91884e-09
FBgn0035499	-1.15826	3.02252e-09
FBgn0035708	2.19457	3.19256e-09
FBgn0038700	-1.34303	3.19828e-09
FBgn0032715	-1.41785	3.61071e-09
FBgn0266450	2.92694	3.73426e-09
FBgn0036949	4.2151	3.90207e-09
FBgn0051288	1.56239	4.15947e-09
FBgn0030594	-2.09882	4.2467e-09
FBgn0266705	5.46739	4.2467e-09
FBgn0003996	-2.09941	4.42415e-09
FBgn0002578	-1.25922	4.57182e-09
FBgn0014865	2.03646	4.71776e-09
FBgn0000395	2.80904	5.6228e-09
FBgn0035154	-1.31797	6.00781e-09
FBgn0011705	1.39866	6.40173e-09
FBgn0035753	-1.12853	6.41923e-09
FBgn0263598	-1.24723	6.52656e-09
FBgn0003274	-1.27741	7.14265e-09
FBgn0036232	-1.34476	7.68554e-09
FBgn0032400	-1.0428	8.20881e-09
FBgn0015035	-3.64767	8.89145e-09
FBgn0262952	-1.30906	8.89145e-09
FBgn0032949	-1.42036	9.68611e-09
FBgn0085261	-2.20242	1.00448e-08
FBgn0052813	2.00543	1.06862e-08
FBgn0010241	1.35227	1.10061e-08
FBgn0004404	-1.30903	1.16698e-08
FBgn0031813	-1.33915	1.39921e-08
FBgn0000100	-1.17171	1.47027e-08
FBgn0266421	2.33141	1.50778e-08
FBgn0000559	-1.03473	1.53889e-08
FBgn0034312	2.02409	1.64468e-08
FBgn0037146	-1.51811	1.87477e-08
FBgn0031913	-1.55795	2.0187e-08
FBgn0001942	-1.01487	2.14267e-08
FBgn0035094	-1.56578	2.33675e-08
FBgn0033188	0.999929	2.44081e-08
FBgn0015756	-1.0037	2.80251e-08
FBgn0033294	-1.69502	2.8795e-08
FBgn0032704	-1.36238	3.08179e-08
FBgn0024733	-0.974194	3.32865e-08
FBgn0033518	2.20334	3.43461e-08
FBgn0031988	1.60324	3.60787e-08
FBgn0039319	2.54054	3.60787e-08
FBgn0015288	-1.59782	3.74518e-08
FBgn0038981	1.41904	3.89357e-08
FBgn0003279	-1.08174	3.89539e-08
FBgn0014002	-1.2719	4.49228e-08
FBgn0038481	-1.34471	4.59795e-08
FBgn0003464	1.77884	4.65379e-08
FBgn0039670	-2.16153	4.76072e-08
FBgn0030774	-1.13977	4.80698e-08
FBgn0038834	-1.23418	4.96455e-08
FBgn0028534	-1.90575	5.91714e-08
FBgn0283536	-0.996849	6.7133e-08
FBgn0265156	5.48414	6.75056e-08
FBgn0034645	-1.31738	6.80534e-08
FBgn0263235	-1.54402	6.83522e-08
FBgn0038455	1.78812	7.33729e-08
FBgn0263773	-1.5348	7.33729e-08
FBgn0037562	1.10772	7.47947e-08
FBgn0264776	1.121	7.87792e-08
FBgn0032456	1.23046	8.02499e-08
FBgn0041096	3.05369	8.57595e-08
FBgn0005593	-1.23125	8.65578e-08
FBgn0037874	-0.996533	9.18539e-08
FBgn0044809	5.14384	9.43934e-08
FBgn0261593	-0.925256	9.51309e-08
FBgn0035906	-1.6916	1.05887e-07
FBgn0001297	1.52537	1.06927e-07
FBgn0016031	1.50329	1.09554e-07
FBgn0020493	1.90819	1.12477e-07
FBgn0040660	-1.41062	1.1578e-07
FBgn0002773	-1.44504	1.17833e-07
FBgn0046689	1.64089	1.17833e-07
FBgn0051087	1.27468	1.19467e-07
FBgn0031245	-1.27867	1.22413e-07
FBgn0019644	-1.02156	1.38787e-07
FBgn0051233	-1.2212	1.52677e-07
FBgn0034407	1.85446	1.60202e-07
FBgn0022160	1.59429	1.6546e-07
FBgn0262512	-1.09547	1.68577e-07
FBgn0030670	-1.4928	1.79667e-07
FBgn0263911	-1.11562	1.87271e-07
FBgn0036589	-1.84552	2.01564e-07
FBgn0266853	2.6733	2.06065e-07
FBgn0010053	-1.37839	2.24971e-07
FBgn0010173	2.19997	2.25479e-07
FBgn0062412	-1.96556	2.25673e-07
FBgn0028916	2.53677	2.28039e-07
FBgn0036952	2.79056	2.38457e-07
FBgn0004867	-1.15743	2.39852e-07
FBgn0032088	-0.987771	2.58662e-07
FBgn0010423	-2.0894	2.61385e-07
FBgn0052369	1.91543	2.61736e-07
FBgn0023507	-1.49601	2.71943e-07
FBgn0011648	1.57777	2.7327e-07
FBgn0013676	-1.0583	2.7327e-07
FBgn0028703	1.5607	2.7796e-07
FBgn0027779	-1.1347	2.87789e-07
FBgn0032833	-0.975992	3.21065e-07
FBgn0086450	1.38177	3.28664e-07
FBgn0266000	1.69757	3.36771e-07
FBgn0035880	3.26132	3.39571e-07
FBgn0261794	-1.97029	3.6666e-07
FBgn0033961	-1.46689	3.75147e-07
FBgn0039470	1.53911	3.81334e-07
FBgn0011774	2.56708	3.84558e-07
FBgn0051216	3.92839	3.87321e-07
FBgn0024315	-1.42035	4.07083e-07
FBgn0063494	1.32139	4.78047e-07
FBgn0036821	-2.49781	4.87559e-07
FBgn0003231	-1.24823	5.06722e-07
FBgn0005771	1.52553	5.24822e-07
FBgn0040069	1.74583	5.26376e-07
FBgn0022029	1.71841	5.55246e-07
FBgn0036950	4.39417	5.79998e-07
FBgn0026593	1.51273	6.53161e-07
FBgn0038953	2.51563	7.06316e-07
FBgn0039475	-1.87074	7.20391e-07
FBgn0260635	0.99509	7.20391e-07
FBgn0023213	-1.11526	7.24504e-07
FBgn0027363	1.474	7.44277e-07
FBgn0036363	2.74669	7.48507e-07
FBgn0039644	1.85207	7.52709e-07
FBgn0002524	1.12092	7.53133e-07
FBgn0039209	1.27961	8.54814e-07
FBgn0022023	-1.28244	8.91225e-07
FBgn0283450	-1.17518	8.95813e-07
FBgn0037671	-1.03298	9.52585e-07
FBgn0040153	1.27687	9.56952e-07
FBgn0035006	1.68497	9.607e-07
FBgn0053514	-1.54138	9.90293e-07
FBgn0032727	-1.78519	1.01554e-06
FBgn0260972	-1.57914	1.02956e-06
FBgn0085265	1.8202	1.03236e-06
FBgn0011227	-1.16915	1.05123e-06
FBgn0039114	-2.3874	1.07829e-06
FBgn0010226	1.1597	1.08804e-06
FBgn0003462	-1.05766	1.10217e-06
FBgn0015521	-1.15565	1.10217e-06
FBgn0037720	1.66612	1.15008e-06
FBgn0042179	1.6904	1.15008e-06
FBgn0026565	-1.62375	1.19279e-06
FBgn0026061	-1.47705	1.2841e-06
FBgn0040529	-0.967013	1.2976e-06
FBgn0013688	-0.839942	1.3607e-06
FBgn0034588	-1.52294	1.39209e-06
FBgn0031228	-1.35649	1.39877e-06
FBgn0033520	3.5586	1.42221e-06
FBgn0040398	-1.94597	1.47319e-06
FBgn0262116	-0.891796	1.61788e-06
FBgn0030400	1.39465	1.64472e-06
FBgn0032726	-1.90975	1.65086e-06
FBgn0085249	-1.1425	1.81262e-06
FBgn0267336	1.17625	1.84377e-06
FBgn0052407	1.62834	1.85304e-06
FBgn0034808	-1.85935	1.85629e-06
FBgn0023526	1.32979	2.00636e-06
FBgn0052230	-0.933734	2.04038e-06
FBgn0034967	-1.02935	2.0932e-06
FBgn0259209	-1.30591	2.09762e-06
FBgn0034288	3.13632	2.1484e-06
FBgn0028950	0.918493	2.19137e-06
FBgn0039324	-2.23356	2.25745e-06
FBgn0036767	-0.936481	2.29976e-06
FBgn0020618	-1.06438	2.36639e-06
FBgn0036831	-1.90516	2.36639e-06
FBgn0053533	-1.56655	2.39259e-06
FBgn0266420	3.30547	2.48787e-06
FBgn0030946	-1.72409	2.57027e-06
FBgn0261599	-0.794283	2.61575e-06
FBgn0050047	-1.84362	2.65801e-06
FBgn0030245	-1.39367	2.66982e-06
FBgn0029891	-1.50991	2.69122e-06
FBgn0032076	-1.81562	2.77904e-06
FBgn0038037	-1.20864	2.80386e-06
FBgn0243516	1.49188	3.04608e-06
FBgn0000181	-0.9235	3.10877e-06
FBgn0001225	-3.56813	3.59598e-06
FBgn0034394	-1.79761	3.74939e-06
FBgn0005670	-1.83923	3.8382e-06
FBgn0052483	-1.24011	4.05175e-06
FBgn0031830	-0.901147	4.13147e-06
FBgn0262353	-1.84351	4.37186e-06
FBgn0000044	-1.35734	4.49407e-06
FBgn0000046	-2.17556	4.49407e-06
FBgn0014388	1.20919	4.49885e-06
FBgn0262146	-1.01901	4.51284e-06
FBgn0016691	-1.05048	4.72489e-06
FBgn0031066	-0.942376	5.03411e-06
FBgn0034573	-1.87251	5.08298e-06
FBgn0003388	3.09067	5.1163e-06
FBgn0002868	-1.11277	5.3156e-06
FBgn0037996	-2.17458	5.37961e-06
FBgn0004644	1.77669	5.51495e-06
FBgn0033292	-2.16005	5.53812e-06
FBgn0052368	1.45181	5.55952e-06
FBgn0028426	2.78589	6.40938e-06
FBgn0262366	1.84456	7.11283e-06
FBgn0010651	1.0868	7.66664e-06
FBgn0001230	-2.58141	7.72895e-06
FBgn0035476	1.8295	7.89253e-06
FBgn0037714	-2.22674	7.89353e-06
FBgn0033138	-1.05067	8.10482e-06
FBgn0262945	2.76718	8.19857e-06
FBgn0266405	1.54136	8.19857e-06
FBgn0035040	-1.86836	8.84434e-06
FBgn0037899	-1.19313	8.94606e-06
FBgn0001977	1.28887	9.15105e-06
FBgn0016119	-1.0007	9.95073e-06
FBgn0031489	1.36283	1.02891e-05
FBgn0004512	1.17403	1.03025e-05
FBgn0010607	2.07924	1.0371e-05
FBgn0016120	-1.01047	1.07896e-05
FBgn0038809	-1.45616	1.08329e-05
FBgn0003748	-1.15027	1.08428e-05
FBgn0015031	-0.984548	1.09172e-05
FBgn0261602	-1.07861	1.11454e-05
FBgn0023506	2.14298	1.13574e-05
FBgn0038098	1.28326	1.13574e-05
FBgn0034729	2.60124	1.13781e-05
FBgn0260967	4.79034	1.17093e-05
FBgn0262511	-1.12465	1.17745e-05
FBgn0030268	1.47149	1.19287e-05
FBgn0033423	-1.1397	1.19538e-05
FBgn0010387	0.886921	1.21019e-05
FBgn0032202	-1.39159	1.22784e-05
FBgn0025839	-1.58509	1.30431e-05
FBgn0041191	-1.55952	1.31076e-05
FBgn0053346	1.81395	1.36374e-05
FBgn0003053	1.01547	1.39801e-05
FBgn0040007	-0.864426	1.39801e-05
FBgn0034390	1.25966	1.49764e-05
FBgn0003943	0.962567	1.53626e-05
FBgn0034052	-1.00064	1.55593e-05
FBgn0283471	-1.16328	1.55593e-05
FBgn0025628	1.17522	1.61517e-05
FBgn0051265	-1.1856	1.63733e-05
FBgn0030478	-1.06651	1.67994e-05
FBgn0004635	2.95173	1.69115e-05
FBgn0035438	-0.989065	1.69115e-05
FBgn0003676	1.02872	1.72288e-05
FBgn0086706	-1.21785	1.73032e-05
FBgn0033097	-3.0905	1.80286e-05
FBgn0000064	-0.969584	1.85199e-05
FBgn0033448	0.926819	1.92351e-05
FBgn0043903	1.31552	1.94238e-05
FBgn0026088	-1.28993	1.94704e-05
FBgn0035266	1.51217	1.99212e-05
FBgn0027525	-1.50504	2.02822e-05
FBgn0038830	-1.15305	2.04145e-05
FBgn0052982	1.33349	2.04631e-05
FBgn0033296	-3.2003	2.06414e-05
FBgn0261387	1.69786	2.08527e-05
FBgn0021872	-0.955881	2.12902e-05
FBgn0053511	2.64577	2.26493e-05
FBgn0010100	-0.971338	2.31911e-05
FBgn0030855	1.95786	2.357e-05
FBgn0030048	1.19136	2.40786e-05
FBgn0033733	-1.17361	2.42742e-05
FBgn0053337	2.0196	2.42985e-05
FBgn0050151	2.04441	2.45901e-05
FBgn0041579	1.81047	2.51151e-05
FBgn0264294	-0.951651	2.51547e-05
FBgn0033051	1.485	2.54949e-05
FBgn0001186	1.00563	2.64457e-05
FBgn0033216	-4.30352	2.64457e-05
FBgn0035082	-1.44763	2.7011e-05
FBgn0038845	-1.04648	2.70611e-05
FBgn0034877	-0.916159	2.7237e-05
FBgn0031143	-1.13001	2.84082e-05
FBgn0053526	1.08815	2.86783e-05
FBgn0040309	-0.960399	3.02419e-05
FBgn0262524	2.1773	3.07924e-05
FBgn0043783	-1.25156	3.11657e-05
FBgn0032781	1.79624	3.13427e-05
FBgn0013347	-1.45575	3.16407e-05
FBgn0039831	1.08096	3.30208e-05
FBgn0033048	-2.82933	3.37056e-05
FBgn0015622	-1.09736	3.37254e-05
FBgn0039655	3.46756	3.62092e-05
FBgn0024291	1.36678	3.66239e-05
FBgn0031190	-1.57342	3.6978e-05
FBgn0037873	-0.919797	3.70866e-05
FBgn0267378	1.1116	3.70978e-05
FBgn0265623	1.97526	3.82654e-05
FBgn0037070	-1.15732	3.86853e-05
FBgn0001234	1.08964	3.91284e-05
FBgn0031392	1.82467	3.94578e-05
FBgn0250753	0.84725	3.98627e-05
FBgn0001145	-0.875535	4.24284e-05
FBgn0261243	1.13815	4.5477e-05
FBgn0043470	-0.897318	4.57018e-05
FBgn0003517	-0.80602	4.64577e-05
FBgn0022213	1.44788	4.64577e-05
FBgn0085436	-0.88855	4.71665e-05
FBgn0045761	1.56782	4.78761e-05
FBgn0001248	-0.925008	5.05768e-05
FBgn0036622	-0.874034	5.13882e-05
FBgn0035607	1.82605	5.21875e-05
FBgn0034258	-1.10771	5.46805e-05
FBgn0031505	-0.95596	5.59404e-05
FBgn0028480	-1.10971	5.59909e-05
FBgn0020910	-1.13708	5.74602e-05
FBgn0266681	4.52011	5.76907e-05
FBgn0002641	1.61573	5.84085e-05
FBgn0028515	1.11073	5.85325e-05
FBgn0031516	1.38585	5.96842e-05
FBgn0040850	-1.12478	6.15939e-05
FBgn0033521	3.04343	6.53233e-05
FBgn0001565	-1.5865	6.73424e-05
FBgn0260968	4.49282	6.74184e-05
FBgn0035661	-2.73482	6.82476e-05
FBgn0266124	1.22447	7.13145e-05
FBgn0038020	1.36823	7.33838e-05
FBgn0030270	-4.03568	7.7914e-05
FBgn0024814	-0.980965	8.07464e-05
FBgn0033204	2.37325	8.0968e-05
FBgn0025352	-1.05929	8.29755e-05
FBgn0034295	-0.867813	8.30189e-05
FBgn0051072	-1.20609	8.40868e-05
FBgn0013679	-1.13554	8.52357e-05
FBgn0034628	-1.52963	8.68141e-05
FBgn0265342	3.88971	8.73249e-05
FBgn0038302	1.22553	8.91744e-05
FBgn0263005	1.64062	8.91744e-05
FBgn0038681	-1.29673	8.99049e-05
FBgn0031515	1.96298	9.10226e-05
FBgn0038652	1.94996	9.10226e-05
FBgn0050055	1.91843	9.12665e-05
FBgn0011211	-0.889937	9.268e-05
FBgn0051719	-3.93072	9.268e-05
FBgn0085484	-1.11487	9.36976e-05
FBgn0028331	-1.02251	9.40544e-05
FBgn0027552	-1.29936	9.55915e-05
FBgn0039801	-4.34271	9.70865e-05
FBgn0030300	1.6628	9.80485e-05
FBgn0037065	-0.839722	9.89064e-05
FBgn0015037	1.62137	0.000101859
FBgn0020235	-0.929698	0.000101859
FBgn0032336	-1.21811	0.000102088
FBgn0004396	0.929468	0.000103256
FBgn0040636	-1.59165	0.000105545
FBgn0041094	0.975169	0.000110112
FBgn0002973	1.33334	0.000115932
FBgn0033357	-0.867239	0.000117242
FBgn0035173	-1.48153	0.000118173
FBgn0039830	-0.808155	0.000120562
FBgn0028411	1.44876	0.000121399
FBgn0039328	2.20098	0.000121399
FBgn0051038	1.47545	0.000121399
FBgn0003257	2.47483	0.000121969
FBgn0026439	-2.11503	0.000122342
FBgn0266388	4.18029	0.000122698
FBgn0036257	-1.45878	0.000122787
FBgn0021967	-1.06738	0.000123021
FBgn0010408	-0.933323	0.000124801
FBgn0030208	1.42848	0.000132169
FBgn0032034	2.55306	0.000132169
FBgn0035153	2.53917	0.000132169
FBgn0038952	3.26294	0.000132868
FBgn0001224	-3.22341	0.000134483
FBgn0036951	4.23834	0.000134483
FBgn0004903	1.78629	0.000138457
FBgn0001104	1.00549	0.00014315
FBgn0034296	-0.685876	0.000145338
FBgn0010612	-0.86993	0.000145504
FBgn0047038	-0.983398	0.000146018
FBgn0031908	-1.57758	0.000147818
FBgn0030310	2.40166	0.000150826
FBgn0036381	-1.46168	0.000154414
FBgn0002789	-1.03729	0.000161267
FBgn0052425	1.6673	0.000163238
FBgn0036052	1.66017	0.000164363
FBgn0037231	1.185	0.000165987
FBgn0002772	-1.27689	0.000170295
FBgn0013272	-0.730685	0.000170295
FBgn0026314	-1.81656	0.000170295
FBgn0264361	4.32013	0.000172605
FBgn0033902	-0.978032	0.00017498
FBgn0043576	-2.05391	0.00017527
FBgn0036910	2.5286	0.000178497
FBgn0035742	3.57937	0.000182101
FBgn0001197	1.00368	0.000182905
FBgn0265137	0.898034	0.000183098
FBgn0086904	-0.784027	0.000185104
FBgn0013672	-0.874467	0.000185322
FBgn0029657	2.90249	0.000185322
FBgn0039406	-0.973593	0.000185546
FBgn0038717	1.3111	0.000187997
FBgn0031069	-1.075	0.00019512
FBgn0052115	1.34091	0.000197396
FBgn0086357	-1.157	0.000199062
FBgn0261014	-0.992488	0.000205248
FBgn0030519	-0.99608	0.000205793
FBgn0004426	-4.31109	0.000209814
FBgn0029870	-1.10651	0.00021362
FBgn0020653	0.786117	0.000215382
FBgn0039697	-0.831329	0.000221683
FBgn0034654	-1.46803	0.000229388
FBgn0025456	-1.31371	0.000231945
FBgn0005624	1.91155	0.000238095
FBgn0030847	1.25393	0.000238713
FBgn0030687	1.5545	0.000238731
FBgn0031461	1.87857	0.000247167
FBgn0011236	2.36812	0.000255132
FBgn0028396	4.03851	0.000259435
FBgn0250820	-1.61902	0.000260404
FBgn0038369	1.10387	0.000270126
FBgn0015268	-0.81721	0.000277951
FBgn0250838	-0.809593	0.000278106
FBgn0004401	1.13596	0.000284515
FBgn0032195	2.36641	0.000284515
FBgn0030836	-3.6237	0.000284594
FBgn0033999	-1.41292	0.000284594
FBgn0063491	-1.20864	0.000284594
FBgn0034883	-1.39139	0.000290223
FBgn0015795	-0.796138	0.000290277
FBgn0032401	1.84735	0.000290956
FBgn0000575	-0.984678	0.00029308
FBgn0042101	1.07464	0.000315657
FBgn0260743	-1.26822	0.000315657
FBgn0046302	0.656875	0.000327165
FBgn0035679	-1.67348	0.000327606
FBgn0259214	-1.04817	0.000332946
FBgn0030679	0.857118	0.000334803
FBgn0012344	2.39058	0.000339006
FBgn0037239	1.27399	0.000339006
FBgn0037762	-4.20432	0.000339006
FBgn0264541	1.82324	0.000339006
FBgn0002567	1.21732	0.000346115
FBgn0013684	-1.38142	0.000346115
FBgn0004228	-0.899576	0.000348585
FBgn0086346	0.944527	0.000350238
FBgn0015036	-2.13142	0.000350383
FBgn0085405	-2.17675	0.000359589
FBgn0011361	-0.795971	0.000364147
FBgn0038613	-1.19087	0.000367442
FBgn0034490	-1.46016	0.000392438
FBgn0016081	1.46897	0.000396704
FBgn0031661	0.960189	0.000398597
FBgn0031717	1.28751	0.000403028
FBgn0028476	1.31455	0.000405778
FBgn0011230	-1.76351	0.000408895
FBgn0050466	2.73668	0.000408961
FBgn0035355	-1.05329	0.000416163
FBgn0028665	-0.761212	0.000418603
FBgn0019624	-0.793705	0.000420202
FBgn0035146	1.10372	0.000420746
FBgn0266666	-0.858163	0.000421531
FBgn0035713	1.8746	0.000437242
FBgn0267910	-0.694925	0.000442611
FBgn0262567	1.36103	0.000445995
FBgn0037607	-0.992675	0.000452957
FBgn0040383	-1.4492	0.000454615
FBgn0000578	1.24135	0.000457475
FBgn0035715	0.907949	0.000460431
FBgn0050489	2.01953	0.00048167
FBgn0266411	1.05865	0.000492389
FBgn0262028	1.88981	0.000502006
FBgn0053966	-1.34998	0.000520804
FBgn0264694	1.09847	0.00052226
FBgn0010235	1.16173	0.000525397
FBgn0017558	-1.02773	0.000525397
FBgn0262617	1.19142	0.000525908
FBgn0031021	-1.23161	0.000529849
FBgn0034706	1.96303	0.000529849
FBgn0065110	-4.10389	0.000530438
FBgn0037485	1.57914	0.000530687
FBgn0051041	-1.21975	0.000530774
FBgn0043471	-0.702342	0.000532834
FBgn0032235	-0.73486	0.000533772
FBgn0034782	3.57842	0.000534191
FBgn0029771	1.65848	0.000537585
FBgn0032138	-1.02681	0.000542063
FBgn0002525	1.24414	0.000544925
FBgn0086608	-1.27552	0.000568208
FBgn0026563	2.81038	0.000574319
FBgn0028424	1.16086	0.000577151
FBgn0025692	0.689146	0.000577299
FBgn0050424	1.10786	0.000594409
FBgn0030984	2.00198	0.000598179
FBgn0040251	3.39179	0.000599128
FBgn0038035	2.11345	0.000601037
FBgn0010762	1.64975	0.000620087
FBgn0040773	-0.784421	0.000646841
FBgn0053926	-1.03401	0.000647991
FBgn0028360	1.73013	0.000654693
FBgn0040736	-1.37444	0.000661546
FBgn0038294	-1.011	0.000661547
FBgn0264344	4.03924	0.000671307
FBgn0031360	-1.36926	0.000671419
FBgn0052549	1.22664	0.000672349
FBgn0028550	0.999472	0.000696828
FBgn0035252	-0.836676	0.00071887
FBgn0267023	4.03566	0.0007196
FBgn0013685	-1.40664	0.000721101
FBgn0265999	3.14614	0.000721101
FBgn0052185	2.82668	0.000731611
FBgn0027835	-0.954979	0.000737699
FBgn0030994	2.15692	0.000746029
FBgn0014018	1.05588	0.000749851
FBgn0266629	2.53899	0.00079742
FBgn0014469	-1.06814	0.000813162
FBgn0035976	1.30579	0.000820024
FBgn0021906	-0.787648	0.000833959
FBgn0265784	0.976223	0.000847341
FBgn0260780	-3.76018	0.000854382
FBgn0031459	-1.12824	0.000867366
FBgn0020249	0.996214	0.000872956
FBgn0029093	-0.733336	0.000900489
FBgn0039311	1.34882	0.000949739
FBgn0003175	1.43406	0.000968789
FBgn0039358	-1.04873	0.00098948
FBgn0015229	1.7003	0.000991262
FBgn0052656	-0.839474	0.000992692
FBgn0030672	-1.25278	0.00099759
FBgn0263006	-1.19795	0.00101189
FBgn0024973	1.54382	0.00101589
FBgn0001226	-3.08736	0.00105751
FBgn0024321	1.48004	0.00106061
FBgn0262975	0.694927	0.00106222
FBgn0030894	1.55768	0.00107625
FBgn0052473	-0.776889	0.00107625
FBgn0036237	1.16177	0.00108903
FBgn0085227	0.754494	0.00109841
FBgn0005278	-1.45403	0.00112451
FBgn0039271	2.22436	0.00112451
FBgn0015834	-0.791865	0.00115669
FBgn0085423	1.03572	0.00117748
FBgn0040793	-0.725787	0.0011921
FBgn0028327	-1.28618	0.00121022
FBgn0032511	-0.793878	0.00121464
FBgn0028540	-1.96567	0.00123614
FBgn0031689	-1.39586	0.00125804
FBgn0029888	-0.914	0.00125828
FBgn0015240	1.10083	0.00125919
FBgn0036258	-0.911025	0.00128401
FBgn0035444	-1.36718	0.00129925
FBgn0013705	-1.07182	0.00131857
FBgn0034736	1.14094	0.00133632
FBgn0030605	-0.953095	0.00133868
FBgn0004169	-1.17338	0.00133986
FBgn0026239	1.83021	0.00133986
FBgn0020309	0.929235	0.00134702
FBgn0030839	1.68387	0.00134822
FBgn0038552	-1.32871	0.00136072
FBgn0038404	1.38345	0.00136947
FBgn0050488	2.89556	0.00137254
FBgn0263748	-1.2914	0.00137254
FBgn0037135	-0.920026	0.00137485
FBgn0031490	2.30401	0.00138535
FBgn0015019	0.838569	0.00140585
FBgn0259979	-1.05943	0.00141145
FBgn0033450	2.9017	0.00142642
FBgn0010217	-0.78315	0.00143261
FBgn0037315	1.01565	0.00145764
FBgn0001291	0.964607	0.00145937
FBgn0067102	1.24503	0.00145937
FBgn0000454	0.795215	0.00148975
FBgn0267156	3.02498	0.00149393
FBgn0037270	-0.827059	0.00149779
FBgn0032849	1.43542	0.00151894
FBgn0036101	1.73659	0.00152914
FBgn0037563	1.22664	0.00153562
FBgn0038136	-1.02989	0.00153798
FBgn0062442	-1.15892	0.00153798
FBgn0040064	0.793619	0.00156423
FBgn0051267	-0.851292	0.00156678
FBgn0086358	0.966636	0.00157894
FBgn0266582	-0.878181	0.00157894
FBgn0000114	-1.85651	0.00158698
FBgn0022355	1.38054	0.00160597
FBgn0262740	1.15733	0.00164288
FBgn0051133	1.5311	0.00164529
FBgn0010621	0.743826	0.00169807
FBgn0036827	1.37242	0.00171339
FBgn0266449	-1.1603	0.00172277
FBgn0038460	1.01071	0.00174637
FBgn0050025	-2.80221	0.00175684
FBgn0038419	1.06398	0.00177676
FBgn0267733	1.68955	0.00180202
FBgn0051436	1.72688	0.00180619
FBgn0025624	0.920976	0.00182275
FBgn0038745	-1.19656	0.00183706
FBgn0000276	2.35976	0.00184466
FBgn0039120	1.41247	0.00184617
FBgn0039645	1.23886	0.00189228
FBgn0024957	0.941627	0.00194486
FBgn0033252	3.79626	0.00195611
FBgn0039051	-0.88431	0.00197766
FBgn0031249	-0.687443	0.00199705
FBgn0004914	1.01314	0.0020181
FBgn0038771	-1.01999	0.00204624
FBgn0030703	-0.927966	0.00206205
FBgn0013469	1.42889	0.00206945
FBgn0034629	1.16792	0.00212824
FBgn0259938	1.06438	0.00213992
FBgn0034245	-0.892186	0.00216972
FBgn0004580	-1.88139	0.0021739
FBgn0044050	-3.05912	0.00218523
FBgn0033395	1.30637	0.00219845
FBgn0039349	0.928446	0.00221907
FBgn0034058	-1.39097	0.00224691
FBgn0032453	-1.08437	0.00228949
FBgn0036165	1.01652	0.0022917
FBgn0085223	0.905738	0.00230977
FBgn0261873	1.32305	0.00231638
FBgn0035877	-1.409	0.00234403
FBgn0035397	-0.747262	0.00236488
FBgn0035695	-2.0142	0.00236786
FBgn0031498	2.00463	0.00236861
FBgn0053096	-3.3889	0.00236953
FBgn0036732	1.70797	0.00242559
FBgn0015623	-0.816453	0.00249022
FBgn0264823	2.1027	0.00250474
FBgn0266717	-1.33258	0.00257371
FBgn0031263	-0.648378	0.00259239
FBgn0261244	1.54396	0.00259595
FBgn0086408	-3.01603	0.00264729
FBgn0030329	-1.44123	0.0026548
FBgn0085424	1.00126	0.00266369
FBgn0032253	-3.5573	0.00270422
FBgn0040070	0.72871	0.00271318
FBgn0014396	0.839187	0.00273372
FBgn0032187	-0.988479	0.00274207
FBgn0010379	1.13081	0.00275847
FBgn0036271	1.38978	0.00276518
FBgn0035917	-1.2723	0.00280549
FBgn0034691	1.54119	0.00284912
FBgn0003557	0.874539	0.00287793
FBgn0023541	-2.63322	0.00293672
FBgn0031002	1.66242	0.00294555
FBgn0041194	-3.69636	0.00294555
FBgn0031968	-1.27116	0.00295895
FBgn0038878	-1.54845	0.00297718
FBgn0038224	-0.803149	0.00298142
FBgn0030271	-3.69321	0.00299206
FBgn0030746	1.64611	0.00299618
FBgn0039970	-1.04155	0.0030068
FBgn0035032	-0.83621	0.00304097
FBgn0039840	-1.30405	0.00304333
FBgn0052302	0.797936	0.00308096
FBgn0035334	-0.950098	0.00309447
FBgn0051810	2.57242	0.00313674
FBgn0029868	-0.748531	0.00315002
FBgn0004425	-2.75853	0.0031557
FBgn0029629	-0.884498	0.0031557
FBgn0039453	-1.41111	0.00317195
FBgn0051344	2.00352	0.00318597
FBgn0259152	1.23642	0.00319728
FBgn0033636	1.37844	0.00321233
FBgn0025571	1.27096	0.00325451
FBgn0261283	-1.17232	0.00329138
FBgn0051091	-3.66793	0.00331291
FBgn0013686	-0.940039	0.0033321
FBgn0051467	3.64484	0.00337495
FBgn0051955	1.52313	0.00342319
FBgn0047135	-0.794713	0.00351991
FBgn0011296	-1.21892	0.00355002
FBgn0028582	0.749525	0.00359223
FBgn0038804	-1.37512	0.00360611
FBgn0017448	-1.61914	0.00361628
FBgn0087013	-0.758193	0.00363099
FBgn0038922	-1.21116	0.00367905
FBgn0032006	0.96008	0.00368443
FBgn0015575	-0.963447	0.00372857
FBgn0037007	-0.862732	0.00374294
FBgn0039873	-1.2418	0.00376867
FBgn0035300	1.30571	0.00380935
FBgn0000042	-0.593419	0.0038146
FBgn0003980	-3.215	0.00386692
FBgn0036915	1.2902	0.00386692
FBgn0261461	0.99117	0.00386692
FBgn0005666	-1.30579	0.00390095
FBgn0037140	-1.49101	0.00390095
FBgn0037163	1.07921	0.00393033
FBgn0034387	1.79569	0.00400167
FBgn0036728	-0.716997	0.00402072
FBgn0036734	1.93832	0.00402072
FBgn0284245	-0.613851	0.00405566
FBgn0032782	1.38667	0.00406675
FBgn0033631	-1.04335	0.00409561
FBgn0023510	-1.30643	0.00412652
FBgn0012036	-0.809391	0.00423338
FBgn0003866	2.20698	0.00423958
FBgn0036187	1.86913	0.00424029
FBgn0265590	1.81721	0.00424908
FBgn0000659	0.833266	0.00430599
FBgn0264750	-0.5629	0.00436425
FBgn0052296	1.03918	0.00437668
FBgn0262717	3.57335	0.00438411
FBgn0013704	-0.995323	0.00446425
FBgn0038647	3.43569	0.00449896
FBgn0250906	-1.1964	0.00449896
FBgn0000492	3.56375	0.00450226
FBgn0001989	-0.858709	0.00459024
FBgn0266813	1.5884	0.00460821
FBgn0035887	-1.83178	0.00463226
FBgn0263083	-2.80367	0.00463899
FBgn0283461	1.33067	0.00467165
FBgn0002022	-1.23525	0.00470995
FBgn0015040	1.17543	0.00471203
FBgn0023167	0.85264	0.00473836
FBgn0033434	-1.08096	0.00485467
FBgn0012042	1.94917	0.00489592
FBgn0033691	-0.775203	0.00489592
FBgn0001978	1.0447	0.00492549
FBgn0035866	1.39884	0.00495864
FBgn0086355	-0.958751	0.0049847
FBgn0035589	0.88867	0.00502259
FBgn0052633	-0.722845	0.00502259
FBgn0250848	-1.02524	0.00502391
FBgn0036262	-1.70422	0.00503531
FBgn0015794	-0.992225	0.00504338
FBgn0040733	-1.37252	0.00512831
FBgn0029937	1.18432	0.00517844
FBgn0029996	-0.832234	0.00519696
FBgn0243512	0.94702	0.00525571
FBgn0264878	3.35755	0.00528568
FBgn0039379	2.36246	0.00532589
FBgn0035464	1.75435	0.00534528
FBgn0264695	-1.27861	0.00535082
FBgn0022772	3.42304	0.0054387
FBgn0027590	-0.634836	0.00547942
FBgn0030035	-1.17404	0.00552202
FBgn0035689	-3.45047	0.00553996
FBgn0034849	1.4608	0.00555849
FBgn0052758	1.56177	0.00559512
FBgn0035762	2.24766	0.00577714
FBgn0023175	-0.774339	0.00587247
FBgn0010774	0.904491	0.00595857
FBgn0032208	-1.27462	0.00597322
FBgn0034061	-1.44915	0.00597322
FBgn0264078	1.32774	0.00604166
FBgn0035996	2.28832	0.00605853
FBgn0000617	1.56938	0.00618236
FBgn0030976	-2.05482	0.0061826
FBgn0267828	-0.983211	0.00631203
FBgn0033760	0.884056	0.0063287
FBgn0010470	-0.830902	0.00633444
FBgn0026250	-0.688815	0.00636101
FBgn0040832	-2.65089	0.00638958
FBgn0027079	-1.39849	0.00647137
FBgn0037705	-1.44108	0.00647554
FBgn0039856	-1.43054	0.00649196
FBgn0031417	2.76344	0.00655442
FBgn0250814	-0.774205	0.0065549
FBgn0001149	0.657642	0.00658432
FBgn0025709	0.895203	0.00658432
FBgn0030943	1.53382	0.00659105
FBgn0259238	-0.834875	0.00659105
FBgn0026380	-0.798764	0.00669701
FBgn0037763	-3.47038	0.00673943
FBgn0001089	-3.01917	0.00681113
FBgn0051769	-3.32752	0.00685643
FBgn0031990	-1.05454	0.00688237
FBgn0032549	2.63472	0.00700971
FBgn0034870	3.43712	0.00709529
FBgn0028434	2.3451	0.0071137
FBgn0032746	-0.940246	0.00718275
FBgn0037472	1.23548	0.00720334
FBgn0015754	0.900159	0.00722061
FBgn0040931	-1.00133	0.00723175
FBgn0261552	-0.587869	0.00724103
FBgn0016684	-1.18089	0.00724305
FBgn0052412	-3.44327	0.0072507
FBgn0028399	-0.958091	0.00727416
FBgn0020278	1.1519	0.0072965
FBgn0051296	2.60705	0.00730926
FBgn0035718	-0.840234	0.00747242
FBgn0024491	1.30242	0.0074905
FBgn0003514	0.5786	0.00751957
FBgn0053532	-1.05228	0.00751957
FBgn0037024	-0.780913	0.00755441
FBgn0034467	3.04432	0.00759206
FBgn0027844	-0.752285	0.00762225
FBgn0032597	0.989752	0.00762225
FBgn0051710	1.449	0.00769857
FBgn0261112	1.65507	0.00769857
FBgn0039858	-0.628749	0.00772961
FBgn0262109	-0.737205	0.00777389
FBgn0034066	-1.23848	0.00787232
FBgn0003891	-0.926368	0.00791517
FBgn0040985	0.811123	0.00792165
FBgn0035388	1.22307	0.00796655
FBgn0051800	-1.57386	0.00798057
FBgn0025583	-1.00602	0.00798371
FBgn0037110	-1.11494	0.00807623
FBgn0003575	1.52617	0.00816465
FBgn0259741	2.90716	0.00817855
FBgn0058263	-1.05082	0.00818156
FBgn0016696	0.949677	0.00819722
FBgn0032482	0.844589	0.00820142
FBgn0037875	-1.55725	0.00822826
FBgn0038702	-3.30749	0.00829291
FBgn0261989	1.31347	0.00829291
FBgn0001092	-0.58497	0.00835358
FBgn0033814	-1.03173	0.00835358
FBgn0083167	-0.807988	0.00835358
FBgn0261999	-3.16423	0.00847961
FBgn0032480	-1.8122	0.00850174
FBgn0039454	1.3608	0.00854559
FBgn0027567	1.18921	0.00874838
FBgn0041605	2.90422	0.00884223
FBgn0263397	-2.36457	0.00889366
FBgn0266626	-1.45405	0.00899049
FBgn0036844	1.22763	0.00899419
FBgn0004587	0.814491	0.00900963
FBgn0013689	-1.23693	0.00903268
FBgn0031114	1.33621	0.00913166
FBgn0031732	-1.29104	0.0091553
FBgn0011674	1.64248	0.00927207
FBgn0026084	-0.761703	0.00927207
FBgn0034753	-0.646367	0.00927207
FBgn0027843	-1.17574	0.00930709
FBgn0015924	-1.08543	0.0093767
FBgn0038438	-1.01846	0.00937879
FBgn0036043	-0.847966	0.00947348
FBgn0265184	-3.35847	0.00947348
FBgn0053181	-0.65742	0.00950774
FBgn0038243	0.696663	0.00952789
FBgn0032393	1.0134	0.00955346
FBgn0032689	-1.03876	0.00958294
FBgn0283479	2.91044	0.0096017
FBgn0267821	0.805399	0.00967368
FBgn0261955	-0.665119	0.00970571
FBgn0010786	1.21288	0.00971065
FBgn0033638	-1.22714	0.00975352
FBgn0260632	0.988051	0.00977083
FBgn0033570	-0.75633	0.00979199
FBgn0047334	1.85845	0.00979348
FBgn0035346	1.27867	0.00980031
FBgn0033543	-0.85763	0.00983569
FBgn0015766	-1.07378	0.0100062
FBgn0264703	3.32783	0.0101507
FBgn0265186	0.708435	0.0101507
FBgn0004117	-1.13735	0.0101891
FBgn0040813	-0.912148	0.010286
FBgn0027066	0.868226	0.0102863
FBgn0259108	2.72016	0.0103008
FBgn0051446	-0.800643	0.0103287
FBgn0052380	1.42846	0.0103287
FBgn0052177	0.929303	0.0106864
FBgn0027572	-1.51691	0.0106968
FBgn0041241	3.31237	0.0107212
FBgn0283680	1.09186	0.0107872
FBgn0085446	-0.757293	0.0108358
FBgn0034501	0.635274	0.010875
FBgn0033301	0.63278	0.0110018
FBgn0261933	1.15656	0.0110719
FBgn0283478	-0.737001	0.0112373
FBgn0264751	-1.44812	0.0114104
FBgn0261995	-0.753352	0.0116872
FBgn0016715	-1.26251	0.0117954
FBgn0035997	1.26143	0.0117954
FBgn0264539	3.27873	0.0119453
FBgn0034406	-0.944506	0.0120573
FBgn0017456	3.27131	0.0121403
FBgn0035383	-1.34439	0.0121403
FBgn0261550	1.04508	0.0121542
FBgn0034644	0.987031	0.012175
FBgn0050411	-1.04776	0.0121807
FBgn0030320	1.72987	0.0121953
FBgn0030183	-1.23337	0.0124161
FBgn0014857	-0.612697	0.0124689
FBgn0013680	-1.37765	0.0124913
FBgn0266599	-0.549386	0.0124925
FBgn0013770	-0.68578	0.012508
FBgn0020622	1.02079	0.012508
FBgn0030004	2.3528	0.0125259
FBgn0262601	1.29725	0.0125259
FBgn0037044	1.85162	0.0126185
FBgn0058191	-1.14177	0.012682
FBgn0028532	-0.906497	0.0127288
FBgn0266417	-1.3311	0.0128313
FBgn0034534	-1.10816	0.012843
FBgn0032793	1.54524	0.0129442
FBgn0051472	0.838141	0.0129566
FBgn0037359	1.84469	0.0129632
FBgn0010350	-1.1713	0.0130902
FBgn0019890	0.952031	0.0130902
FBgn0263603	1.64339	0.0131265
FBgn0038065	0.87204	0.0131908
FBgn0036487	1.41352	0.0132119
FBgn0038733	2.32802	0.0132765
FBgn0038143	1.44538	0.0133714
FBgn0021795	-0.798891	0.013423
FBgn0266282	1.50413	0.013423
FBgn0035497	1.64484	0.0134244
FBgn0032775	-0.923759	0.013498
FBgn0038651	-1.54289	0.0135778
FBgn0067628	1.74939	0.0135986
FBgn0029878	0.847536	0.0136052
FBgn0000256	1.08841	0.0136516
FBgn0264508	2.45144	0.0137353
FBgn0014427	0.972758	0.0138159
FBgn0036317	2.1295	0.0138159
FBgn0039668	-1.10257	0.0138159
FBgn0046114	-0.838958	0.0138243
FBgn0015316	-1.53389	0.0139702
FBgn0030239	-1.00974	0.0140855
FBgn0001098	-0.943719	0.0141867
FBgn0265979	1.55804	0.0141867
FBgn0034733	-1.386	0.0144357
FBgn0065032	0.663318	0.0144702
FBgn0027506	-1.37542	0.0145229
FBgn0259227	1.17888	0.014534
FBgn0035087	0.922493	0.01456
FBgn0035432	-0.929269	0.0146148
FBgn0266088	2.97825	0.0146539
FBgn0025620	-2.96927	0.0146886
FBgn0010019	-1.16307	0.0147478
FBgn0086687	-0.725473	0.0147663
FBgn0030321	0.766962	0.0147814
FBgn0037885	1.98775	0.0147814
FBgn0011455	-0.669412	0.0147878
FBgn0004373	0.908955	0.0148252
FBgn0013681	-1.24505	0.0148497
FBgn0038872	1.94814	0.0149158
FBgn0085313	-1.20245	0.0150163
FBgn0000477	-2.69824	0.0151712
FBgn0032979	1.49432	0.0151712
FBgn0002565	-3.20952	0.0151887
FBgn0029514	1.45453	0.0152354
FBgn0041092	0.829773	0.015317
FBgn0003429	-2.44055	0.0153368
FBgn0030350	-1.07839	0.0153562
FBgn0034335	1.14017	0.0153633
FBgn0034059	-1.09463	0.0153699
FBgn0040551	-0.757456	0.0154765
FBgn0022768	1.49448	0.015559
FBgn0037635	-3.11661	0.0156946
FBgn0035586	-0.947119	0.0157284
FBgn0033463	-1.39028	0.0157478
FBgn0017457	0.916367	0.0159561
FBgn0036203	-0.855444	0.0160096
FBgn0034403	-3.18917	0.0160368
FBgn0035541	-1.12716	0.0160685
FBgn0029858	1.86685	0.0162209
FBgn0053558	-2.50025	0.0162209
FBgn0034110	-1.18496	0.0162244
FBgn0000546	1.61158	0.0163088
FBgn0031771	-0.828932	0.0163269
FBgn0029822	1.68808	0.016353
FBgn0030718	-0.768122	0.0163637
FBgn0031436	-0.821406	0.0163637
FBgn0086370	1.41163	0.0165998
FBgn0051721	1.01912	0.0167429
FBgn0029507	0.539389	0.0168093
FBgn0031881	0.941531	0.0170029
FBgn0034988	-0.885463	0.0172568
FBgn0033236	1.12697	0.0173797
FBgn0266741	1.763	0.0175016
FBgn0040075	1.38316	0.0175482
FBgn0264489	-0.87254	0.0175482
FBgn0036121	1.74213	0.0176294
FBgn0028686	-0.916353	0.0177622
FBgn0033177	1.20745	0.0178363
FBgn0083968	0.829644	0.0178924
FBgn0011016	-0.679104	0.0179263
FBgn0037684	-2.5029	0.0180399
FBgn0024980	0.862597	0.0183154
FBgn0053519	-3.13833	0.0183391
FBgn0266711	-0.699897	0.0184362
FBgn0085195	0.957244	0.0185554
FBgn0027617	2.10251	0.018645
FBgn0029172	-2.60653	0.0187564
FBgn0029909	-3.13281	0.0187564
FBgn0035089	1.38238	0.0189225
FBgn0010333	-0.806422	0.019028
FBgn0030734	-0.812544	0.0190613
FBgn0050000	1.03112	0.0191266
FBgn0027610	-0.754096	0.0191472
FBgn0002869	-0.732961	0.0193412
FBgn0034999	-0.922263	0.0193818
FBgn0032055	-3.11731	0.0194497
FBgn0052190	-0.765552	0.0194497
FBgn0029118	-1.05196	0.019468
FBgn0013771	-2.24401	0.0195425
FBgn0032052	-1.23539	0.0196718
FBgn0038638	0.73193	0.0196718
FBgn0000045	1.85581	0.0198452
FBgn0003068	1.60681	0.0198452
FBgn0040262	1.4632	0.0198452
FBgn0264748	2.46896	0.0198452
FBgn0037555	1.05136	0.0198721
FBgn0264987	-1.73666	0.0198721
FBgn0052676	0.720974	0.0198895
FBgn0032946	-1.15238	0.019905
FBgn0000253	-0.535687	0.019915
FBgn0011640	0.855116	0.019932
FBgn0033476	-0.9513	0.0199842
FBgn0039736	-1.45548	0.0199875
FBgn0037846	0.967107	0.0200224
FBgn0035756	-1.72935	0.0200954
FBgn0042131	3.10337	0.020206
FBgn0264562	2.33739	0.0202968
FBgn0036580	0.832326	0.0204077
FBgn0260026	1.71226	0.0204913
FBgn0003118	1.26659	0.0204962
FBgn0030077	-2.70724	0.0204962
FBgn0085298	2.08397	0.0204962
FBgn0011656	1.00045	0.0206455
FBgn0005632	-1.21049	0.0207461
FBgn0040475	0.854829	0.0208119
FBgn0023094	1.20921	0.0209116
FBgn0027872	1.46644	0.0209116
FBgn0261930	-1.33174	0.0209116
FBgn0032896	-3.08692	0.0210042
FBgn0035904	-0.60598	0.0210042
FBgn0024320	-1.11371	0.0210762
FBgn0031305	-2.96063	0.0210762
FBgn0010228	-0.868034	0.0211456
FBgn0037850	3.06843	0.0211573
FBgn0035121	-0.857188	0.0212776
FBgn0052379	-3.00602	0.0212858
FBgn0000339	-1.16003	0.021289
FBgn0036896	1.15481	0.021289
FBgn0031974	-1.37351	0.0213382
FBgn0027588	-0.704921	0.0216243
FBgn0265819	2.8049	0.0216883
FBgn0052476	0.706381	0.0218729
FBgn0050115	0.804746	0.0219861
FBgn0036501	0.923954	0.0220884
FBgn0261020	0.76711	0.0220884
FBgn0031090	1.14577	0.0221014
FBgn0033498	2.83664	0.0223103
FBgn0033122	1.32993	0.0224064
FBgn0033649	1.05045	0.0229882
FBgn0034443	-1.8895	0.0230295
FBgn0030311	-0.823549	0.0231583
FBgn0250791	-0.758109	0.0231733
FBgn0087040	-2.2561	0.023307
FBgn0000370	1.44612	0.0233079
FBgn0016984	0.748476	0.0233079
FBgn0052207	-1.36008	0.0233373
FBgn0263930	-0.680207	0.0235796
FBgn0030086	0.625226	0.0235987
FBgn0002563	-2.90623	0.0236511
FBgn0022343	-0.834937	0.0236511
FBgn0038400	0.553499	0.0236511
FBgn0040071	1.70907	0.0236511
FBgn0010397	0.881187	0.0237416
FBgn0021776	-2.79342	0.0237416
FBgn0029860	-1.31307	0.0237416
FBgn0030876	1.11837	0.0237416
FBgn0031914	-1.47311	0.0237416
FBgn0037621	1.65773	0.0237416
FBgn0040212	1.1533	0.0237416
FBgn0264490	0.577138	0.0241951
FBgn0022724	1.77065	0.0244355
FBgn0038337	-1.07007	0.024472
FBgn0261439	-0.617462	0.0246038
FBgn0033683	-0.914157	0.0247565
FBgn0038897	1.35859	0.0248957
FBgn0262003	2.7106	0.0249157
FBgn0050421	1.43995	0.0249599
FBgn0034432	-0.786358	0.0250009
FBgn0039930	-0.970817	0.0250913
FBgn0000721	0.794104	0.0251179
FBgn0267803	2.08787	0.0252555
FBgn0036623	0.601186	0.0252567
FBgn0040777	-0.991564	0.0252567
FBgn0030945	2.06374	0.0253348
FBgn0010263	-2.54416	0.025475
FBgn0027601	0.865827	0.025475
FBgn0024807	0.994371	0.0254783
FBgn0028945	0.717335	0.0255332
FBgn0033446	-1.02738	0.0255332
FBgn0266446	-2.26615	0.0255332
FBgn0266917	1.52245	0.0255358
FBgn0029980	1.10684	0.025543
FBgn0024250	1.31525	0.025797
FBgn0005411	0.954393	0.0258782
FBgn0037936	1.19199	0.0258782
FBgn0000250	0.815815	0.0261261
FBgn0033935	1.92648	0.0261261
FBgn0033905	0.906597	0.0261828
FBgn0025837	-1.48849	0.0263482
FBgn0085408	0.618971	0.0263482
FBgn0265297	-0.466511	0.026433
FBgn0038099	-2.99933	0.0264493
FBgn0013334	-1.04344	0.0265951
FBgn0031910	-0.643647	0.0267257
FBgn0034067	-1.82358	0.0268448
FBgn0027287	0.787986	0.0271121
FBgn0033873	0.818196	0.0272674
FBgn0030246	1.02623	0.027287
FBgn0034553	-2.03168	0.0273241
FBgn0051032	2.98723	0.0274316
FBgn0027348	0.678914	0.0279483
FBgn0037716	1.51233	0.0279977
FBgn0267516	-0.581305	0.0279977
FBgn0086676	0.962567	0.0283445
FBgn0030929	0.580297	0.0284732
FBgn0051300	-0.926851	0.0285092
FBgn0001139	0.825554	0.0285776
FBgn0034717	-0.761585	0.0287643
FBgn0086378	-0.700795	0.0288393
FBgn0039694	1.82054	0.0289035
FBgn0033342	0.702271	0.0289569
FBgn0025549	1.01689	0.028957
FBgn0003884	0.532767	0.0289665
FBgn0266674	1.26111	0.0289665
FBgn0024285	1.06439	0.0290466
FBgn0085353	-0.776589	0.0291802
FBgn0035726	-0.91506	0.029275
FBgn0263290	2.95644	0.0293723
FBgn0267679	2.93107	0.0294293
FBgn0085474	-2.83174	0.0295646
FBgn0011703	1.54192	0.0296941
FBgn0031092	-0.847603	0.0297442
FBgn0259936	1.57263	0.02979
FBgn0264712	1.12073	0.0298373
FBgn0037781	-1.06091	0.0298555
FBgn0261836	-0.543383	0.0298918
FBgn0024319	2.69724	0.0300516
FBgn0266807	2.95191	0.0300547
FBgn0010225	-1.29863	0.0302535
FBgn0030878	0.790554	0.0302535
FBgn0054057	2.62993	0.0303065
FBgn0266162	2.63975	0.0305216
FBgn0031060	1.63276	0.0306047
FBgn0032256	2.16173	0.0306084
FBgn0011770	-0.939798	0.0309036
FBgn0063493	-0.811392	0.0310099
FBgn0040729	0.603129	0.0311361
FBgn0029121	-1.07549	0.0312195
FBgn0032433	-0.706742	0.0316916
FBgn0010516	-0.589193	0.0319246
FBgn0036837	-0.878275	0.0321104
FBgn0052224	2.11871	0.0324423
FBgn0038290	1.64022	0.0325139
FBgn0085452	0.955294	0.0325139
FBgn0027553	1.53286	0.0327719
FBgn0027291	-0.602975	0.0327743
FBgn0036990	1.213	0.0327743
FBgn0003870	0.870844	0.0327977
FBgn0040717	-2.3065	0.0329456
FBgn0052227	2.87224	0.0329654
FBgn0011289	0.918401	0.0333494
FBgn0029795	-2.23092	0.0335158
FBgn0262848	2.90904	0.0336818
FBgn0038348	2.87997	0.0337262
FBgn0032451	0.716819	0.0338566
FBgn0266577	2.90317	0.0338953
FBgn0051410	-1.21447	0.0340094
FBgn0039698	-1.57304	0.0345357
FBgn0052865	-2.8509	0.0346879
FBgn0035583	-0.49983	0.0347313
FBgn0023169	-0.729585	0.0347433
FBgn0031450	0.731492	0.035366
FBgn0261556	0.751301	0.035366
FBgn0262517	-2.18234	0.0353665
FBgn0040752	0.724887	0.0355495
FBgn0053099	0.988495	0.035561
FBgn0035152	1.64852	0.0355639
FBgn0011672	-1.01623	0.0357139
FBgn0034162	-2.09447	0.0357959
FBgn0038868	-0.978552	0.0359399
FBgn0263120	-0.632463	0.0360281
FBgn0267195	1.5926	0.0360324
FBgn0266810	1.75216	0.0361038
FBgn0003415	1.01881	0.0362694
FBgn0261545	1.23464	0.0365616
FBgn0033047	-0.947836	0.0368845
FBgn0033214	-0.957618	0.0368845
FBgn0013698	-1.50065	0.0370057
FBgn0030331	-2.68148	0.0371082
FBgn0032815	0.937762	0.0372493
FBgn0086558	-0.4692	0.0375323
FBgn0052267	-0.668434	0.0375496
FBgn0027785	-0.678424	0.037671
FBgn0029161	1.39387	0.0377324
FBgn0030276	0.568765	0.0377992
FBgn0040907	-0.706574	0.0377992
FBgn0051370	1.33405	0.0377992
FBgn0033579	-2.71697	0.0380512
FBgn0027657	-0.818651	0.0384574
FBgn0051704	0.682374	0.0384574
FBgn0052636	2.08387	0.0385592
FBgn0037220	1.14243	0.0386685
FBgn0036761	1.1058	0.0391853
FBgn0028688	-0.851793	0.0394032
FBgn0003977	1.9868	0.0398317
FBgn0002564	-1.94336	0.0401478
FBgn0052564	-2.84183	0.0401478
FBgn0284243	0.571674	0.0401478
FBgn0027335	0.59054	0.0402135
FBgn0034902	-0.619453	0.0402135
FBgn0039890	-0.991124	0.0402135
FBgn0003961	0.606693	0.0402493
FBgn0010431	-2.39337	0.0405538
FBgn0022893	0.910678	0.0407468
FBgn0265901	-2.45165	0.040786
FBgn0010303	0.748404	0.0408454
FBgn0035028	-1.52914	0.0408832
FBgn0032042	0.867546	0.0409076
FBgn0037855	1.60252	0.0409076
FBgn0034451	1.10886	0.0409102
FBgn0004876	0.659327	0.0410762
FBgn0027592	1.84012	0.0413039
FBgn0034939	1.81992	0.0413039
FBgn0037719	1.09375	0.0413039
FBgn0032066	-1.32007	0.0413577
FBgn0044324	1.54332	0.0415106
FBgn0039325	-1.04215	0.0416307
FBgn0032509	-0.709988	0.0422017
FBgn0031522	1.07846	0.042203
FBgn0030574	-1.26463	0.0423521
FBgn0036240	2.00134	0.0429074
FBgn0036332	1.19951	0.0431187
FBgn0001941	0.517503	0.0431728
FBgn0085329	2.80659	0.0432866
FBgn0086711	-2.75642	0.0437057
FBgn0267385	0.540012	0.043847
FBgn0000565	-1.11871	0.044294
FBgn0030274	1.90986	0.0443362
FBgn0029867	1.15127	0.0444147
FBgn0035343	-0.771875	0.0447866
FBgn0038292	0.556879	0.0447866
FBgn0259682	-1.54344	0.0447866
FBgn0264501	2.02661	0.0447866
FBgn0030109	-1.18548	0.0449557
FBgn0051044	-1.41578	0.0452636
FBgn0033438	1.11031	0.0452661
FBgn0000043	-0.632054	0.045314
FBgn0025814	-0.617918	0.045314
FBgn0033302	-0.589955	0.0454721
FBgn0039165	1.22346	0.0455356
FBgn0267611	1.9641	0.045545
FBgn0031034	-0.597993	0.0459003
FBgn0000251	0.804172	0.0459364
FBgn0033179	0.987056	0.0459722
FBgn0063497	-0.846109	0.0459771
FBgn0015904	1.92197	0.0459915
FBgn0045823	-0.489742	0.0460504
FBgn0032819	1.21681	0.0461401
FBgn0030881	2.73696	0.0463049
FBgn0032587	0.76343	0.0464516
FBgn0038146	0.997328	0.0466884
FBgn0031602	-2.43281	0.0467652
FBgn0031664	1.27398	0.0471319
FBgn0030873	-1.07234	0.0472175
FBgn0265705	1.87706	0.0474843
FBgn0028953	0.69276	0.0476439
FBgn0052707	1.98224	0.0476439
FBgn0050293	2.20374	0.0478592
FBgn0052428	-0.977656	0.0480298
FBgn0039431	1.4377	0.0481118
FBgn0013343	0.797234	0.048186
FBgn0250837	1.39025	0.048186
FBgn0030593	1.17653	0.0481908
FBgn0027338	-0.743154	0.0482213
FBgn0038271	-0.525325	0.0482213
FBgn0030506	1.82364	0.0482726
FBgn0037845	1.07152	0.0483783
FBgn0039520	-2.37746	0.0484318
FBgn0067905	-0.991353	0.0487279
FBgn0017566	-0.665617	0.0490313
FBgn0038756	-0.693742	0.0493713
FBgn0086906	-1.04506	0.0496858
FBgn0034626	1.32067	0.0497766
FBgn0002571	-0.64606	0.0498129
FBgn0039626	1.41357	0.0498478
FBgn0261530	1.25053	0.0498478
FBgn0034237	-0.563203	0.0499971
FBgn0263993	1.04865	0.0501151
FBgn0032397	1.26921	0.0505964
FBgn0050183	2.28511	0.0506832
FBgn0037293	0.670258	0.0506835
FBgn0259722	-0.829984	0.050907
FBgn0040735	-1.46638	0.0510847
FBgn0033437	0.789155	0.0511299
FBgn0035542	0.576534	0.0511299
FBgn0263762	-2.71529	0.0511299
FBgn0005638	2.43761	0.0511495
FBgn0035482	-1.24182	0.0514264
FBgn0010042	2.72022	0.0515952
FBgn0032170	-0.782863	0.0515952
FBgn0005617	1.4715	0.0516345
FBgn0010406	-0.966545	0.0516757
FBgn0261988	1.05602	0.0521092
FBgn0035872	0.871133	0.0524602
FBgn0029932	0.645551	0.0526943
FBgn0024365	-0.783317	0.052858
FBgn0036503	1.90385	0.0528672
FBgn0085478	0.765554	0.0530462
FBgn0036305	1.61988	0.0531716
FBgn0039751	-1.18529	0.0531716
FBgn0085257	-1.16072	0.0531716
FBgn0031939	-1.93668	0.0534199
FBgn0033170	-2.68296	0.0536867
FBgn0045064	-1.22262	0.0536867
FBgn0284252	-0.935454	0.0536867
FBgn0027596	0.978049	0.0538615
FBgn0265988	-2.16021	0.0538615
FBgn0004431	-0.905818	0.0539259
FBgn0083040	-2.67451	0.0539259
FBgn0031970	-2.10983	0.0540447
FBgn0036320	0.628598	0.0540447
FBgn0058469	-2.5269	0.0540862
FBgn0037749	-1.22544	0.0540919
FBgn0019957	-0.66808	0.0544857
FBgn0052109	1.37185	0.0547681
FBgn0032614	0.599738	0.0553836
FBgn0015765	-1.03971	0.0556144
FBgn0032821	-1.82441	0.0556552
FBgn0032023	2.67053	0.0557898
FBgn0040754	-0.969544	0.0560674
FBgn0036419	-0.535758	0.0561093
FBgn0027561	0.876829	0.0562441
FBgn0038961	1.11942	0.0562871
FBgn0036288	0.670483	0.0564279
FBgn0002645	-0.7053	0.0564761
FBgn0039680	2.16206	0.0565297
FBgn0031684	-0.687166	0.056676
FBgn0031414	2.6127	0.0568634
FBgn0004242	2.06668	0.0571809
FBgn0265719	1.72207	0.0579173
FBgn0001187	0.779459	0.0579327
FBgn0262732	0.649875	0.0581615
FBgn0035124	2.67471	0.0591054
FBgn0030551	-2.61203	0.0592234
FBgn0264907	1.41504	0.0592667
FBgn0053170	-0.684893	0.0593657
FBgn0014869	-0.602183	0.0593952
FBgn0031992	-0.902511	0.0594161
FBgn0040600	0.842718	0.0605176
FBgn0011570	0.633747	0.0608565
FBgn0266521	-2.20052	0.0609179
FBgn0003321	1.23377	0.0609622
FBgn0043578	1.37303	0.0609899
FBgn0051174	2.65881	0.0613145
FBgn0030467	1.90332	0.0615729
FBgn0051729	0.94559	0.0616237
FBgn0260442	0.8356	0.0616237
FBgn0265177	-0.723487	0.0616237
FBgn0000426	1.13698	0.0616407
FBgn0039629	-2.65634	0.0616522
FBgn0004390	1.39146	0.0619294
FBgn0032665	-0.544449	0.0622353
FBgn0038530	1.5561	0.0622353
FBgn0263620	1.76806	0.0624571
FBgn0036334	0.573718	0.0625915
FBgn0032779	-1.13174	0.0628385
FBgn0034251	2.62198	0.0628394
FBgn0034488	-0.633063	0.0628394
FBgn0026015	1.18128	0.0628975
FBgn0016978	0.947131	0.0631287
FBgn0037364	-2.64521	0.0631287
FBgn0264272	-2.4303	0.063142
FBgn0052446	-0.763936	0.0633214
FBgn0036020	-1.14303	0.063503
FBgn0263049	-1.90307	0.0636613
FBgn0036207	1.52883	0.0637241
FBgn0261278	1.24742	0.0641282
FBgn0038100	-0.737359	0.0645864
FBgn0028471	1.23868	0.0646573
FBgn0039307	-2.29602	0.0647939
FBgn0027329	0.686834	0.0648671
FBgn0261854	0.718786	0.0649837
FBgn0266739	1.70027	0.0652684
FBgn0034270	1.9275	0.0657909
FBgn0027493	-0.486406	0.0658638
FBgn0031696	1.13266	0.0659619
FBgn0038244	1.08091	0.0659619
FBgn0039714	-0.722109	0.0659619
FBgn0263776	0.754842	0.0660284
FBgn0052831	1.5243	0.0660539
FBgn0267911	-0.825327	0.0660539
FBgn0035631	-0.858021	0.0661929
FBgn0020389	1.20552	0.0662158
FBgn0266702	-2.5448	0.0664112
FBgn0032752	-2.52391	0.0666748
FBgn0022338	1.41518	0.0666901
FBgn0034493	1.62792	0.0667774
FBgn0041581	1.38616	0.066794
FBgn0040250	-1.2793	0.0668056
FBgn0010403	2.29847	0.0672144
FBgn0263445	0.958238	0.0674091
FBgn0032836	-1.3839	0.0674384
FBgn0039403	2.0526	0.0675336
FBgn0032075	-0.38667	0.0675747
FBgn0052576	-1.67347	0.0677196
FBgn0036111	0.798167	0.0678768
FBgn0037643	0.625142	0.0679174
FBgn0034200	1.18786	0.0681179
FBgn0050035	0.990622	0.0681862
FBgn0038783	1.9798	0.0682445
FBgn0031645	-0.767353	0.0684424
FBgn0283741	0.866671	0.0686605
FBgn0039687	1.79925	0.0688664
FBgn0038147	-0.799219	0.0690435
FBgn0035204	0.996739	0.0691054
FBgn0036697	0.912373	0.0692651
FBgn0031148	-1.10785	0.0693988
FBgn0262979	2.25127	0.0693988
FBgn0028342	-0.48376	0.0699359
FBgn0053100	0.628509	0.070001
FBgn0054003	-2.12285	0.070001
FBgn0041243	2.4028	0.0702751
FBgn0030812	1.00914	0.0709772
FBgn0033356	1.18637	0.0714026
FBgn0267590	2.58746	0.0714681
FBgn0001120	-2.3404	0.0717453
FBgn0004101	1.25939	0.0717453
FBgn0259964	2.55937	0.0717453
FBgn0263593	-0.565368	0.0717453
FBgn0003716	-1.39673	0.0717912
FBgn0038734	0.9316	0.0719546
FBgn0039326	-0.6635	0.0721471
FBgn0262562	-1.95445	0.0721897
FBgn0037298	0.815727	0.0723973
FBgn0026737	1.35508	0.0726565
FBgn0000499	1.00567	0.0727073
FBgn0004432	-0.451121	0.0727073
FBgn0014863	-1.01697	0.0727073
FBgn0022984	-1.07716	0.0727073
FBgn0036462	0.924862	0.0727139
FBgn0010501	0.671262	0.0727755
FBgn0032812	1.2693	0.0732255
FBgn0267810	2.19784	0.0734458
FBgn0026319	2.015	0.0735575
FBgn0034755	-2.36106	0.0736306
FBgn0261822	-0.414718	0.0736306
FBgn0053963	-1.86799	0.0739409
FBgn0264542	1.60691	0.0739409
FBgn0034225	-0.535097	0.0739716
FBgn0038972	0.694339	0.0739716
FBgn0035688	-0.746655	0.0741393
FBgn0036107	-1.24338	0.0742003
FBgn0032997	0.831577	0.0746302
FBgn0038772	1.58088	0.0750225
FBgn0032444	0.516193	0.0751558
FBgn0267487	0.61708	0.0751558
FBgn0036999	-1.36978	0.0753562
FBgn0028325	0.552218	0.0754306
FBgn0041210	0.841011	0.075531
FBgn0035571	-1.22929	0.0757281
FBgn0025111	1.52722	0.0757925
FBgn0039272	-2.12477	0.0757925
FBgn0035076	-2.55633	0.0757994
FBgn0035020	-0.615346	0.0762726
FBgn0039875	-0.803299	0.0762726
FBgn0031708	-0.888605	0.076531
FBgn0039045	-0.76926	0.076531
FBgn0038344	1.2181	0.0766933
FBgn0267376	-0.678451	0.0766933
FBgn0038321	-1.02327	0.0770667
FBgn0267164	-2.1154	0.0773036
FBgn0025637	-0.462164	0.077809
FBgn0002283	1.29857	0.0779569
FBgn0025525	-0.831722	0.0779569
FBgn0002985	-1.12221	0.0779613
FBgn0034577	0.566366	0.0779613
FBgn0036684	1.22821	0.0779613
FBgn0040718	-1.00066	0.0779613
FBgn0086768	-0.890144	0.0779613
FBgn0034662	-0.521995	0.0783068
FBgn0025638	-0.610853	0.0784133
FBgn0031909	1.27008	0.0784133
FBgn0036900	-2.06191	0.0784133
FBgn0260962	1.03328	0.0784133
FBgn0261673	-0.917161	0.0784133
FBgn0262782	-0.498888	0.0784133
FBgn0263977	-0.523955	0.0784133
FBgn0265369	-1.168	0.0784133
FBgn0030314	1.31334	0.0784733
FBgn0011554	-0.536124	0.0787526
FBgn0051523	0.466026	0.0787526
FBgn0032780	-1.34335	0.0788151
FBgn0033782	1.53049	0.0788151
FBgn0034293	-0.660401	0.0788151
FBgn0036184	1.5914	0.0788151
FBgn0040687	-0.571576	0.0788151
FBgn0029820	-0.958464	0.078915
FBgn0004656	0.467788	0.07901
FBgn0027586	-1.01341	0.07901
FBgn0037517	0.554628	0.0790786
FBgn0013764	1.18718	0.0793805
FBgn0030003	0.99668	0.0796374
FBgn0035205	0.778616	0.0796374
FBgn0037092	0.935402	0.0796374
FBgn0034417	0.763968	0.0797243
FBgn0015320	0.769042	0.0798217
FBgn0024179	-1.20596	0.0799281
FBgn0035423	-0.484821	0.0800107
FBgn0039766	-1.85918	0.0800107
FBgn0260639	1.84458	0.0800107
FBgn0036760	-0.947433	0.0800561
FBgn0066101	-0.873299	0.0800724
FBgn0264554	2.32412	0.0801126
FBgn0035998	-2.07977	0.0804914
FBgn0034158	0.85545	0.0805382
FBgn0051388	2.35419	0.0810168
FBgn0024912	1.66073	0.0810666
FBgn0038866	2.51966	0.0811499
FBgn0262007	0.530274	0.0817294
FBgn0030174	-2.27333	0.0819104
FBgn0033235	0.861886	0.0819456
FBgn0039315	0.946179	0.0819456
FBgn0259168	0.766576	0.0819456
FBgn0260874	-2.40578	0.0819456
FBgn0030351	-1.19288	0.0820432
FBgn0032078	-0.814637	0.0820432
FBgn0029737	-1.77931	0.0822712
FBgn0039003	1.54381	0.0824392
FBgn0004921	-0.522586	0.0826941
FBgn0011761	-1.8109	0.0826941
FBgn0031776	0.73023	0.0829235
FBgn0031049	-0.860124	0.0829771
FBgn0037727	1.62617	0.0829771
FBgn0003076	-0.633555	0.083027
FBgn0028552	-0.942269	0.0830958
FBgn0024196	-0.57413	0.0832059
FBgn0267183	2.48729	0.0832251
FBgn0027655	-1.38383	0.0832561
FBgn0037525	1.69276	0.0835209
FBgn0011584	-0.669365	0.0835989
FBgn0031590	-0.853394	0.0843452
FBgn0052418	1.28276	0.084823
FBgn0034198	-1.02109	0.0848604
FBgn0035638	1.85129	0.0848767
FBgn0030306	-0.670762	0.0848789
FBgn0031608	1.8319	0.0848789
FBgn0031930	-2.31427	0.0851571
FBgn0011769	1.17861	0.0853235
FBgn0034728	1.03716	0.0853235
FBgn0030801	1.22639	0.0854547
FBgn0004108	-2.19437	0.0856423
FBgn0260795	-2.01184	0.085998
FBgn0033428	-0.87182	0.0862029
FBgn0025838	2.48892	0.0862081
FBgn0000455	-0.62265	0.0862939
FBgn0034642	-1.05516	0.086502
FBgn0035181	-0.783571	0.086502
FBgn0052448	-1.32356	0.086502
FBgn0266700	2.48402	0.086817
FBgn0024432	0.635189	0.0873375
FBgn0040346	-1.37733	0.0875519
FBgn0035233	1.00184	0.0877683
FBgn0037470	1.04971	0.0877683
FBgn0029969	0.777004	0.0878935
FBgn0033990	2.10455	0.0880987
FBgn0040297	-1.63959	0.0883415
FBgn0000173	-0.490697	0.0885153
FBgn0031406	-2.47295	0.0885153
FBgn0031995	-1.26795	0.0885153
FBgn0038415	-1.98093	0.0885153
FBgn0051230	2.37696	0.0885153
FBgn0024754	1.0155	0.0886827
FBgn0037709	1.04853	0.0886827
FBgn0020236	0.528948	0.0886998
FBgn0040345	2.47218	0.0886998
FBgn0260748	0.767639	0.0887277
FBgn0034140	1.37647	0.0891302
FBgn0037624	0.859492	0.0893103
FBgn0262870	-1.91768	0.0893103
FBgn0044826	0.486791	0.0894439
FBgn0043796	1.4761	0.0895583
FBgn0032127	-2.46627	0.0896401
FBgn0031675	2.05352	0.0896681
FBgn0053116	0.678952	0.0899714
FBgn0263843	2.46197	0.0905069
FBgn0023521	1.19229	0.0905839
FBgn0002069	-0.52695	0.0907195
FBgn0034436	-0.529525	0.0907195
FBgn0037531	2.08423	0.0911764
FBgn0039936	0.547626	0.0911836
FBgn0002284	-0.64267	0.0919614
FBgn0032217	-1.0642	0.0920497
FBgn0032637	2.45433	0.0922348
FBgn0001320	1.63804	0.0924468
FBgn0014391	-0.461715	0.0924468
FBgn0036090	-0.989401	0.0924468
FBgn0037583	1.78705	0.0933766
FBgn0085468	-0.64567	0.0934898
FBgn0030748	-0.849395	0.0938392
FBgn0039084	-1.99538	0.0940378
FBgn0085487	2.22266	0.0940482
FBgn0039223	0.935292	0.09406
FBgn0000057	1.62899	0.0941074
FBgn0020508	-0.515624	0.0941074
FBgn0039156	-0.734009	0.0942694
FBgn0052579	1.37353	0.0942912
FBgn0030993	0.637953	0.0945895
FBgn0086712	0.914005	0.094788
FBgn0031357	1.12264	0.0949223
FBgn0038381	-2.02809	0.0951824
FBgn0031946	1.6852	0.095207
FBgn0037737	1.16664	0.0952753
FBgn0011606	-2.43415	0.0956765
FBgn0032477	-1.19012	0.0957115
FBgn0038889	-1.87176	0.0958307
FBgn0000579	-0.563791	0.096154
FBgn0259236	-1.25523	0.0963607
FBgn0019972	-0.98158	0.0963724
FBgn0033582	0.504237	0.0963724
FBgn0043841	-1.08938	0.0963724
FBgn0264707	1.37464	0.0964531
FBgn0029994	-0.614124	0.0966069
FBgn0032731	0.74342	0.0967868
FBgn0029608	-0.824786	0.0968263
FBgn0014032	-1.04601	0.0970901
FBgn0038846	-1.33992	0.0973463
FBgn0052137	0.585483	0.0977569
FBgn0034578	1.17115	0.0981717
FBgn0028645	2.41761	0.0982265
FBgn0283438	-1.1029	0.0990547
FBgn0029689	0.945924	0.0991488
FBgn0031692	-0.924718	0.0991488
FBgn0031977	0.66549	0.0991488
FBgn0004893	1.02638	0.0993716
FBgn0032814	1.21805	0.0993716
FBgn0038930	-1.00578	0.0993716
FBgn0259163	1.09757	0.0998402
FBgn0038984	-0.475619	0.0998617
FBgn0000359	-2.10939	0.100474
FBgn0034439	-1.00392	0.100474
FBgn0038427	-1.72927	0.100829
FBgn0033264	0.95362	0.101839
FBgn0033353	2.40391	0.101924
FBgn0265978	2.40225	0.102117
FBgn0002914	-1.26054	0.102293
FBgn0039419	0.665364	0.102588
FBgn0013726	0.637412	0.103209
FBgn0010300	0.85794	0.103682
FBgn0039768	1.10584	0.103765
FBgn0052580	-2.15642	0.104075
FBgn0259175	-0.715407	0.10424
FBgn0011760	0.459901	0.104311
FBgn0004363	0.462339	0.104729
FBgn0033392	2.38931	0.104884
FBgn0037882	1.63964	0.105256
FBgn0010215	0.586763	0.10543
FBgn0035600	-0.437192	0.105439
FBgn0037533	0.634576	0.10556
FBgn0033639	-0.82809	0.105733
FBgn0002887	1.86282	0.106119
FBgn0024329	0.677552	0.106119
FBgn0052832	2.38186	0.106119
FBgn0003328	0.565821	0.106891
FBgn0010590	-0.557059	0.106919
FBgn0032250	1.38561	0.106919
FBgn0033987	0.991052	0.106919
FBgn0032729	-0.866657	0.107111
FBgn0031610	2.3767	0.107127
FBgn0030724	-1.17924	0.107131
FBgn0035588	-0.655063	0.107131
FBgn0034958	-0.660108	0.107791
FBgn0000084	1.16456	0.108115
FBgn0010385	1.688	0.108115
FBgn0034643	1.04119	0.108115
FBgn0036920	1.17466	0.108132
FBgn0035025	1.62816	0.108316
FBgn0025700	-0.650803	0.10833
FBgn0033377	1.1416	0.10833
FBgn0259823	-2.3063	0.10833
FBgn0039215	1.20959	0.108483
FBgn0028948	-1.24389	0.108626
[truncated: 15,423 more rows]

## Sheet: D. w1118-24hpi
Genes differentially expressed between UC and 24hpi in w1118
	log2FC	FDR
FBgn0040837	5.96129	2.66688e-126
FBgn0259711	4.23281	2.04931e-80
FBgn0010425	-3.44687	1.42445e-73
FBgn0039472	-4.21292	5.09619e-72
FBgn0039778	-3.77412	2.89112e-71
FBgn0033774	-3.80849	3.25339e-71
FBgn0030098	-3.67495	3.0587e-63
FBgn0033928	4.10735	3.97584e-63
FBgn0028533	-4.12404	4.33921e-63
FBgn0032049	-3.09448	1.04203e-61
FBgn0031034	-4.15841	3.18449e-60
FBgn0052195	4.83799	3.05075e-58
FBgn0039761	-3.7765	1.36951e-56
FBgn0028920	-3.79098	2.5837e-56
FBgn0003357	-3.52796	6.38465e-54
FBgn0259748	-3.13519	1.33226e-49
FBgn0250869	3.67801	7.0449e-49
FBgn0053468	5.57169	4.09957e-48
FBgn0039760	-3.84205	4.44703e-48
FBgn0003356	-3.13585	1.596e-46
FBgn0034756	4.62614	2.38716e-46
FBgn0027836	4.36549	3.96064e-46
FBgn0030777	-3.06026	1.74746e-45
FBgn0040060	-3.16762	7.72697e-45
FBgn0003358	-3.13368	7.84202e-44
FBgn0003863	-3.02214	1.09173e-43
FBgn0036996	-2.7178	1.84756e-43
FBgn0033153	3.4147	2.81308e-43
FBgn0023197	-3.20638	2.37971e-42
FBgn0036806	4.05542	2.81604e-42
FBgn0262357	-3.3658	2.81604e-42
FBgn0036738	-3.37685	8.65778e-42
FBgn0030837	-2.42994	5.18235e-41
FBgn0052283	3.51304	5.18235e-41
FBgn0263080	-2.97213	5.18235e-41
FBgn0010357	-3.03225	9.66681e-41
FBgn0033297	-3.58747	2.76968e-40
FBgn0028534	-3.24695	6.84014e-40
FBgn0036767	-3.00265	3.61614e-39
FBgn0036290	3.70381	8.82808e-39
FBgn0036024	-3.08246	2.44189e-38
FBgn0033296	-3.61935	1.91685e-37
FBgn0051694	3.08593	1.9055e-36
FBgn0261575	-3.07496	4.55525e-36
FBgn0010358	-3.62645	5.2994e-36
FBgn0027611	-2.90046	1.34985e-35
FBgn0040959	-2.24167	3.46906e-35
FBgn0037345	4.9053	5.17595e-35
FBgn0034480	3.86882	1.70344e-34
FBgn0044812	3.85007	3.04388e-34
FBgn0085358	-3.00809	3.219e-33
FBgn0015351	3.6305	3.55421e-33
FBgn0030484	-3.00237	1.07645e-32
FBgn0052282	5.32261	9.34586e-32
FBgn0032068	-3.3174	1.65897e-31
FBgn0050360	-2.50582	4.91387e-31
FBgn0030189	4.49575	5.88512e-31
FBgn0033826	-2.84608	1.38001e-30
FBgn0039777	-2.32397	6.15202e-30
FBgn0000078	-2.78768	9.12747e-30
FBgn0053306	-2.97667	9.38732e-30
FBgn0032069	-3.10733	1.77012e-29
FBgn0043575	-2.63907	2.78781e-29
FBgn0001285	-2.74396	1.72925e-28
FBgn0051633	4.04982	1.72925e-28
FBgn0031653	-2.79973	4.87261e-28
FBgn0035665	-2.67591	4.98452e-28
FBgn0250815	-2.7408	5.03589e-28
FBgn0054026	-2.64757	8.39034e-28
FBgn0261560	-2.43968	9.77962e-28
FBgn0034605	4.32481	1.87916e-27
FBgn0040958	-2.87007	1.99654e-27
FBgn0031643	3.42988	4.19674e-27
FBgn0038842	2.6316	4.91631e-27
FBgn0034915	2.9797	5.70871e-27
FBgn0038484	-2.5048	1.63504e-26
FBgn0039342	-3.09585	6.13887e-26
FBgn0263081	-2.6466	1.09747e-25
FBgn0020906	-2.68288	1.11955e-25
FBgn0032144	-2.7542	1.26261e-25
FBgn0000079	-2.37773	1.99959e-25
FBgn0037975	4.52085	2.46091e-25
FBgn0039154	-2.82441	8.67938e-25
FBgn0036422	-2.58624	1.43048e-24
FBgn0261862	-2.6035	1.47783e-24
FBgn0263241	3.38329	2.64131e-24
FBgn0038790	-2.39409	6.58888e-24
FBgn0032253	-3.63012	1.45099e-23
FBgn0267073	3.43942	7.95768e-23
FBgn0034296	-1.79056	2.21728e-22
FBgn0267923	6.01158	9.69637e-22
FBgn0011555	-2.66131	2.20807e-21
FBgn0034052	-2.31982	3.20561e-21
FBgn0010278	3.30182	3.80903e-21
FBgn0034318	-2.85862	2.05565e-20
FBgn0261113	1.6663	4.03809e-20
FBgn0037678	-2.46788	9.0148e-20
FBgn0052512	2.65532	9.03371e-20
FBgn0036229	5.09813	9.09976e-20
FBgn0053265	-2.72766	1.11512e-19
FBgn0034160	-1.96805	1.86273e-19
FBgn0033520	3.90002	2.07356e-19
FBgn0032400	-1.65405	2.14478e-19
FBgn0039471	-2.49452	2.28642e-19
FBgn0053158	4.02598	2.45618e-19
FBgn0033945	2.46888	2.87167e-19
FBgn0031930	-2.98841	3.62219e-19
FBgn0034247	-2.00766	3.99982e-19
FBgn0037391	2.70473	3.65346e-18
FBgn0010173	2.95962	4.2544e-18
FBgn0001089	-3.86863	6.18134e-18
FBgn0033294	-2.77564	1.11039e-17
FBgn0024360	2.64257	2.18177e-17
FBgn0085265	2.39379	5.62833e-17
FBgn0042105	2.00853	1.29835e-16
FBgn0030776	-2.1047	2.09883e-16
FBgn0040723	-1.53229	3.1058e-16
FBgn0034291	-3.03191	3.21495e-16
FBgn0040827	-1.84109	4.58496e-16
FBgn0031533	-2.6318	5.71032e-16
FBgn0035434	5.19433	6.94557e-16
FBgn0035670	-1.81154	8.47506e-16
FBgn0034295	-1.55465	1.03706e-15
FBgn0038953	3.46616	1.11511e-15
FBgn0035661	-2.69199	1.13004e-15
FBgn0053542	3.36961	1.23784e-15
FBgn0039886	2.40852	1.43579e-15
FBgn0039316	2.8727	1.54654e-15
FBgn0035811	-1.94485	1.86355e-15
FBgn0033327	-2.88716	2.36427e-15
FBgn0002868	-1.57301	2.74732e-15
FBgn0036952	3.77723	3.10092e-15
FBgn0036949	4.95239	6.0986e-15
FBgn0035619	-2.14685	8.46403e-15
FBgn0051343	-1.71071	1.06604e-14
FBgn0032087	-1.60521	1.15431e-14
FBgn0031249	-1.59172	2.05306e-14
FBgn0038194	-2.07739	2.19592e-14
FBgn0030928	-2.09366	2.72335e-14
FBgn0028532	-2.25699	3.08309e-14
FBgn0259998	-2.20389	4.17992e-14
FBgn0039488	2.83377	7.44804e-14
FBgn0011556	-2.06106	9.08605e-14
FBgn0020508	-1.8329	1.15276e-13
FBgn0003996	-2.38696	1.28305e-13
FBgn0010423	-3.09024	1.33405e-13
FBgn0037146	-1.58653	1.83543e-13
FBgn0030608	-1.70555	2.13869e-13
FBgn0052369	2.2555	2.13869e-13
FBgn0051279	6.47755	2.31213e-13
FBgn0062412	-2.6223	2.45277e-13
FBgn0031432	2.3192	2.50314e-13
FBgn0004652	2.71687	2.92723e-13
FBgn0035779	-2.00331	3.18145e-13
FBgn0000395	3.30822	3.3315e-13
FBgn0266044	4.19331	5.06371e-13
FBgn0035476	2.70373	5.10565e-13
FBgn0039644	2.55013	6.73156e-13
FBgn0037788	-1.94528	1.04313e-12
FBgn0039593	3.15694	1.12813e-12
FBgn0002773	-1.8824	1.35076e-12
FBgn0266421	2.98598	1.51149e-12
FBgn0063491	-2.11421	2.00115e-12
FBgn0030688	-1.44378	2.10351e-12
FBgn0036831	-2.28645	3.74691e-12
FBgn0042102	1.58805	4.6866e-12
FBgn0043576	-3.95677	5.3499e-12
FBgn0037612	-2.85701	5.92336e-12
FBgn0034312	2.32669	6.05292e-12
FBgn0036766	-1.3472	7.48678e-12
FBgn0000416	-1.32956	8.32831e-12
FBgn0029091	-2.19766	9.07441e-12
FBgn0036975	-2.16174	9.44679e-12
FBgn0266362	2.11553	9.53632e-12
FBgn0038455	2.22765	1.50326e-11
FBgn0020622	2.18914	1.59691e-11
FBgn0039044	2.89549	2.2907e-11
FBgn0010041	5.17381	2.32842e-11
FBgn0035886	-2.40294	2.32842e-11
FBgn0014184	-1.24099	2.36633e-11
FBgn0266633	3.37327	2.36853e-11
FBgn0033926	1.50029	2.92832e-11
FBgn0016076	1.88484	4.10928e-11
FBgn0034663	-1.56006	5.14464e-11
FBgn0262945	3.36512	5.14863e-11
FBgn0040636	-2.17749	5.22832e-11
FBgn0039319	2.53775	6.88143e-11
FBgn0039453	-2.1082	6.88143e-11
FBgn0259152	2.1156	8.1738e-11
FBgn0265671	5.02055	1.10609e-10
FBgn0085261	-1.81492	1.13726e-10
FBgn0033204	3.08423	1.2182e-10
FBgn0041096	3.36604	1.26438e-10
FBgn0032781	2.36036	1.349e-10
FBgn0028411	2.47954	1.40515e-10
FBgn0086758	3.24048	1.5015e-10
FBgn0026263	3.37485	1.56188e-10
FBgn0010651	1.54106	1.65577e-10
FBgn0038083	2.72619	1.6852e-10
FBgn0011638	2.19599	1.83631e-10
FBgn0259101	-1.68576	1.96488e-10
FBgn0033423	-1.55496	2.27189e-10
FBgn0052368	2.09243	2.29362e-10
FBgn0024491	2.40633	2.49026e-10
FBgn0004430	-2.28516	2.50824e-10
FBgn0035708	2.42615	3.1049e-10
FBgn0035666	-1.2983	3.32778e-10
FBgn0005670	-2.17204	3.56044e-10
FBgn0022160	1.79311	3.68321e-10
FBgn0003748	-1.80603	3.7873e-10
FBgn0031248	-2.02095	3.98393e-10
FBgn0033205	1.62664	4.14432e-10
FBgn0266420	3.98048	4.1938e-10
FBgn0052068	-1.51336	4.42029e-10
FBgn0051041	-3.07132	4.63288e-10
FBgn0264296	-1.56413	5.11349e-10
FBgn0026061	-1.63784	5.42892e-10
FBgn0031285	-1.35002	5.42998e-10
FBgn0035154	-1.54254	5.66854e-10
FBgn0052279	3.09993	5.67146e-10
FBgn0002570	-1.45822	5.8853e-10
FBgn0262531	5.76761	6.74554e-10
FBgn0031636	-2.33976	9.47652e-10
FBgn0028473	-1.24068	1.04171e-09
FBgn0005660	2.26404	1.05855e-09
FBgn0051233	-1.4619	1.21473e-09
FBgn0037974	4.23361	1.29747e-09
FBgn0033659	-1.3727	1.60052e-09
FBgn0035781	-1.79881	1.76394e-09
FBgn0044809	5.39816	1.79277e-09
FBgn0030855	2.78055	1.79469e-09
FBgn0265652	5.67181	1.83055e-09
FBgn0266705	5.35889	1.97239e-09
FBgn0030929	-1.32582	2.08775e-09
FBgn0031929	-2.12635	2.50272e-09
FBgn0263235	-1.63953	2.71322e-09
FBgn0012037	-1.34171	3.60768e-09
FBgn0033999	-2.10484	3.8909e-09
FBgn0266000	2.34497	3.90756e-09
FBgn0030270	-5.10655	4.93186e-09
FBgn0038302	2.41252	4.96633e-09
FBgn0051148	-2.10622	5.50404e-09
FBgn0260972	-1.45128	5.79395e-09
FBgn0040718	-3.36242	6.02397e-09
FBgn0015001	-1.90018	6.16532e-09
FBgn0025366	-1.24861	7.09343e-09
FBgn0033097	-2.76459	7.37123e-09
FBgn0031490	3.17621	8.24392e-09
FBgn0032456	1.33916	8.38529e-09
FBgn0034138	-1.04282	9.47866e-09
FBgn0085452	1.98324	9.81462e-09
FBgn0031032	3.17201	9.84079e-09
FBgn0051288	1.53317	1.17554e-08
FBgn0010387	-1.11	1.20289e-08
FBgn0259209	-1.63373	1.23412e-08
FBgn0036833	-1.69536	1.27046e-08
FBgn0262524	2.72176	1.44741e-08
FBgn0001257	1.81888	1.53125e-08
FBgn0052483	-1.58333	1.64663e-08
FBgn0039114	-2.80229	1.95815e-08
FBgn0013675	-0.983937	2.93908e-08
FBgn0001234	1.3411	3.38282e-08
FBgn0013981	-1.2734	3.44197e-08
FBgn0042104	1.58213	3.51628e-08
FBgn0002525	2.1374	4.13032e-08
FBgn0037934	-1.75086	4.57628e-08
FBgn0260462	-1.42994	4.57628e-08
FBgn0011774	2.60831	5.37603e-08
FBgn0026565	-1.52877	5.61339e-08
FBgn0037562	1.17492	5.67473e-08
FBgn0259710	4.11775	5.96667e-08
FBgn0086608	-1.72628	6.0959e-08
FBgn0019643	-1.56653	6.13826e-08
FBgn0032387	-1.78164	6.37897e-08
FBgn0030775	-1.09769	7.8267e-08
FBgn0043364	1.66491	8.19586e-08
FBgn0011703	2.71365	8.8438e-08
FBgn0050109	1.88452	8.90986e-08
FBgn0002626	-1.01306	8.98342e-08
FBgn0043783	-1.61271	9.02653e-08
FBgn0034968	-1.00419	9.32799e-08
FBgn0036023	-1.91819	9.46087e-08
FBgn0027844	-1.13043	1.00774e-07
FBgn0036825	-1.02279	1.05186e-07
FBgn0034728	2.34419	1.05997e-07
FBgn0028426	3.18264	1.12118e-07
FBgn0026737	2.23378	1.24862e-07
FBgn0000568	1.5661	1.27648e-07
FBgn0038681	-1.4749	1.27648e-07
FBgn0013674	-0.95444	1.28981e-07
FBgn0032336	-1.58454	1.31644e-07
FBgn0038845	-1.34168	1.43915e-07
FBgn0035620	-1.91369	1.44128e-07
FBgn0266450	2.74408	1.49157e-07
FBgn0261592	-1.09945	1.6358e-07
FBgn0035996	3.30063	1.64124e-07
FBgn0038136	-1.47684	1.66054e-07
FBgn0036187	2.80812	1.76775e-07
FBgn0025456	-1.81349	1.77104e-07
FBgn0035880	3.29277	1.77104e-07
FBgn0033788	-1.29668	1.81967e-07
FBgn0034808	-2.24372	1.82865e-07
FBgn0052549	1.6926	1.83521e-07
FBgn0037936	2.01195	2.05984e-07
FBgn0039209	1.21393	2.19155e-07
FBgn0035948	3.75005	2.20651e-07
FBgn0027363	1.47934	2.21426e-07
FBgn0039359	-1.03277	2.2593e-07
FBgn0262736	-0.95185	2.26719e-07
FBgn0030510	2.06061	2.38149e-07
FBgn0002579	-0.985679	2.44692e-07
FBgn0001225	-3.76407	2.59473e-07
FBgn0010038	1.83251	2.62008e-07
FBgn0267339	1.37891	2.62469e-07
FBgn0039328	2.5902	2.79494e-07
FBgn0026439	-2.21294	2.79682e-07
FBgn0036363	2.56374	2.85072e-07
FBgn0283471	-1.49014	3.06689e-07
FBgn0037354	1.57514	3.27626e-07
FBgn0004425	-1.54264	3.42472e-07
FBgn0264295	1.67357	3.58755e-07
FBgn0004428	-1.8099	3.59374e-07
FBgn0052672	-1.06917	3.61883e-07
FBgn0035868	-3.36378	3.62193e-07
FBgn0002772	-1.60993	3.68306e-07
FBgn0024912	3.03781	3.96175e-07
FBgn0026372	-1.10614	4.0518e-07
FBgn0032088	-1.09759	4.0564e-07
FBgn0032839	-2.1048	4.26052e-07
FBgn0261606	-0.956273	4.78142e-07
FBgn0038020	1.65712	5.1201e-07
FBgn0032518	-1.01801	5.39841e-07
FBgn0263041	5.02126	5.66892e-07
FBgn0002578	-1.12708	5.80158e-07
FBgn0031980	-0.943582	6.64874e-07
FBgn0020388	2.65138	6.68594e-07
FBgn0034292	-0.989551	6.68594e-07
FBgn0035094	-1.19865	6.68594e-07
FBgn0033789	-1.29323	7.10057e-07
FBgn0029762	-1.63797	7.9395e-07
FBgn0267023	4.98414	8.03953e-07
FBgn0034417	1.50794	8.13066e-07
FBgn0051324	1.72864	8.13066e-07
FBgn0035040	-1.76329	8.98744e-07
FBgn0004403	-0.987774	8.99938e-07
FBgn0040609	1.20523	9.14928e-07
FBgn0010040	3.21398	9.1998e-07
FBgn0038740	-1.3837	9.2457e-07
FBgn0038135	-1.36122	9.38269e-07
FBgn0053533	-1.30458	1.07188e-06
FBgn0051313	2.48272	1.09981e-06
FBgn0051198	-0.930915	1.18924e-06
FBgn0040398	-1.40169	1.30264e-06
FBgn0039757	-0.920544	1.37844e-06
FBgn0033292	-2.2945	1.47426e-06
FBgn0030774	-0.9733	1.6008e-06
FBgn0036240	3.36216	1.6374e-06
FBgn0028480	-1.08031	1.67643e-06
FBgn0040251	3.02728	1.78659e-06
FBgn0032726	-2.04479	1.91745e-06
FBgn0010226	1.50434	2.04921e-06
FBgn0017579	-0.977539	2.11969e-06
FBgn0002641	1.96445	2.35123e-06
FBgn0085249	-1.20673	2.53469e-06
FBgn0261608	-0.951078	2.71884e-06
FBgn0003231	-1.1717	2.7688e-06
FBgn0085329	4.80533	2.78281e-06
FBgn0038652	2.19783	2.92626e-06
FBgn0036213	-0.902271	3.14802e-06
FBgn0002571	-1.21712	3.37322e-06
FBgn0264695	-1.68749	3.37322e-06
FBgn0004635	3.06854	3.39756e-06
FBgn0260441	-0.93218	3.48182e-06
FBgn0015316	-3.24082	3.55881e-06
FBgn0017581	-0.974391	3.69189e-06
FBgn0030321	1.24573	3.81757e-06
FBgn0038701	-1.23463	4.21163e-06
FBgn0003676	1.0892	4.35433e-06
FBgn0040850	-1.45175	4.35433e-06
FBgn0042712	1.9217	4.4358e-06
FBgn0038893	1.88627	4.53408e-06
FBgn0050489	2.53548	5.00974e-06
FBgn0010549	2.93504	5.06109e-06
FBgn0039091	1.05268	5.07045e-06
FBgn0032393	1.51122	5.08852e-06
FBgn0036501	1.72719	5.19136e-06
FBgn0033521	3.01333	5.77736e-06
FBgn0010497	-1.6252	5.96459e-06
FBgn0052832	4.69571	6.06862e-06
FBgn0030616	-0.878886	6.16744e-06
FBgn0031813	-1.27147	6.30725e-06
FBgn0037563	1.69933	6.36063e-06
FBgn0025286	-0.91651	6.57933e-06
FBgn0000044	-1.63678	6.58144e-06
FBgn0063494	1.3155	6.60267e-06
FBgn0030521	-1.11179	6.62984e-06
FBgn0264704	3.16773	6.77206e-06
FBgn0005648	1.51983	7.04679e-06
FBgn0035495	-1.54174	7.21808e-06
FBgn0028697	-0.904323	7.46173e-06
FBgn0039713	-0.902098	7.53246e-06
FBgn0031267	1.23385	7.55789e-06
FBgn0038738	-1.5554	7.64252e-06
FBgn0052103	1.03997	7.64252e-06
FBgn0266807	4.66062	7.64252e-06
FBgn0051266	-1.12053	7.74655e-06
FBgn0029785	-0.928615	7.99724e-06
FBgn0037386	-1.7915	8.12397e-06
FBgn0051216	3.55332	8.24651e-06
FBgn0033875	1.53389	8.99793e-06
FBgn0020907	-1.62355	9.33207e-06
FBgn0025454	-1.2762	9.55953e-06
FBgn0030350	-1.30013	9.73325e-06
FBgn0038257	-1.57585	1.00696e-05
FBgn0052302	-1.21824	1.01169e-05
FBgn0004427	-1.62776	1.04388e-05
FBgn0032066	-2.34993	1.04388e-05
FBgn0039670	-1.85296	1.04591e-05
FBgn0261596	-0.932442	1.08644e-05
FBgn0063493	-1.51445	1.08646e-05
FBgn0265342	3.94001	1.09041e-05
FBgn0013678	-0.902098	1.12627e-05
FBgn0038482	-1.5911	1.13994e-05
FBgn0013688	-1.02285	1.16804e-05
FBgn0259936	2.51043	1.17817e-05
FBgn0037070	-1.12627	1.18318e-05
FBgn0037899	-1.02891	1.23593e-05
FBgn0004404	-0.97903	1.36587e-05
FBgn0010762	1.82522	1.3742e-05
FBgn0024285	1.59934	1.41252e-05
FBgn0036321	-1.40156	1.44832e-05
FBgn0032615	2.4934	1.49684e-05
FBgn0263773	-1.17371	1.50202e-05
FBgn0034628	-1.65989	1.5154e-05
FBgn0265819	3.99575	1.57548e-05
FBgn0037781	-1.7706	1.69374e-05
FBgn0035718	-1.36758	1.69899e-05
FBgn0002593	-0.866008	1.76786e-05
FBgn0031654	-1.27682	1.76786e-05
FBgn0034289	-0.98268	1.89672e-05
FBgn0034743	-0.88691	1.93558e-05
FBgn0064225	-0.941359	2.0201e-05
FBgn0034999	-1.46687	2.03743e-05
FBgn0003963	2.88917	2.04491e-05
FBgn0043470	-1.26743	2.10292e-05
FBgn0035020	-1.18123	2.10896e-05
FBgn0262142	4.54142	2.12173e-05
FBgn0283535	-0.963466	2.15344e-05
FBgn0263598	-0.957981	2.19004e-05
FBgn0031002	2.18589	2.20842e-05
FBgn0262952	-0.866031	2.26084e-05
FBgn0031689	-2.36866	2.26667e-05
FBgn0015245	1.12325	2.27825e-05
FBgn0051265	-1.54834	2.3323e-05
FBgn0051901	0.915833	2.43543e-05
FBgn0259938	1.32012	2.4603e-05
FBgn0034849	2.01403	2.46821e-05
FBgn0063497	-1.56346	2.51213e-05
FBgn0030237	-1.60445	2.58142e-05
FBgn0010412	-0.853152	2.66986e-05
FBgn0262741	2.93859	2.67845e-05
FBgn0030904	2.48506	2.71328e-05
FBgn0085330	-1.39732	2.88209e-05
FBgn0023170	-0.937998	2.97131e-05
FBgn0001226	-3.92887	3.01097e-05
FBgn0262656	1.06175	3.09389e-05
FBgn0263234	-1.15037	3.10328e-05
FBgn0028663	-0.91543	3.21049e-05
FBgn0030878	1.4792	3.24273e-05
FBgn0010409	-0.917759	3.39869e-05
FBgn0002622	-0.972484	3.41567e-05
FBgn0011296	-1.70499	3.57123e-05
FBgn0267294	4.44068	3.57528e-05
FBgn0031461	1.86176	3.57759e-05
FBgn0013325	-0.901862	3.72349e-05
FBgn0033216	-1.57593	4.09674e-05
FBgn0266431	1.33185	4.3056e-05
FBgn0015221	-1.00464	4.33862e-05
FBgn0263120	-1.06064	4.39851e-05
FBgn0013272	-0.929289	4.65585e-05
FBgn0039474	-1.45566	4.68318e-05
FBgn0053526	1.13866	4.69305e-05
FBgn0033624	-0.979467	4.85958e-05
FBgn0040069	1.54509	4.90963e-05
FBgn0003943	0.942584	5.02586e-05
FBgn0010411	-0.872464	5.08239e-05
FBgn0261277	3.54094	5.10433e-05
FBgn0019936	-0.873605	5.31182e-05
FBgn0260962	1.77665	5.35459e-05
FBgn0020278	1.48598	5.48399e-05
FBgn0003462	-1.03234	5.48715e-05
FBgn0005671	-0.81766	5.48715e-05
FBgn0000575	-1.17597	5.51889e-05
FBgn0041627	1.89252	5.57693e-05
FBgn0262601	1.56425	5.70576e-05
FBgn0035388	1.72663	5.72156e-05
FBgn0264562	3.18703	5.94445e-05
FBgn0047114	1.81179	5.96712e-05
FBgn0053181	-0.997307	5.96712e-05
FBgn0032390	3.04633	6.16325e-05
FBgn0051974	1.35227	6.46772e-05
FBgn0039857	-0.790593	6.54737e-05
FBgn0029878	1.17818	6.64651e-05
FBgn0033912	-0.908105	6.64651e-05
FBgn0260780	-4.32977	6.66825e-05
FBgn0023129	-1.39047	6.79616e-05
FBgn0010053	-1.12683	6.81996e-05
FBgn0013676	-0.830228	6.86715e-05
FBgn0041180	1.32487	6.95965e-05
FBgn0031245	-1.16036	7.43973e-05
FBgn0036419	-1.09734	7.47017e-05
FBgn0264877	4.29967	7.54071e-05
FBgn0030746	1.84591	7.84495e-05
FBgn0261243	1.4225	7.92122e-05
FBgn0040383	-1.60553	7.94846e-05
FBgn0016726	-0.869066	8.43369e-05
FBgn0024973	1.5927	8.43369e-05
FBgn0040342	-1.44591	8.5902e-05
FBgn0001978	1.34114	8.64839e-05
FBgn0262515	-0.849775	8.64839e-05
FBgn0031114	1.84411	8.65706e-05
FBgn0038344	2.11058	8.74002e-05
FBgn0001125	1.11988	8.74589e-05
FBgn0033188	0.909967	8.74589e-05
FBgn0003257	2.40825	8.78232e-05
FBgn0029897	-0.856345	8.78859e-05
FBgn0043471	-1.10948	8.84986e-05
FBgn0034588	-1.53351	8.92641e-05
FBgn0265053	4.26949	9.01424e-05
FBgn0028424	1.25123	9.43223e-05
FBgn0037999	2.48445	9.65569e-05
FBgn0283461	2.10561	9.96388e-05
FBgn0035397	-0.994625	9.9669e-05
FBgn0038924	-0.916162	0.000100037
FBgn0034501	0.899391	0.000101561
FBgn0015039	-1.27055	0.000102821
FBgn0266417	-1.50505	0.00010376
FBgn0016978	1.74271	0.000107089
FBgn0034877	-0.828729	0.000110689
FBgn0031910	-1.00689	0.000112527
FBgn0027657	-1.33057	0.000112893
FBgn0261387	1.4956	0.000115463
FBgn0039120	1.51544	0.000117076
FBgn0284257	-1.19556	0.000117847
FBgn0030246	1.56827	0.000118967
FBgn0001230	-2.3828	0.000120511
FBgn0037607	-0.946029	0.000120511
FBgn0265979	2.03525	0.000121006
FBgn0039941	-1.77993	0.000123248
FBgn0031000	2.36032	0.000124296
FBgn0038700	-1.1212	0.000124302
FBgn0035499	-0.898008	0.000125562
FBgn0038834	-0.797653	0.000129388
FBgn0004169	-1.54235	0.000133128
FBgn0040104	-2.96032	0.000133128
FBgn0036837	-1.48276	0.000136981
FBgn0038035	2.32765	0.000136981
FBgn0014026	-0.762993	0.000137335
FBgn0263342	1.69519	0.000137894
FBgn0010265	-0.853532	0.000142647
FBgn0038595	1.78852	0.000144304
FBgn0038952	3.18956	0.000150278
FBgn0003961	1.05522	0.000152328
FBgn0021872	-0.896893	0.000152565
FBgn0037328	-0.848686	0.000154373
FBgn0037231	1.12592	0.000154915
FBgn0012034	-1.1333	0.000159937
FBgn0085359	-0.938018	0.000159937
FBgn0037714	-1.87312	0.000164824
FBgn0066101	-1.58721	0.00017362
FBgn0035780	-2.1011	0.000175874
FBgn0035422	-0.89576	0.000175925
FBgn0022029	1.59213	0.000182503
FBgn0034647	-3.14449	0.000183151
FBgn0039685	-3.70374	0.000183273
FBgn0261597	-0.835307	0.000185125
FBgn0266911	3.3532	0.000186254
FBgn0003274	-0.802451	0.000191127
FBgn0013672	-0.794965	0.00019594
FBgn0052177	1.36356	0.000198525
FBgn0030594	-1.34806	0.000201906
FBgn0032401	2.01303	0.000204363
FBgn0005593	-0.870647	0.000211229
FBgn0051955	1.61896	0.000213547
FBgn0033668	4.10582	0.000218346
FBgn0002590	-0.869812	0.000219136
FBgn0033048	-1.96681	0.000224802
FBgn0033395	1.19002	0.000230319
FBgn0261593	-0.725159	0.000230319
FBgn0261801	4.08474	0.000230534
FBgn0262740	1.52509	0.000234356
FBgn0266741	2.30421	0.000234356
FBgn0004228	-0.799119	0.000241936
FBgn0022097	-0.899957	0.000243897
FBgn0024957	1.07529	0.000243897
FBgn0020653	0.995718	0.000252992
FBgn0010078	-0.715302	0.000265142
FBgn0032715	-1.02454	0.000266986
FBgn0266681	4.06042	0.000266986
FBgn0002789	-1.08779	0.000270248
FBgn0037782	-1.5807	0.000270942
FBgn0262512	-0.793474	0.00028531
FBgn0038872	2.17996	0.00031038
FBgn0022213	1.55813	0.000312179
FBgn0032815	1.49335	0.000321929
FBgn0011284	-0.795801	0.000324708
FBgn0039856	-1.91498	0.000332739
FBgn0053510	1.88349	0.00034064
FBgn0039051	-1.04871	0.000342976
FBgn0029608	-1.18886	0.000343521
FBgn0005411	1.45136	0.000351653
FBgn0011236	2.34847	0.000358937
FBgn0029827	-1.01278	0.000361675
FBgn0267758	3.88553	0.000367347
FBgn0034729	2.25504	0.000380462
FBgn0265623	1.89059	0.000391315
FBgn0035890	2.21025	0.00040159
FBgn0010198	-0.754358	0.000407289
FBgn0017558	-1.17513	0.000409297
FBgn0005533	-0.819045	0.000412259
FBgn0042185	1.96621	0.00041289
FBgn0038829	-1.2561	0.000416691
FBgn0033543	-1.05064	0.000418105
FBgn0038727	3.95918	0.000440216
FBgn0031033	-1.60856	0.000443829
FBgn0033519	2.51965	0.000457646
FBgn0035252	-1.04631	0.000458437
FBgn0014469	-1.09473	0.000471478
FBgn0030245	-1.10288	0.000472159
FBgn0000246	2.68788	0.000472885
FBgn0036589	-1.5922	0.000475504
FBgn0261674	1.33204	0.000480619
FBgn0002567	1.18142	0.00048686
FBgn0030136	-0.835373	0.000489517
FBgn0003053	0.911481	0.000492836
FBgn0039487	1.70912	0.000499053
FBgn0022338	2.07296	0.000516172
FBgn0036910	2.34584	0.000527556
FBgn0045761	1.4892	0.000527556
FBgn0003941	-0.861306	0.000528189
FBgn0034870	3.91856	0.000530422
FBgn0050411	-1.40052	0.000530422
FBgn0022772	3.78984	0.000534087
FBgn0023506	1.82818	0.000541836
FBgn0040805	1.51305	0.000546949
FBgn0051119	-3.42696	0.000564821
FBgn0002183	1.65767	0.000566685
FBgn0036232	-1.05845	0.000566685
FBgn0034736	1.05981	0.00057625
FBgn0029795	-2.36643	0.000579624
FBgn0266258	3.90442	0.000583623
FBgn0039890	-1.30772	0.000597184
FBgn0000100	-0.716344	0.000599585
FBgn0038400	0.910535	0.000599585
FBgn0263442	3.53888	0.000599585
FBgn0033792	-2.83984	0.000611146
FBgn0036289	2.79065	0.000611406
FBgn0052473	-0.860192	0.000634777
FBgn0021944	1.35647	0.000635901
FBgn0020309	0.97138	0.000640635
FBgn0039430	-1.61718	0.00065383
FBgn0032433	-1.01918	0.00065396
FBgn0011272	-0.736841	0.000668347
FBgn0037166	-1.20411	0.000672571
FBgn0002607	-0.764866	0.000701513
FBgn0015288	-0.80412	0.000701513
FBgn0010388	3.46346	0.000723513
FBgn0050000	1.35417	0.000727191
FBgn0010379	1.00789	0.000735342
FBgn0033699	-0.789188	0.000738827
FBgn0261530	1.79803	0.000753231
FBgn0003942	-0.782769	0.000753811
FBgn0262732	1.10732	0.000781563
FBgn0027552	-1.13474	0.000785217
FBgn0036052	1.54901	0.000785217
FBgn0030687	1.41372	0.00078536
FBgn0001168	1.12746	0.000787757
FBgn0265156	3.83173	0.000802385
FBgn0002869	-1.12843	0.000812694
FBgn0003321	1.78461	0.000812694
FBgn0030400	1.05729	0.000814731
FBgn0037671	-0.780576	0.000815095
FBgn0034293	-1.5935	0.000817215
FBgn0030460	1.9726	0.0008328
FBgn0033427	2.89686	0.000844563
FBgn0033814	-1.23069	0.000848913
FBgn0036931	2.5437	0.000859427
FBgn0086472	-0.765503	0.000863516
FBgn0264748	2.99712	0.000885832
FBgn0263911	-0.803923	0.000892099
FBgn0015795	-0.849782	0.000899751
FBgn0033302	-0.978226	0.000902831
FBgn0267237	3.61814	0.000916815
FBgn0267534	3.51825	0.000941452
FBgn0034909	1.17812	0.00094765
FBgn0083124	1.46482	0.000982709
FBgn0031693	-1.71089	0.000990489
FBgn0033631	-1.16232	0.00101274
FBgn0038804	-1.56357	0.00101405
FBgn0038369	0.977116	0.00102131
FBgn0030300	1.53305	0.00103725
FBgn0005666	-1.42342	0.00107437
FBgn0058263	-1.37378	0.00107437
FBgn0030733	-0.880566	0.00107958
FBgn0050466	2.54122	0.0010842
FBgn0053346	1.45821	0.00111716
FBgn0032945	-2.22193	0.00111965
FBgn0034073	1.59616	0.00111965
FBgn0050345	1.80435	0.00112316
FBgn0267733	1.69188	0.00112316
FBgn0030894	1.41209	0.00114429
FBgn0038973	-0.887672	0.00115619
FBgn0010551	0.956974	0.00117989
FBgn0038809	-1.17614	0.00120685
FBgn0051072	-1.1384	0.00122149
FBgn0033518	1.61432	0.00123256
FBgn0001145	-0.850726	0.00126246
FBgn0036760	-1.75526	0.00126246
FBgn0262511	-0.794622	0.00126246
FBgn0027843	-1.32288	0.00126314
FBgn0030870	-3.2137	0.00126387
FBgn0037686	-0.667306	0.00128765
FBgn0036702	1.14449	0.00128824
FBgn0028978	1.55344	0.00129765
FBgn0020618	-0.675585	0.00130847
FBgn0035753	-0.692131	0.00131474
FBgn0086710	-0.75632	0.00132552
FBgn0011554	-0.910233	0.0013325
FBgn0032949	-0.774804	0.0013325
FBgn0267828	-0.983403	0.00134962
FBgn0010607	1.73191	0.00139069
FBgn0261602	-0.791212	0.0013907
FBgn0284243	0.783907	0.00140669
FBgn0025111	2.00696	0.00142744
FBgn0264539	3.6988	0.00144893
FBgn0266162	3.15441	0.00147368
FBgn0010241	1.1463	0.00147472
FBgn0052633	-0.784261	0.00147604
FBgn0040064	0.87988	0.00148741
FBgn0031489	0.880871	0.0015375
FBgn0264489	-1.15584	0.00154464
FBgn0266388	3.56796	0.00155184
FBgn0051463	-1.39346	0.00158585
FBgn0023167	0.930231	0.00158923
FBgn0052649	1.83693	0.00158923
FBgn0050047	-2.03538	0.00159494
FBgn0085446	-0.949249	0.00160116
FBgn0263314	2.05009	0.00160116
FBgn0004587	0.961463	0.00160396
FBgn0029155	-1.23162	0.00160601
FBgn0263290	3.67299	0.00160921
FBgn0265611	3.67163	0.00162727
FBgn0034988	-1.18912	0.00166541
FBgn0010019	-1.24327	0.00167455
FBgn0015623	-0.822485	0.00172475
FBgn0020910	-0.653763	0.00173401
FBgn0004509	1.07562	0.00177119
FBgn0051869	2.38408	0.00180095
FBgn0267803	2.48666	0.00181794
FBgn0037727	2.29788	0.00182574
FBgn0034110	-1.46296	0.00185163
FBgn0000253	-0.751539	0.00186313
FBgn0036732	1.76286	0.00189504
FBgn0264907	1.90435	0.00191301
FBgn0013679	-0.823647	0.00192498
FBgn0036990	1.45867	0.00194525
FBgn0266818	3.62816	0.00194525
FBgn0015336	-1.27467	0.00197431
FBgn0001258	-1.34239	0.00200081
FBgn0032388	1.23759	0.00203605
FBgn0028468	-1.45315	0.00207802
FBgn0260743	-1.18845	0.0020999
FBgn0027567	1.20691	0.00213854
FBgn0041630	-1.06326	0.0021656
FBgn0260866	2.36885	0.00217718
FBgn0015576	-1.36741	0.00218331
FBgn0026713	1.85251	0.00222218
FBgn0005664	1.27392	0.00222433
FBgn0015521	-0.680487	0.00224376
FBgn0046689	1.02182	0.00229826
FBgn0015035	-3.32227	0.00234479
FBgn0003388	2.40643	0.00235066
FBgn0040730	-0.995998	0.00236197
FBgn0262475	1.1743	0.00239597
FBgn0027779	-0.865244	0.00239871
FBgn0038481	-0.892092	0.00240205
FBgn0002973	1.10681	0.0024521
FBgn0004867	-0.672265	0.0024521
FBgn0027610	-1.10689	0.00249255
FBgn0032076	-1.44032	0.00250937
FBgn0030946	-1.06968	0.0025181
FBgn0262116	-0.749481	0.00252182
FBgn0004903	1.57454	0.00252252
FBgn0035713	1.63111	0.00254592
FBgn0038647	3.42429	0.00259474
FBgn0003517	-0.591979	0.00260291
FBgn0011822	-0.991603	0.00260291
FBgn0003285	-3.56078	0.00261094
FBgn0037719	1.40951	0.00272509
FBgn0005624	1.74534	0.00276143
FBgn0034390	0.946172	0.00280226
FBgn0011770	-1.07731	0.00283476
FBgn0033663	0.753598	0.00284365
FBgn0050151	1.67286	0.00284895
FBgn0003279	-0.632965	0.00289899
FBgn0030183	-1.4563	0.00292098
FBgn0065098	2.44044	0.00292098
FBgn0044030	1.24241	0.00292959
FBgn0001977	1.02294	0.00296803
FBgn0013469	1.43228	0.00296803
FBgn0283536	-0.696317	0.00297427
FBgn0035888	-3.36403	0.0029811
FBgn0004117	-1.27554	0.00323563
FBgn0264272	-1.84212	0.00324681
FBgn0040942	-2.161	0.00327937
FBgn0010774	1.00282	0.00334007
FBgn0051710	1.62502	0.00338765
FBgn0038146	1.30913	0.00346648
FBgn0032727	-1.22923	0.00348251
FBgn0036643	-1.81963	0.00350586
FBgn0000046	-1.54659	0.00351402
FBgn0036487	1.79691	0.00351502
FBgn0034537	1.59559	0.00360063
FBgn0028476	1.15991	0.00362777
FBgn0024732	2.65882	0.00364019
FBgn0264694	0.958366	0.00364019
FBgn0031968	-1.11846	0.00369668
FBgn0019830	-0.871303	0.00371645
FBgn0031066	-0.674958	0.00372346
FBgn0035082	-0.987017	0.00373478
FBgn0032597	1.13923	0.00381444
FBgn0036317	2.14911	0.00382749
FBgn0021979	-0.874999	0.00385533
FBgn0032819	1.53021	0.00385533
FBgn0264823	1.81523	0.00389015
FBgn0028988	2.49793	0.00391387
FBgn0036334	0.844782	0.00394934
FBgn0028662	-0.688805	0.00398965
FBgn0038147	-1.003	0.00406906
FBgn0040529	-0.774321	0.00406906
FBgn0085484	-0.93128	0.00406906
FBgn0085313	-1.42244	0.00418728
FBgn0051821	-2.13602	0.00426137
FBgn0010470	-0.97848	0.00426368
FBgn0037351	-0.619831	0.00429242
FBgn0083968	0.901896	0.00434515
FBgn0267910	-0.624232	0.00439783
FBgn0013704	-1.01909	0.0045747
FBgn0028396	3.25637	0.0046066
FBgn0051674	-1.61057	0.00469213
FBgn0262581	3.41176	0.00471382
FBgn0266311	2.56308	0.00475756
FBgn0039379	2.28257	0.0047649
FBgn0052813	1.16644	0.0047649
FBgn0038972	0.977456	0.0047784
FBgn0052656	-0.816122	0.00502785
FBgn0038470	3.11822	0.0050608
FBgn0004644	1.23658	0.00506486
FBgn0031392	1.33515	0.00508159
FBgn0260007	2.90944	0.00510844
FBgn0036821	-2.0534	0.00512085
FBgn0003884	0.678613	0.00516265
FBgn0028331	-0.758522	0.00523331
FBgn0015393	0.892682	0.00524044
FBgn0039733	1.67113	0.00531894
FBgn0250848	-1.01757	0.00532163
FBgn0028853	-3.3833	0.00535378
FBgn0035917	-1.02925	0.00538657
FBgn0019928	-1.43748	0.00539477
FBgn0024733	-0.640463	0.00553156
FBgn0015222	-0.689618	0.00554358
FBgn0051267	-0.926477	0.0056154
FBgn0022700	0.915929	0.00561599
FBgn0015571	-0.947059	0.00561768
FBgn0032793	1.64119	0.00564724
FBgn0030943	1.53319	0.005738
FBgn0032833	-0.692114	0.00574598
FBgn0261617	0.905326	0.00586354
FBgn0034527	1.55243	0.00587116
FBgn0039655	2.70156	0.00587313
FBgn0039311	0.948517	0.00594465
FBgn0000116	-0.744975	0.00597387
FBgn0037637	0.690847	0.00600301
FBgn0015924	-0.953733	0.00603398
FBgn0000499	1.30215	0.00622559
FBgn0003175	1.27321	0.00622559
FBgn0029996	-0.815996	0.0062778
FBgn0015019	0.706764	0.00634016
FBgn0037082	2.12646	0.0064227
FBgn0051038	1.19205	0.00647528
FBgn0266702	-1.79296	0.00647528
FBgn0036927	-1.51411	0.00651346
FBgn0267336	0.859972	0.00651346
FBgn0024250	1.6722	0.00658217
FBgn0033342	0.768957	0.00663832
FBgn0034394	-1.00583	0.00674372
FBgn0035743	-1.01677	0.00675435
FBgn0031675	2.70194	0.00677593
FBgn0030367	-2.66405	0.00695955
FBgn0035542	0.686642	0.00697906
FBgn0016685	0.850953	0.00702077
FBgn0267729	2.99894	0.00704751
FBgn0001942	-0.675935	0.00705257
FBgn0031115	1.50774	0.00705257
FBgn0035517	-0.928195	0.00712146
FBgn0037140	-1.31057	0.00735389
FBgn0011227	-0.651557	0.00742502
FBgn0036951	3.20516	0.00745372
FBgn0005585	0.666556	0.00759505
FBgn0034908	1.91164	0.00788504
FBgn0028646	1.05863	0.00788746
FBgn0020270	1.63282	0.00794028
FBgn0031696	1.48004	0.00798648
FBgn0032223	1.42249	0.00798648
FBgn0261283	-0.777003	0.00862323
FBgn0039312	1.06209	0.00875382
FBgn0039003	2.10484	0.00891512
FBgn0035812	1.68291	0.00895285
FBgn0038294	-0.940709	0.00897984
FBgn0030876	1.32785	0.00898582
FBgn0267590	3.24076	0.00898582
FBgn0016715	-1.15391	0.00902546
FBgn0031474	0.85733	0.00905319
FBgn0015399	2.34526	0.00919265
FBgn0026319	2.47157	0.00919265
FBgn0039315	1.32217	0.00923836
FBgn0016081	1.26906	0.0094807
FBgn0262816	2.77528	0.0094807
FBgn0029835	-0.930553	0.00962303
FBgn0038752	-1.60565	0.00977266
FBgn0000405	-2.28423	0.00978399
FBgn0046302	0.647592	0.00979511
FBgn0032235	-0.597388	0.00982026
FBgn0035120	2.61941	0.00982026
FBgn0035667	-0.906491	0.00982026
FBgn0264750	-0.653246	0.00991248
FBgn0030799	-1.53843	0.00998476
FBgn0013685	-0.944099	0.0100016
FBgn0027590	-0.614951	0.0100016
FBgn0034065	1.97055	0.0100016
FBgn0039930	-1.09376	0.0100016
FBgn0052425	1.27582	0.0100244
FBgn0028704	2.81753	0.0100852
FBgn0001179	1.71957	0.0100953
FBgn0040007	-0.597754	0.0101328
FBgn0261552	-0.605457	0.0101649
FBgn0004381	-2.51321	0.0103314
FBgn0261599	-0.699278	0.0103314
FBgn0266853	1.80811	0.0103327
FBgn0030234	-0.981127	0.0103858
FBgn0032987	-0.623757	0.0104604
FBgn0036126	1.09297	0.0104833
FBgn0025336	1.26795	0.0104905
FBgn0259175	-0.838421	0.0104977
FBgn0013705	-1.11204	0.0106241
FBgn0036262	-1.59065	0.0106664
FBgn0016696	0.991502	0.0106726
FBgn0030551	-3.15424	0.0106726
FBgn0053965	-1.98074	0.0106726
FBgn0031851	1.78771	0.0107807
FBgn0038745	-1.01611	0.0108911
FBgn0034387	1.664	0.0109238
FBgn0031732	-1.29305	0.0110488
FBgn0005612	1.23825	0.0111372
FBgn0051659	3.16815	0.0112257
FBgn0051133	1.38057	0.0112456
FBgn0053868	3.00033	0.0112764
FBgn0028665	-0.650623	0.011307
FBgn0085298	2.08216	0.0115274
FBgn0053511	1.95297	0.0116537
FBgn0003656	-1.23977	0.0116617
FBgn0034573	-1.00654	0.0116617
FBgn0028948	-1.78448	0.011712
FBgn0031913	-0.794784	0.0118341
FBgn0043900	1.71074	0.0118386
FBgn0039831	0.790229	0.0119217
FBgn0014189	1.02152	0.0124081
FBgn0003984	1.79032	0.0125017
FBgn0030509	-1.8047	0.0125742
FBgn0031908	-1.25905	0.0127523
FBgn0002887	2.37149	0.0128468
FBgn0034258	-0.667838	0.0128636
FBgn0038682	-0.763082	0.012965
FBgn0015031	-0.689221	0.0129686
FBgn0040918	-0.856996	0.0130519
FBgn0034971	-0.843829	0.0131286
FBgn0034443	-1.43677	0.0131503
FBgn0034362	1.34746	0.0131521
FBgn0011640	0.834252	0.0132275
FBgn0033853	1.05817	0.0133408
FBgn0004242	2.2765	0.0134049
FBgn0003068	1.64817	0.0134708
FBgn0262366	1.29452	0.0134749
FBgn0038552	-1.12404	0.0135111
FBgn0012042	1.91144	0.0135706
FBgn0031190	-0.848556	0.0135706
FBgn0267087	3.04349	0.0140338
FBgn0267635	3.03752	0.0140338
FBgn0033787	-0.624184	0.0140552
FBgn0031294	-0.722405	0.0140687
FBgn0086358	0.783842	0.014128
FBgn0011834	-0.941939	0.0141374
FBgn0052529	1.00147	0.0142193
FBgn0030519	-0.748801	0.0143241
FBgn0015756	-0.668814	0.0144018
FBgn0025720	1.32935	0.0144562
FBgn0038761	-1.49381	0.0144562
FBgn0263603	1.54447	0.0145765
FBgn0053514	-0.855369	0.0148177
FBgn0050421	1.45049	0.0149552
FBgn0030086	0.686623	0.014988
FBgn0031778	2.79339	0.014988
FBgn0052831	1.76624	0.014988
FBgn0003429	-2.39946	0.0150315
FBgn0002569	-0.805209	0.0150318
FBgn0032704	-0.655321	0.015033
FBgn0039694	1.86058	0.015033
FBgn0051352	1.29928	0.0152939
FBgn0063492	-1.24737	0.015407
FBgn0031143	-0.781152	0.0155594
FBgn0033196	-1.74525	0.0155594
FBgn0284220	1.35304	0.0156448
FBgn0034643	1.40662	0.0158512
FBgn0034940	1.25879	0.0159528
FBgn0051272	-1.12955	0.0159836
FBgn0023517	1.22815	0.0160075
FBgn0042696	3.06037	0.0160097
FBgn0038947	-0.687808	0.0160133
FBgn0033639	-0.906906	0.0160521
FBgn0050488	2.42481	0.0160756
FBgn0034493	1.99808	0.0161046
FBgn0040153	0.796589	0.0161556
FBgn0086659	2.69124	0.0161871
FBgn0023507	-0.847592	0.0162641
FBgn0051436	1.3592	0.0163101
FBgn0003977	2.11386	0.0165071
FBgn0004240	2.50079	0.0165071
FBgn0036503	2.08074	0.0166689
FBgn0031602	-2.79257	0.0167544
FBgn0010100	-0.599469	0.0168166
FBgn0032689	-0.947549	0.0168166
FBgn0039774	-1.32616	0.0168166
FBgn0265967	1.6357	0.0168166
FBgn0051467	3.03826	0.0168898
FBgn0265978	3.03859	0.0168898
FBgn0033240	1.84838	0.0169168
FBgn0035348	-1.90649	0.0169538
FBgn0259108	2.66788	0.0170307
FBgn0031860	-2.36923	0.0170469
FBgn0010621	0.62148	0.0172685
FBgn0050359	-2.7707	0.0173294
FBgn0028737	-0.657645	0.0174145
FBgn0031692	-1.0411	0.0174768
FBgn0013276	-1.98333	0.0178384
FBgn0020762	-1.38061	0.0178384
FBgn0027109	-0.80742	0.0178751
FBgn0013701	-1.4189	0.0178964
FBgn0020236	-0.754947	0.0179352
FBgn0035282	2.51544	0.0179698
FBgn0023416	2.71936	0.018091
FBgn0038542	1.31713	0.0181325
FBgn0032706	-1.30731	0.0181332
FBgn0015229	1.48829	0.0186928
FBgn0035153	1.90526	0.0188274
FBgn0033679	-1.9215	0.0188429
FBgn0013269	0.802733	0.0188898
FBgn0040551	-0.664625	0.0189153
FBgn0021967	-0.659621	0.019006
FBgn0034045	-1.30287	0.0190792
FBgn0031830	-0.617533	0.0191196
FBgn0259735	0.706	0.0192167
FBgn0051323	-0.672957	0.0192199
FBgn0010246	-0.570057	0.0192921
FBgn0011584	-0.836806	0.0192921
FBgn0026563	2.20463	0.0192921
FBgn0028945	-0.815606	0.0192921
FBgn0263864	1.38059	0.0192921
FBgn0266745	2.75072	0.019386
FBgn0261244	1.30686	0.0195928
FBgn0039404	1.15106	0.019619
FBgn0261393	0.754953	0.020304
FBgn0001078	1.09171	0.0203812
FBgn0051454	1.90972	0.0205395
FBgn0004390	1.59062	0.0206449
FBgn0051344	1.57779	0.0207779
FBgn0001224	-2.94458	0.0208262
FBgn0031182	-1.23665	0.0208262
FBgn0036588	-2.75751	0.0208262
FBgn0038660	2.27945	0.0208262
FBgn0263993	1.05465	0.0208262
FBgn0038414	-1.2102	0.0209654
FBgn0261004	2.64137	0.0210253
FBgn0002985	-1.40263	0.0211384
FBgn0037110	-1.10084	0.0211413
FBgn0001128	-0.623198	0.0212733
FBgn0023536	1.75391	0.0219679
FBgn0015625	-2.81439	0.0223258
FBgn0013576	-0.743417	0.0223967
FBgn0262353	-0.861592	0.0224326
FBgn0035975	0.765253	0.0224818
FBgn0033124	-0.544983	0.0228197
FBgn0023169	-0.777979	0.0230888
FBgn0010385	2.72234	0.0231725
FBgn0266629	1.95122	0.0231996
FBgn0033235	1.04809	0.0232207
FBgn0028552	-0.876167	0.0235282
FBgn0264339	2.22233	0.0237671
FBgn0025837	-1.2285	0.0238554
FBgn0026314	-1.18219	0.0238554
FBgn0036896	1.00652	0.024212
FBgn0033961	-0.671238	0.0242826
FBgn0040070	0.560116	0.0247353
FBgn0034793	1.17876	0.0248408
FBgn0083040	-2.91283	0.0248408
FBgn0039137	1.36508	0.0249617
FBgn0028360	1.27816	0.0250012
FBgn0038702	-1.42871	0.0250012
FBgn0011787	1.00458	0.0251846
FBgn0027525	-0.872354	0.0252324
FBgn0010300	1.04012	0.0253365
FBgn0050015	-0.831883	0.0254685
FBgn0045800	1.18441	0.0256268
FBgn0002778	1.51619	0.0257134
FBgn0010225	-0.965507	0.025791
FBgn0032055	-2.89863	0.025791
FBgn0031357	1.45566	0.025899
FBgn0022023	-0.720606	0.026423
FBgn0038337	-1.04419	0.026423
FBgn0034706	1.45748	0.0267269
FBgn0038680	-1.19037	0.0268059
FBgn0283450	-0.61082	0.0268648
FBgn0024315	-0.725348	0.0270017
FBgn0014863	-1.53362	0.0270466
FBgn0052179	1.07588	0.0270466
FBgn0032684	-1.26807	0.0270718
FBgn0039710	1.51578	0.0274128
FBgn0030731	-0.702043	0.0277096
FBgn0013279	-2.4939	0.0277899
FBgn0035715	0.701337	0.0277899
FBgn0036207	1.68052	0.0278086
FBgn0051269	-1.37244	0.0278086
FBgn0262617	0.931625	0.028046
FBgn0283479	2.53469	0.0280586
FBgn0030456	1.81863	0.028064
FBgn0039452	-0.865467	0.028123
FBgn0036203	-0.838096	0.0282523
FBgn0030670	-0.703985	0.0285564
FBgn0037705	-1.10177	0.0285564
FBgn0038037	-0.671794	0.028744
FBgn0052687	-0.866385	0.0287692
FBgn0010438	1.20869	0.0290864
FBgn0263662	2.85936	0.0290982
FBgn0039849	0.779261	0.0291593
FBgn0021818	1.68972	0.0292868
FBgn0030311	-0.803745	0.0292868
FBgn0021895	1.05477	0.0295593
FBgn0030692	1.01195	0.0296891
FBgn0040793	-0.620957	0.0299436
FBgn0066084	-0.553312	0.0303257
FBgn0038772	1.75442	0.0304872
FBgn0042085	1.94955	0.0304872
FBgn0017545	-0.50048	0.0306871
FBgn0030994	1.58989	0.0306871
FBgn0016691	-0.552155	0.0306977
FBgn0003979	-2.83818	0.0311009
FBgn0038181	-2.41557	0.0311257
FBgn0284256	0.95562	0.0311713
FBgn0025839	-0.716425	0.0312366
FBgn0250814	-0.596268	0.031269
FBgn0037065	-0.5956	0.0314698
FBgn0029937	1.1477	0.0315328
FBgn0034335	1.14309	0.0320083
FBgn0086408	-2.22999	0.0320083
FBgn0039310	-0.565277	0.0321398
FBgn0028434	2.1297	0.0321604
FBgn0027090	0.825902	0.03226
FBgn0030653	-2.13509	0.0329366
FBgn0029843	-1.71144	0.0329661
FBgn0011769	1.29645	0.0330693
FBgn0029999	1.57014	0.0333416
FBgn0032906	1.59317	0.0333416
FBgn0037850	2.80001	0.033567
FBgn0030759	1.14932	0.033933
FBgn0063449	1.04242	0.033933
FBgn0025549	1.09346	0.0339992
FBgn0036196	0.825531	0.0341154
FBgn0037126	-2.79882	0.0341154
FBgn0038717	1.23615	0.0341154
FBgn0031638	1.77687	0.034361
FBgn0030208	0.953183	0.0343898
FBgn0033222	-1.12139	0.03447
FBgn0034031	-0.611511	0.03447
FBgn0267164	-2.38437	0.0352789
FBgn0004401	0.820781	0.035281
FBgn0030096	1.304	0.0353723
FBgn0050196	2.19802	0.0355364
FBgn0034270	1.95333	0.0355495
FBgn0037606	1.44284	0.0357448
FBgn0030268	0.947737	0.0358459
FBgn0034582	-0.679824	0.0362839
FBgn0000546	1.50351	0.0363022
FBgn0030839	1.27602	0.0365462
FBgn0033476	-0.910188	0.0365462
FBgn0003261	-0.64544	0.0366725
FBgn0037569	2.01411	0.0366725
FBgn0004852	1.34341	0.0368711
FBgn0032805	1.11564	0.0369328
FBgn0033615	1.87902	0.0369355
FBgn0032775	-0.772633	0.0370085
FBgn0264361	2.76582	0.0372782
FBgn0050342	1.75584	0.0373105
FBgn0029755	1.46903	0.0380021
FBgn0035688	-0.778727	0.038408
FBgn0265577	2.2798	0.038408
FBgn0037874	-0.544385	0.0386376
FBgn0037090	-0.677563	0.0387737
FBgn0031150	1.15366	0.0388359
FBgn0035131	2.58104	0.0388952
FBgn0250753	0.577611	0.0389477
FBgn0001248	-0.65049	0.038973
FBgn0038098	0.718132	0.039051
FBgn0003464	0.814421	0.0396006
FBgn0052409	1.13868	0.0400611
FBgn0040364	-0.586046	0.040111
FBgn0029733	-2.7384	0.0402691
FBgn0038930	-1.27784	0.0405648
FBgn0033446	-1.07198	0.0406417
FBgn0040262	1.38372	0.0411799
FBgn0032167	-0.725825	0.0414029
FBgn0038756	-0.723364	0.0414029
FBgn0029891	-0.813588	0.0415321
FBgn0024889	0.989174	0.0417183
FBgn0032897	-1.25637	0.0423045
FBgn0046776	-1.60517	0.0423776
FBgn0041191	-0.825378	0.0423822
FBgn0024371	1.5271	0.0425294
FBgn0002524	0.642215	0.0431155
FBgn0039321	-0.667065	0.0431813
FBgn0035887	-1.61761	0.0434674
FBgn0038509	2.70991	0.0434674
FBgn0040099	-2.22695	0.0439444
FBgn0034646	1.25898	0.0440582
FBgn0034939	1.68581	0.044908
FBgn0033177	1.08068	0.0451351
FBgn0031661	0.72104	0.0452789
FBgn0030474	1.35008	0.0454904
FBgn0260795	-2.20094	0.0454904
FBgn0028399	-0.727744	0.0456646
FBgn0039970	-0.709747	0.0456646
FBgn0261836	-0.608726	0.0456646
FBgn0031069	-0.677913	0.0457136
FBgn0031608	2.1532	0.0457136
FBgn0030569	2.6644	0.045718
FBgn0260632	0.811232	0.046228
FBgn0010350	-0.981292	0.0463457
FBgn0043796	1.58862	0.0463457
FBgn0040717	-2.30435	0.0465262
FBgn0034432	-0.771832	0.0468501
FBgn0023541	-1.78478	0.0471501
FBgn0011455	-0.599302	0.0471759
FBgn0011230	-1.11225	0.0471761
FBgn0010612	-0.552784	0.0471867
FBgn0051971	2.67764	0.0473211
FBgn0263346	-0.678488	0.0473211
FBgn0004926	0.522367	0.04768
FBgn0004363	0.619506	0.0478186
FBgn0028645	2.64475	0.048163
FBgn0259979	-0.665073	0.0482192
FBgn0262028	1.4846	0.0483061
FBgn0015037	1.08763	0.0483905
FBgn0023213	-0.575946	0.0484311
FBgn0053558	-1.94526	0.048574
FBgn0030769	-2.17422	0.0485953
FBgn0033448	-0.588057	0.0485953
FBgn0036333	0.740273	0.0490943
FBgn0053469	1.09175	0.0493855
FBgn0264294	-0.613434	0.0494428
FBgn0003891	-0.715055	0.0494487
FBgn0037720	0.908252	0.0494487
FBgn0015621	1.40129	0.0496046
FBgn0036875	1.25076	0.0496327
FBgn0023094	1.01623	0.0496912
FBgn0004047	-0.873741	0.0497099
FBgn0031514	-0.731579	0.0497099
FBgn0034490	-0.948071	0.0498021
FBgn0086347	-0.574471	0.0498163
FBgn0000064	-0.498383	0.0499268
FBgn0039417	1.26791	0.0503904
FBgn0013765	1.53012	0.0508284
FBgn0037468	-0.883419	0.0511615
FBgn0004649	-2.16367	0.05124
FBgn0031947	1.16232	0.0513249
FBgn0032026	1.62117	0.0516149
FBgn0263599	1.17549	0.0516149
FBgn0035756	-1.56273	0.0516524
FBgn0032486	1.78643	0.0516663
FBgn0037341	0.879638	0.0518254
FBgn0029148	0.835364	0.0518848
FBgn0035164	1.3844	0.0518848
FBgn0265274	1.32506	0.0523444
FBgn0040832	-1.49515	0.0524466
FBgn0260000	0.937069	0.0524578
FBgn0027586	-0.944652	0.0530338
FBgn0053230	1.43761	0.0530338
FBgn0021874	1.33451	0.0530915
FBgn0012344	1.68517	0.053268
FBgn0029888	-0.62234	0.0533487
FBgn0029657	1.89321	0.0534113
FBgn0000566	-0.711744	0.0534561
FBgn0035246	2.42564	0.0534561
FBgn0266411	0.793096	0.0534561
FBgn0020493	0.98953	0.0537349
FBgn0052115	0.883928	0.0537349
FBgn0024807	0.840741	0.0537995
FBgn0032408	1.02783	0.0539098
FBgn0036534	0.625738	0.0541103
FBgn0263239	2.61972	0.0541103
FBgn0265369	-1.50001	0.0541103
FBgn0031516	0.863316	0.0544712
FBgn0267378	0.747551	0.0544712
FBgn0035978	-0.807459	0.0544877
FBgn0034406	-0.703835	0.054488
FBgn0085486	2.49883	0.054646
FBgn0035987	1.0656	0.0548157
FBgn0266412	2.61343	0.0548157
FBgn0038099	-2.59121	0.0548865
FBgn0035926	-0.728064	0.0550637
FBgn0031645	-0.810488	0.0551793
FBgn0016031	0.798832	0.0554991
FBgn0035636	2.50218	0.0554991
FBgn0038984	-0.572837	0.0554991
FBgn0051450	1.07012	0.0556682
FBgn0027054	-0.76048	0.0557403
FBgn0031664	1.27559	0.0557403
FBgn0033206	1.12407	0.0559316
FBgn0015622	-0.668616	0.0560718
FBgn0035830	1.27637	0.0561041
FBgn0264878	2.54091	0.0562905
FBgn0036734	1.50272	0.0564407
FBgn0000723	-0.89339	0.0565078
FBgn0036932	-1.3727	0.0565173
FBgn0039004	1.46562	0.057026
FBgn0038049	0.863576	0.0570559
FBgn0034245	-0.550312	0.0571056
FBgn0027287	0.729088	0.0571395
FBgn0035438	-0.575053	0.0574561
FBgn0037913	-0.54948	0.057523
FBgn0037387	-0.665229	0.0578008
FBgn0033978	-1.08285	0.058133
FBgn0036622	-0.550735	0.0583818
FBgn0002783	1.1353	0.058502
FBgn0038858	0.999432	0.058652
FBgn0030593	1.28396	0.0586866
FBgn0031873	2.08622	0.0587941
FBgn0010408	-0.583471	0.0587964
FBgn0026418	0.65079	0.0588514
FBgn0034650	0.943236	0.0590482
FBgn0017457	0.797907	0.0590541
FBgn0039358	-0.679526	0.0590541
FBgn0032078	-0.960665	0.0590895
FBgn0035877	-1.01243	0.0592251
FBgn0034662	-0.70421	0.0593455
FBgn0036316	-1.18248	0.0593455
FBgn0041092	0.789109	0.0593455
FBgn0000181	-0.467776	0.0595969
FBgn0014865	1.94391	0.0595969
FBgn0033905	1.0141	0.0597458
FBgn0027084	0.741038	0.0600007
FBgn0052296	0.808847	0.0600007
FBgn0085638	1.36874	0.0600007
FBgn0038100	-0.725863	0.060108
FBgn0260639	1.87066	0.0604247
FBgn0029113	1.00243	0.0607408
FBgn0086558	-0.465189	0.0607844
FBgn0022382	-0.598462	0.0610054
FBgn0032195	1.57058	0.0610335
FBgn0030177	1.73949	0.0611821
FBgn0038415	-2.03986	0.0612305
FBgn0015575	-0.764619	0.0612682
FBgn0028703	0.861638	0.0612682
FBgn0031522	0.970484	0.061375
FBgn0026562	-1.19141	0.0614143
FBgn0034093	-0.938149	0.0619242
FBgn0029580	2.46863	0.0620116
FBgn0039300	-0.516814	0.0627456
FBgn0026787	-1.41301	0.0628404
FBgn0001291	0.673304	0.0632413
FBgn0034935	-0.813192	0.0632413
FBgn0030026	0.785251	0.0634898
FBgn0265661	2.4354	0.0634898
FBgn0038922	-0.806347	0.063784
FBgn0034008	1.68963	0.0640737
FBgn0260933	2.54322	0.0641155
FBgn0036381	-0.83441	0.0643197
FBgn0027499	0.979689	0.0645452
FBgn0030048	0.747775	0.0645726
FBgn0032170	-0.748039	0.0645726
FBgn0032669	-0.879981	0.0645726
FBgn0050479	-1.08196	0.0647252
FBgn0039475	-0.882545	0.0647694
FBgn0284252	-0.758081	0.0647694
FBgn0040660	-0.610709	0.0651565
FBgn0065110	-2.39821	0.0651565
FBgn0260755	1.37679	0.0651565
FBgn0086365	1.53374	0.0658052
FBgn0034717	-0.66433	0.066009
FBgn0001138	2.52848	0.0662555
FBgn0011836	1.10734	0.0663353
FBgn0031881	0.723072	0.0663353
FBgn0062442	-0.630363	0.0665992
FBgn0044050	-1.57016	0.0668053
FBgn0052040	2.46499	0.0669028
FBgn0037873	-0.606226	0.0671897
FBgn0013733	-0.649359	0.0675045
FBgn0028916	1.30741	0.0676979
FBgn0035371	-0.66768	0.0676979
FBgn0035497	1.37698	0.0676979
FBgn0052224	1.92863	0.0681524
FBgn0051183	-1.93574	0.0682186
FBgn0010042	2.51477	0.0682436
FBgn0035968	-2.16589	0.0682436
FBgn0033737	1.29821	0.0688104
FBgn0036342	-1.00442	0.0691789
FBgn0030320	1.37442	0.0696089
FBgn0035714	0.942619	0.0696089
FBgn0040250	-1.23352	0.07026
FBgn0039882	-1.03023	0.0704336
FBgn0037684	-1.58198	0.0704539
FBgn0034602	-1.01121	0.0707644
FBgn0004431	-0.944804	0.0708408
FBgn0026593	0.760219	0.0708408
FBgn0034067	-1.22029	0.0708408
FBgn0262580	-0.7784	0.0708408
FBgn0039773	-0.994054	0.0710482
FBgn0033257	2.33478	0.0711507
FBgn0035663	-1.90309	0.0711823
FBgn0038901	1.12953	0.0711887
FBgn0035186	-0.92989	0.0715206
FBgn0037363	0.648882	0.0718282
FBgn0037330	1.03622	0.071955
FBgn0026878	2.35423	0.073176
FBgn0036813	-0.646802	0.0735087
FBgn0034330	-1.26393	0.0735103
FBgn0052107	-1.06096	0.0735103
FBgn0037364	-2.48185	0.0735418
FBgn0025678	0.803891	0.0736798
FBgn0036892	0.744705	0.0736798
FBgn0001297	0.685191	0.0738228
FBgn0035763	-0.898125	0.0741323
FBgn0051051	2.47748	0.0741323
FBgn0267385	0.538576	0.0741323
FBgn0010328	0.969548	0.0743582
FBgn0024321	0.920887	0.0747088
FBgn0020255	0.536381	0.0748322
FBgn0037555	0.933648	0.0752543
FBgn0039085	-0.815339	0.0752543
FBgn0031494	1.68194	0.075264
FBgn0267821	0.641786	0.0754703
FBgn0039697	-0.498208	0.0754905
FBgn0027378	1.20948	0.0757705
FBgn0031604	1.25526	0.0757705
FBgn0266917	1.31768	0.0760671
FBgn0053100	0.641379	0.076498
FBgn0029503	1.30607	0.0773561
FBgn0015040	0.796664	0.0776274
FBgn0031988	0.812305	0.0776848
FBgn0032946	-1.09324	0.0776848
FBgn0035300	0.876096	0.0776848
FBgn0260747	0.59296	0.0776848
FBgn0263197	0.783117	0.0776848
FBgn0034354	0.763608	0.0780186
FBgn0050049	-1.14406	0.0780186
FBgn0037822	0.897216	0.0787643
FBgn0264775	0.752911	0.0789209
FBgn0036897	1.46561	0.0789819
FBgn0039766	-1.54677	0.0790145
FBgn0050502	-0.591557	0.0795405
FBgn0260968	2.44681	0.0795405
FBgn0036043	-0.691874	0.0797487
FBgn0263456	1.52524	0.0798938
FBgn0015799	1.02129	0.0801518
FBgn0028515	0.64404	0.0801518
FBgn0031060	1.37055	0.0801518
FBgn0037315	0.682567	0.0801518
FBgn0038734	0.856287	0.0801518
FBgn0262570	2.05913	0.0801518
FBgn0033450	2.10895	0.0803317
FBgn0038349	-0.617702	0.0803317
FBgn0051032	2.43581	0.081278
FBgn0037728	0.445202	0.0814939
FBgn0031974	-1.14329	0.0817551
FBgn0264437	2.29748	0.0817551
FBgn0032938	-0.840718	0.0818006
FBgn0039768	1.04457	0.0820319
FBgn0054010	2.34162	0.0820396
FBgn0036820	-0.602367	0.0826896
FBgn0051549	0.879394	0.08305
FBgn0034027	1.47616	0.0833015
FBgn0000479	-0.688732	0.0833824
FBgn0038830	-0.620955	0.0834102
FBgn0036909	0.913737	0.0837439
FBgn0267679	2.41425	0.0837439
FBgn0032116	-0.889535	0.0839054
FBgn0037000	1.12666	0.0839054
FBgn0052207	-1.02547	0.0839054
FBgn0001565	-0.767824	0.0839421
FBgn0030912	1.61087	0.0839421
FBgn0003371	0.83168	0.0841007
FBgn0001098	-0.683773	0.0843174
FBgn0010424	-1.04691	0.0843174
FBgn0014366	1.1487	0.0843174
FBgn0035997	0.932475	0.0843174
FBgn0039756	-0.601466	0.0843174
FBgn0086613	1.36065	0.0843174
FBgn0027329	0.803249	0.084773
FBgn0023510	-0.794656	0.0853758
FBgn0037011	0.79753	0.0854296
FBgn0086757	-1.50895	0.0855229
FBgn0015277	-1.91336	0.0855312
FBgn0031145	0.699611	0.0855312
FBgn0002022	-0.848862	0.0856219
FBgn0027583	-0.986773	0.0856219
FBgn0042179	0.856541	0.0856219
FBgn0031360	-0.575463	0.0856783
FBgn0030004	1.84207	0.0860173
FBgn0035146	0.707259	0.0861158
FBgn0266813	1.27422	0.0861931
FBgn0260442	0.749824	0.0862317
FBgn0023083	0.78791	0.0862661
FBgn0034583	-0.88882	0.0863823
FBgn0033264	0.980256	0.0863877
FBgn0032399	2.13819	0.0865862
FBgn0020392	0.949371	0.0868331
FBgn0000114	-1.12321	0.0868514
FBgn0259214	-0.572327	0.0869586
FBgn0262782	-0.500481	0.0870452
FBgn0052230	-0.560863	0.0876935
FBgn0014396	0.567092	0.0877261
FBgn0032587	0.714106	0.0882638
FBgn0037996	-0.898964	0.0882638
FBgn0039218	0.811137	0.0882638
FBgn0025525	-0.764087	0.0882842
FBgn0036320	0.551865	0.0882842
FBgn0265717	2.39178	0.0882842
FBgn0010113	0.686076	0.0883973
FBgn0032394	-0.668673	0.0884448
FBgn0032665	-0.612587	0.0884448
FBgn0030007	0.851831	0.0885179
FBgn0034578	1.21984	0.0885179
FBgn0267763	2.3529	0.0886863
FBgn0036364	1.6398	0.0900844
FBgn0033337	1.9132	0.0901423
FBgn0260960	-0.552806	0.0902304
FBgn0034277	0.768835	0.0903281
FBgn0036828	1.00925	0.0904028
FBgn0011674	1.44477	0.090551
FBgn0016041	0.676864	0.090738
FBgn0263747	2.32198	0.0909764
FBgn0031776	0.725545	0.0910619
FBgn0032453	-0.710069	0.0911524
FBgn0032034	1.72704	0.0913521
FBgn0015754	0.700236	0.0918975
FBgn0265705	1.69198	0.0926013
FBgn0085223	0.530411	0.0926409
FBgn0037713	-1.29954	0.0928223
FBgn0004656	0.604733	0.0928785
FBgn0263933	-1.38665	0.0928785
FBgn0034113	1.54329	0.093059
FBgn0003074	-0.655959	0.0935435
FBgn0032402	-2.18658	0.0937611
FBgn0260004	-1.54484	0.0940754
FBgn0086687	-0.552771	0.0942614
FBgn0031534	0.799658	0.0942936
FBgn0015025	1.50188	0.0947445
FBgn0263863	0.758384	0.0947445
FBgn0083983	0.745172	0.0949739
FBgn0019890	0.755324	0.0954561
FBgn0012036	-0.557293	0.095457
FBgn0038132	-2.33753	0.0957352
FBgn0032663	2.2366	0.0960887
FBgn0263846	2.11969	0.0960887
FBgn0032845	-1.3455	0.0965687
FBgn0053178	2.3071	0.0967014
FBgn0261983	0.880358	0.0981252
FBgn0085205	-0.448708	0.0984271
FBgn0017448	-1.37307	0.098483
FBgn0021768	1.03769	0.098483
FBgn0036580	0.746448	0.098483
FBgn0036993	-0.6505	0.098483
FBgn0000250	0.677705	0.0987811
FBgn0024329	0.657836	0.0989119
FBgn0025592	-0.623796	0.0989789
FBgn0028949	-1.1675	0.0989789
FBgn0037298	0.875579	0.0990421
FBgn0030271	-2.26601	0.0991243
FBgn0053192	0.66272	0.099335
FBgn0086346	0.498157	0.099335
FBgn0031637	-0.692455	0.0994187
FBgn0052428	-0.868294	0.0999486
FBgn0003512	0.869757	0.0999853
FBgn0037853	1.54958	0.100254
FBgn0031453	-0.547711	0.100497
FBgn0015778	0.460337	0.100583
FBgn0038672	1.55782	0.100646
FBgn0034967	-0.467148	0.10068
FBgn0038017	-2.14408	0.10068
FBgn0031977	0.655995	0.100858
FBgn0034577	0.582767	0.100858
FBgn0051296	2.02339	0.100858
FBgn0032397	1.16874	0.101161
FBgn0032779	-1.12094	0.101161
FBgn0033051	0.821862	0.101161
FBgn0035279	-1.50512	0.101161
FBgn0260049	0.755773	0.10197
FBgn0037581	2.32132	0.102252
FBgn0030984	1.26163	0.102509
FBgn0086909	-1.10696	0.102509
FBgn0031406	-2.31579	0.102903
FBgn0065032	0.528059	0.103533
FBgn0039214	-0.983363	0.103706
FBgn0033638	-0.706366	0.103907
FBgn0039829	1.03065	0.103959
FBgn0028341	0.744475	0.104809
FBgn0027094	0.738597	0.104836
FBgn0036337	0.716664	0.104937
FBgn0038767	1.98815	0.105405
FBgn0260935	-1.16488	0.105405
FBgn0032646	0.832964	0.105507
FBgn0259176	-0.545236	0.105592
FBgn0032127	-2.30368	0.105835
FBgn0265830	2.2173	0.105835
FBgn0262975	0.426699	0.106217
FBgn0260634	-0.732303	0.106327
FBgn0243513	2.25552	0.106606
FBgn0033570	-0.522206	0.106703
FBgn0086906	-0.966402	0.106965
FBgn0045064	-1.03524	0.107175
FBgn0005642	0.954468	0.107193
FBgn0027572	-0.932447	0.107408
FBgn0266124	0.759711	0.107408
FBgn0017482	-1.17546	0.107489
FBgn0030396	-0.498073	0.107489
FBgn0040763	1.84808	0.10793
FBgn0033130	-1.988	0.108037
FBgn0040237	0.747524	0.108275
FBgn0051195	-1.83095	0.108349
FBgn0037094	-0.740787	0.108521
FBgn0001217	-1.81707	0.108934
FBgn0000370	1.16539	0.10928
FBgn0033138	-0.584572	0.10928
FBgn0035152	1.4021	0.110255
FBgn0038889	-1.74639	0.11052
FBgn0037220	0.94639	0.110643
FBgn0261089	-2.1378	0.110643
FBgn0034564	1.14237	0.110675
FBgn0052446	-0.701086	0.110886
FBgn0263746	2.17721	0.111026
FBgn0028894	-0.799323	0.111077
FBgn0264542	1.71605	0.111385
FBgn0003268	-2.27107	0.112236
FBgn0259977	-1.34648	0.112396
FBgn0033096	-2.2682	0.112451
FBgn0028325	0.509452	0.113026
FBgn0035541	-0.580631	0.113026
FBgn0035632	-0.859016	0.113344
FBgn0033135	-2.22031	0.113868
FBgn0040319	0.492011	0.114817
FBgn0025571	0.793179	0.114988
FBgn0031003	1.12698	0.114988
FBgn0039687	1.62493	0.114988
FBgn0040773	-0.54921	0.115111
FBgn0264087	2.26586	0.115111
FBgn0029176	-0.437713	0.115275
FBgn0085244	-1.30725	0.115535
FBgn0038427	-1.44417	0.115601
FBgn0000617	0.942517	0.115607
FBgn0030701	1.61254	0.115687
FBgn0037601	-2.17548	0.115809
FBgn0005638	2.09919	0.115889
FBgn0037885	1.53226	0.115889
FBgn0028700	1.46896	0.11705
FBgn0030964	0.899344	0.117059
FBgn0035480	2.25204	0.117399
FBgn0027088	0.665527	0.117453
FBgn0029629	-0.514232	0.117453
FBgn0015766	-0.757834	0.118249
FBgn0036749	1.61696	0.118249
FBgn0066114	-1.44064	0.118249
FBgn0033089	1.14303	0.118414
FBgn0037783	-1.72082	0.118414
FBgn0263490	1.7841	0.118414
FBgn0038795	-2.23644	0.118477
FBgn0029892	-1.5394	0.1187
FBgn0030263	0.643809	0.119684
FBgn0034005	1.80031	0.119684
FBgn0267038	-2.23484	0.120368
FBgn0038654	2.23499	0.12087
FBgn0029941	0.785662	0.121529
FBgn0032198	0.556426	0.122017
FBgn0264922	0.552069	0.122073
FBgn0262352	2.23148	0.12223
FBgn0030890	-0.774689	0.122475
FBgn0034420	-0.872346	0.122475
FBgn0033547	0.95387	0.12248
FBgn0045823	-0.42685	0.12248
FBgn0030838	-0.952108	0.122548
FBgn0030412	1.05568	0.123063
FBgn0267605	-1.61862	0.123146
FBgn0032444	0.499304	0.123273
FBgn0033935	1.52426	0.123875
FBgn0038575	-2.22129	0.123959
FBgn0020626	-0.95241	0.124152
FBgn0029894	1.02838	0.124729
FBgn0019624	-0.496681	0.124743
FBgn0034936	0.735823	0.125194
FBgn0032131	-0.84646	0.125348
FBgn0250837	1.27772	0.125912
FBgn0032248	1.21725	0.126023
FBgn0260400	0.98684	0.126023
FBgn0033179	0.747281	0.126562
FBgn0025692	0.454468	0.126763
FBgn0013323	2.03251	0.126807
FBgn0028984	-1.80806	0.126807
FBgn0030801	1.21294	0.126807
FBgn0036258	-0.578126	0.126807
FBgn0036552	1.12397	0.126807
FBgn0037924	1.38185	0.126807
FBgn0034534	-0.793914	0.127348
FBgn0041186	1.06916	0.127446
FBgn0034439	-0.76186	0.127446
FBgn0051548	-0.91425	0.127849
FBgn0039936	0.539989	0.128225
FBgn0053213	-2.10019	0.128225
FBgn0262146	-0.579352	0.128225
FBgn0027079	-0.809478	0.128298
FBgn0261850	1.44971	0.128757
FBgn0033757	-1.81961	0.12877
FBgn0032480	-0.891974	0.129159
FBgn0013772	-2.16699	0.129375
FBgn0032147	-1.11329	0.129642
FBgn0001149	0.536821	0.12965
FBgn0038198	-1.70902	0.129758
FBgn0019637	0.945751	0.129879
FBgn0027873	1.12561	0.129879
FBgn0037549	0.915698	0.129879
FBgn0038420	-1.29821	0.129957
FBgn0031244	-0.902395	0.130249
FBgn0036007	0.559243	0.130249
FBgn0037135	-0.602575	0.130615
FBgn0051643	-1.81813	0.130615
FBgn0261822	-0.409768	0.130615
FBgn0001218	0.466431	0.130733
FBgn0004379	-2.13995	0.130893
FBgn0266448	-1.66478	0.131159
FBgn0001120	-2.0736	0.131251
FBgn0030314	1.20784	0.131585
FBgn0031688	2.18536	0.131585
FBgn0038601	-1.26186	0.131585
FBgn0039665	0.832682	0.131585
FBgn0019644	-0.447386	0.131825
FBgn0035464	1.20872	0.132214
FBgn0003866	1.50677	0.132504
FBgn0030737	-0.789731	0.132504
FBgn0039324	-0.907334	0.132504
FBgn0265719	1.48554	0.132781
FBgn0015239	1.08541	0.132993
FBgn0033566	1.14866	0.132993
FBgn0052772	1.04024	0.132993
FBgn0039454	0.985928	0.133254
FBgn0010348	0.621322	0.13334
FBgn0266700	2.17782	0.133384
FBgn0038300	1.34772	0.133407
FBgn0030552	0.930707	0.133918
FBgn0038143	1.04118	0.134205
FBgn0050108	1.03757	0.134487
FBgn0050293	1.74787	0.134487
FBgn0024365	-0.661512	0.134686
FBgn0263077	-0.714138	0.134686
FBgn0030718	-0.532442	0.135009
FBgn0031498	1.24729	0.135009
FBgn0027341	-0.761211	0.135378
FBgn0002031	0.535972	0.1357
FBgn0039840	-0.793134	0.136048
FBgn0000543	1.01527	0.136068
FBgn0038462	1.06561	0.136068
FBgn0035575	1.94016	0.136278
FBgn0041579	1.65837	0.136278
FBgn0013697	-1.00055	0.136335
FBgn0037621	1.14177	0.136458
FBgn0030969	1.33208	0.136815
FBgn0031695	-1.37434	0.137505
FBgn0085405	-1.00686	0.137942
FBgn0003189	1.42931	0.138403
FBgn0040670	2.14365	0.138403
FBgn0030847	0.638537	0.139308
FBgn0036373	1.35117	0.139322
FBgn0032348	1.59209	0.139418
FBgn0004556	1.65587	0.139499
FBgn0027521	-2.15327	0.139499
FBgn0039156	-0.695285	0.139499
FBgn0002563	-2.05896	0.140086
FBgn0029822	1.17996	0.140167
FBgn0031871	0.980478	0.140215
FBgn0040271	-1.13272	0.140264
FBgn0035524	0.893274	0.140328
FBgn0034436	-0.465224	0.140754
FBgn0032000	-0.797064	0.140932
FBgn0028380	1.09079	0.141301
FBgn0263198	0.980899	0.141307
FBgn0033635	-0.975163	0.141526
FBgn0005278	-0.688767	0.141571
FBgn0034897	-1.08544	0.141592
FBgn0051386	-2.14691	0.141592
FBgn0038353	-0.368711	0.141624
FBgn0000024	-1.07887	0.141855
FBgn0004915	1.00247	0.141982
FBgn0039959	-0.606177	0.142012
FBgn0053170	-0.63003	0.142012
FBgn0037624	0.782732	0.143205
FBgn0013732	-2.13098	0.143233
FBgn0034645	-0.503526	0.143233
FBgn0051446	-0.56662	0.143301
FBgn0016120	-0.461443	0.143581
FBgn0030672	-0.559091	0.143793
FBgn0051388	2.05151	0.143793
FBgn0036563	-1.07312	0.144357
FBgn0027066	0.589751	0.144372
FBgn0037855	1.31087	0.144672
FBgn0267348	-1.55956	0.14472
FBgn0003721	-0.460782	0.14477
FBgn0033498	2.09398	0.14477
FBgn0031287	1.34954	0.145043
FBgn0027596	0.978252	0.145114
FBgn0036367	-0.48659	0.145114
FBgn0263607	-1.37457	0.145114
FBgn0038722	1.26196	0.145151
FBgn0031493	0.82222	0.145462
FBgn0051809	1.88994	0.145462
FBgn0030478	-0.546472	0.146171
FBgn0029506	0.589942	0.146653
FBgn0263397	-1.2059	0.146789
FBgn0027513	1.61349	0.147637
FBgn0030911	1.94968	0.147637
FBgn0027553	1.17527	0.147725
FBgn0039233	0.76973	0.148013
FBgn0037976	-0.757048	0.148068
FBgn0263110	0.736363	0.148068
FBgn0016119	-0.498683	0.148137
FBgn0004698	0.966627	0.148996
FBgn0035432	-0.571163	0.149682
FBgn0030418	1.12719	0.1497
FBgn0039252	0.719992	0.150288
FBgn0039271	1.35585	0.150857
FBgn0004237	0.661307	0.150882
FBgn0027568	1.11899	0.150977
FBgn0085436	-0.453396	0.150977
FBgn0034215	-0.739056	0.151116
FBgn0039102	-1.77144	0.151403
FBgn0036679	2.10502	0.15227
FBgn0001981	-1.31239	0.152328
FBgn0026199	-0.916184	0.152948
FBgn0036777	1.58816	0.15377
FBgn0039538	0.895446	0.153969
FBgn0032139	-2.08261	0.154402
FBgn0030660	1.17205	0.154679
FBgn0022987	1.56476	0.154806
FBgn0035734	-2.1107	0.154806
FBgn0036956	-2.09712	0.154815
FBgn0000426	0.965756	0.155591
FBgn0032729	-0.709579	0.155591
FBgn0033375	1.29241	0.155689
FBgn0036165	0.59192	0.155689
FBgn0032643	0.778479	0.156369
FBgn0034398	0.583703	0.156369
FBgn0013698	-1.02393	0.156392
FBgn0040350	-0.870759	0.15695
FBgn0037844	-2.10236	0.15725
FBgn0031359	-0.563268	0.157425
FBgn0015338	0.732431	0.158147
FBgn0016920	2.0573	0.158377
FBgn0039562	0.607533	0.158377
FBgn0264902	-2.08283	0.158578
FBgn0032236	0.679669	0.159003
FBgn0037470	0.946002	0.159145
FBgn0010288	0.714713	0.159196
FBgn0030877	-1.58091	0.159196
FBgn0035679	-0.871669	0.159436
FBgn0067628	1.23459	0.159783
FBgn0083120	1.23781	0.159909
FBgn0015320	0.656491	0.160302
FBgn0033019	1.16416	0.160338
FBgn0052373	1.17485	0.160758
FBgn0034063	1.01316	0.161108
FBgn0035742	2.01229	0.161108
FBgn0267516	-0.487046	0.161108
FBgn0003890	0.54186	0.161464
FBgn0022768	1.20974	0.161464
FBgn0032075	-0.384758	0.161464
FBgn0283681	0.934673	0.161464
FBgn0039101	2.08348	0.161794
FBgn0011760	0.428778	0.161945
FBgn0033093	-0.601056	0.161945
FBgn0038053	-0.937235	0.161945
FBgn0261984	-0.874232	0.161945
FBgn0051721	0.730547	0.162214
FBgn0003423	-1.20099	0.162436
FBgn0037560	0.819011	0.162674
FBgn0034407	1.61642	0.162783
FBgn0034232	1.07415	0.162892
FBgn0025633	1.00875	0.163162
FBgn0013347	-0.577749	0.163552
FBgn0259791	2.06068	0.163552
FBgn0028381	0.407475	0.16362
FBgn0036255	-0.870931	0.16362
FBgn0036627	-1.20176	0.163954
FBgn0039972	-2.07683	0.163954
FBgn0264984	1.88417	0.163954
FBgn0025838	2.05714	0.164218
FBgn0037368	1.6946	0.164218
FBgn0051739	1.04513	0.164218
FBgn0261445	-0.481871	0.164265
FBgn0037819	-1.20748	0.164429
FBgn0000173	-0.488002	0.164554
FBgn0032187	-0.59075	0.164558
FBgn0032482	-0.624016	0.164887
FBgn0030114	-0.85154	0.164969
FBgn0025637	-0.418377	0.165022
FBgn0040687	-0.539051	0.165376
FBgn0011289	0.647966	0.165481
FBgn0015033	-0.945205	0.165481
FBgn0038818	-2.05132	0.165481
FBgn0264075	-1.17375	0.165481
FBgn0261823	1.02074	0.165506
FBgn0039848	1.27002	0.165535
FBgn0027087	0.648158	0.165854
FBgn0004648	-0.874843	0.166036
FBgn0027528	-0.797969	0.166185
FBgn0036666	-0.674604	0.166185
FBgn0050373	0.720068	0.166185
FBgn0010575	-0.673649	0.166219
FBgn0050022	-0.697833	0.166219
FBgn0039092	-1.96626	0.166241
FBgn0262870	-1.13388	0.166342
FBgn0267098	-1.78921	0.166745
FBgn0013305	0.516199	0.167069
FBgn0034883	-0.66821	0.167108
FBgn0020251	0.841289	0.167406
FBgn0259168	0.652312	0.167539
FBgn0029766	0.407527	0.16759
FBgn0264508	1.73582	0.16759
FBgn0025352	-0.505856	0.168128
FBgn0266581	0.902295	0.168338
FBgn0011726	0.377178	0.168625
FBgn0035625	-0.549273	0.168625
FBgn0035981	-0.906876	0.169158
FBgn0036998	0.685194	0.169248
FBgn0086370	0.99544	0.169248
FBgn0260444	0.847188	0.169271
FBgn0038056	-1.28046	0.169373
FBgn0261631	-1.02841	0.169373
FBgn0039302	0.687939	0.170024
FBgn0014141	-0.95373	0.170314
FBgn0010488	-0.584825	0.170335
FBgn0046114	-0.560474	0.170366
FBgn0032287	-1.9729	0.17064
FBgn0051464	1.93514	0.171001
FBgn0028540	-0.855575	0.171145
FBgn0032896	-2.02923	0.171145
FBgn0243512	0.593229	0.171145
FBgn0266064	0.737697	0.171145
FBgn0033984	1.2133	0.171439
FBgn0002562	-2.04705	0.171479
FBgn0028467	1.22975	0.171589
FBgn0037435	1.71731	0.171632
FBgn0033132	-2.02909	0.171927
FBgn0034707	1.37969	0.17212
FBgn0037736	2.03988	0.172294
FBgn0026718	-1.0284	0.172472
FBgn0026150	-0.550947	0.172496
FBgn0030003	0.873312	0.172668
FBgn0030836	-1.46048	0.172862
FBgn0031939	-1.70218	0.173303
FBgn0031253	0.847576	0.173694
FBgn0260722	-0.972995	0.173731
FBgn0031021	-0.575	0.173745
FBgn0028408	-1.55278	0.174538
FBgn0033465	-0.525996	0.174538
FBgn0033540	1.07874	0.174591
FBgn0038168	0.958199	0.174591
FBgn0086378	-0.509283	0.174591
FBgn0034579	0.873891	0.174781
FBgn0051950	0.814329	0.175733
FBgn0000473	-1.64999	0.177789
FBgn0000278	2.02639	0.177791
FBgn0021795	0.516936	0.177791
FBgn0031098	0.992919	0.177893
FBgn0264603	-1.34278	0.178033
FBgn0004914	0.582534	0.178405
[truncated: 15,423 more rows]

## Sheet: E. JraRNAi-4hpi
Genes differentially expressed between UC and 4hpi in JraRNAi
	log2FC	FDR
FBgn0033153	4.84994	1.02977e-97
FBgn0004427	3.64586	2.98943e-57
FBgn0004430	3.50026	3.85738e-54
FBgn0261989	3.31917	3.85738e-54
FBgn0259711	3.91896	8.20803e-54
FBgn0032049	-2.64575	3.06208e-46
FBgn0052195	3.76198	3.49336e-46
FBgn0030098	-3.84545	3.6561e-46
FBgn0031033	2.59043	2.14919e-42
FBgn0086450	2.7013	7.33884e-42
FBgn0039777	-2.70593	5.0686e-39
FBgn0001168	2.7546	7.2955e-37
FBgn0003356	-2.85107	1.19545e-36
FBgn0034289	2.48324	1.48325e-35
FBgn0250869	2.75826	9.67882e-34
FBgn0036806	3.34726	1.75372e-33
FBgn0004428	2.93555	1.08947e-32
FBgn0010038	3.75616	2.37647e-31
FBgn0004425	3.30468	5.0676e-31
FBgn0040609	2.47818	4.80414e-28
FBgn0003358	-2.41393	1.35036e-27
FBgn0034480	3.24101	6.55853e-27
FBgn0033521	4.57976	1.24374e-26
FBgn0031032	3.59422	3.48756e-26
FBgn0038832	3.60051	3.99304e-26
FBgn0004644	2.86507	1.05588e-25
FBgn0033928	3.04357	1.05588e-25
FBgn0051288	2.34992	1.81972e-25
FBgn0044812	3.32821	1.92466e-25
FBgn0260000	2.69292	3.20059e-25
FBgn0033520	3.68045	9.70131e-25
FBgn0051694	2.50133	7.36514e-24
FBgn0015001	-2.0608	9.29485e-24
FBgn0053468	3.88622	2.10828e-23
FBgn0052103	2.04376	2.68999e-23
FBgn0036996	-1.96697	3.41378e-23
FBgn0042105	1.95019	4.76698e-23
FBgn0053306	-2.26909	7.87008e-23
FBgn0038083	3.08764	1.64224e-22
FBgn0036738	-2.72295	4.08524e-22
FBgn0032144	-1.7386	6.77992e-22
FBgn0035300	2.48169	6.80495e-22
FBgn0039342	-1.91531	6.80495e-22
FBgn0031643	2.47224	1.80991e-21
FBgn0266405	2.37223	5.7631e-21
FBgn0034915	2.41505	8.21135e-21
FBgn0036290	2.51471	1.50169e-20
FBgn0020906	-2.48604	7.47232e-20
FBgn0030189	3.45795	8.99724e-20
FBgn0039316	2.9082	2.50001e-19
FBgn0000568	2.21172	3.72721e-19
FBgn0034317	2.66381	4.88325e-19
FBgn0036321	-2.8285	8.71982e-19
FBgn0034756	2.78647	9.19518e-19
FBgn0039319	2.98962	1.21035e-18
FBgn0263241	2.80108	2.82057e-18
FBgn0037936	2.79814	7.99273e-18
FBgn0039761	-1.53049	1.62769e-17
FBgn0052512	2.60648	6.69061e-17
FBgn0261113	1.41236	1.77693e-16
FBgn0037975	3.19329	2.14235e-16
FBgn0051324	2.3447	2.14235e-16
FBgn0037354	1.87855	2.30099e-16
FBgn0039154	-1.90377	3.60145e-16
FBgn0030270	2.34441	3.67837e-16
FBgn0037906	1.79064	4.12226e-16
FBgn0250815	-2.03552	1.05524e-15
FBgn0039471	-1.6721	1.14737e-15
FBgn0039778	-1.96439	1.17875e-15
FBgn0033774	-1.74287	3.56668e-15
FBgn0262007	1.74932	4.69979e-15
FBgn0051233	-1.5835	5.4299e-15
FBgn0038020	1.97116	5.89505e-15
FBgn0031533	-2.06087	1.01728e-14
FBgn0010040	3.81072	1.06932e-14
FBgn0086254	1.68553	1.19647e-14
FBgn0052283	2.43614	1.43047e-14
FBgn0023526	1.93023	1.69172e-14
FBgn0014388	1.83814	2.08006e-14
FBgn0029932	1.89862	2.56254e-14
FBgn0260462	-2.09223	3.39861e-14
FBgn0032615	3.36175	4.07886e-14
FBgn0263081	-1.99074	4.09645e-14
FBgn0035665	-1.72063	5.00703e-14
FBgn0004240	2.91666	5.63466e-14
FBgn0041184	1.754	5.95564e-14
FBgn0011555	-1.56712	6.20825e-14
FBgn0025709	1.84939	6.72835e-14
FBgn0037678	-1.30288	6.74789e-14
FBgn0010041	4.95258	7.86872e-14
FBgn0040060	-1.79575	1.28821e-13
FBgn0035476	2.46314	2.04764e-13
FBgn0033301	1.5564	2.10468e-13
FBgn0040959	-1.66314	2.51426e-13
FBgn0031432	1.98154	4.38112e-13
FBgn0030332	4.17486	4.48148e-13
FBgn0040723	-1.28246	4.49742e-13
FBgn0033518	3.97761	6.53644e-13
FBgn0040736	-2.12896	9.17537e-13
FBgn0040069	2.36209	1.25899e-12
FBgn0004512	1.62639	1.67363e-12
FBgn0037387	1.54358	3.09693e-12
FBgn0041579	2.48488	3.26873e-12
FBgn0051633	2.93419	3.76596e-12
FBgn0034390	1.72583	4.29184e-12
FBgn0035781	-1.91825	4.33222e-12
FBgn0031249	-1.43088	4.6652e-12
FBgn0014865	2.29427	6.52925e-12
FBgn0037974	2.94326	8.34455e-12
FBgn0023129	1.92664	1.20982e-11
FBgn0028341	1.88867	1.44966e-11
FBgn0036833	-1.61832	1.95434e-11
FBgn0026439	-2.58059	2.28609e-11
FBgn0028473	-1.27385	2.53181e-11
FBgn0052672	-1.60562	4.12049e-11
FBgn0001961	-2.0698	4.30858e-11
FBgn0033782	2.11427	5.7443e-11
FBgn0034052	-1.55559	5.82704e-11
FBgn0039475	1.60776	6.19948e-11
FBgn0033945	1.91563	7.09358e-11
FBgn0000276	3.36883	7.42561e-11
FBgn0000473	2.47879	7.47884e-11
FBgn0002868	-1.23861	7.83987e-11
FBgn0035670	-1.31664	1.54146e-10
FBgn0085249	-1.4379	1.63765e-10
FBgn0051041	1.46506	1.90201e-10
FBgn0010357	-1.3476	2.01278e-10
FBgn0011705	1.43675	2.20167e-10
FBgn0052282	3.2394	2.47698e-10
FBgn0033216	-2.34478	2.50349e-10
FBgn0005648	1.80426	2.72424e-10
FBgn0035607	2.2826	2.72424e-10
FBgn0031930	-2.0586	2.85459e-10
FBgn0038595	2.36237	2.91726e-10
FBgn0259998	-1.25234	3.42636e-10
FBgn0031653	-1.67873	3.66624e-10
FBgn0053301	1.82209	3.81997e-10
FBgn0032002	1.67457	4.94833e-10
FBgn0033519	3.35869	4.94833e-10
FBgn0262736	-1.08507	5.90376e-10
FBgn0032202	-1.80221	6.35303e-10
FBgn0262656	1.46821	6.35303e-10
FBgn0028533	-1.43098	6.49516e-10
FBgn0040636	-2.0245	7.54158e-10
FBgn0267516	-1.47961	9.19489e-10
FBgn0002578	-1.41159	1.37138e-09
FBgn0043364	1.78545	1.59648e-09
FBgn0034407	2.2333	1.63616e-09
FBgn0265137	1.26527	1.81198e-09
FBgn0033188	1.17568	2.58639e-09
FBgn0040958	-1.45219	2.71022e-09
FBgn0031929	-1.6162	2.99921e-09
FBgn0035667	-1.24299	3.50206e-09
FBgn0005664	1.99237	4.09012e-09
FBgn0036320	1.26906	4.09921e-09
FBgn0033443	1.63188	4.36681e-09
FBgn0011834	1.66643	4.38256e-09
FBgn0026718	1.79698	4.72607e-09
FBgn0034247	-1.17573	5.01654e-09
FBgn0037007	-1.47619	5.04779e-09
FBgn0038100	-1.82237	5.28378e-09
FBgn0032835	-3.89089	6.29335e-09
FBgn0034335	3.15363	6.62063e-09
FBgn0029091	-1.73141	7.24328e-09
FBgn0035499	-1.11392	7.68023e-09
FBgn0051266	-1.46174	8.81776e-09
FBgn0010044	2.5271	1.14896e-08
FBgn0039472	-3.12391	1.29107e-08
FBgn0035006	1.5188	1.57239e-08
FBgn0032253	-2.01781	1.67629e-08
FBgn0032235	-1.3246	1.92232e-08
FBgn0036422	-1.19244	1.92295e-08
FBgn0085261	-1.39017	2.11273e-08
FBgn0051974	1.19954	2.1726e-08
FBgn0031490	2.87654	2.46586e-08
FBgn0034909	1.66988	2.46586e-08
FBgn0039488	2.07869	2.74694e-08
FBgn0010278	1.86831	2.96995e-08
FBgn0043578	2.56948	3.3628e-08
FBgn0031285	-1.11042	3.48724e-08
FBgn0035040	-1.76206	3.84169e-08
FBgn0023197	-1.45104	4.13436e-08
FBgn0028920	-1.46407	4.97037e-08
FBgn0034394	1.58591	5.25458e-08
FBgn0010043	2.29737	5.2957e-08
FBgn0003231	-1.29842	5.88004e-08
FBgn0054026	-1.20868	5.88004e-08
FBgn0266853	2.50061	6.20256e-08
FBgn0010425	-1.10707	6.40538e-08
FBgn0030776	-0.960793	7.38105e-08
FBgn0013675	-1.05617	7.93709e-08
FBgn0053192	1.50804	7.99993e-08
FBgn0038916	1.53513	8.09398e-08
FBgn0036381	-2.10419	8.73195e-08
FBgn0261560	-1.22812	8.78725e-08
FBgn0013674	-1.06971	8.93417e-08
FBgn0000277	2.90543	9.50264e-08
FBgn0010385	3.12125	9.688e-08
FBgn0038809	-1.70928	9.86431e-08
FBgn0035094	-1.43139	1.07383e-07
FBgn0029820	-2.16284	1.35061e-07
FBgn0035880	2.98681	1.38377e-07
FBgn0035806	3.00622	1.99992e-07
FBgn0039044	2.03042	2.23436e-07
FBgn0011556	-1.08381	2.67982e-07
FBgn0000079	-1.01655	2.75959e-07
FBgn0026593	1.5444	2.81826e-07
FBgn0264541	2.30827	3.18146e-07
FBgn0036203	-1.54673	3.24466e-07
FBgn0027348	1.21461	3.58119e-07
FBgn0031248	-1.42528	3.64592e-07
FBgn0004652	1.9549	3.70738e-07
FBgn0014427	1.32282	3.99126e-07
FBgn0264704	3.01625	4.07608e-07
FBgn0052302	-1.293	4.129e-07
FBgn0038901	2.00461	4.36817e-07
FBgn0031654	-3.03461	4.79665e-07
FBgn0262109	-1.19441	4.95987e-07
FBgn0000416	-1.15284	4.98697e-07
FBgn0036831	-1.49213	7.03198e-07
FBgn0012037	-1.0494	7.29797e-07
FBgn0003863	-1.21657	7.71445e-07
FBgn0262952	-1.07084	9.40999e-07
FBgn0052581	3.82737	9.54031e-07
FBgn0036752	1.35313	1.06483e-06
FBgn0086687	-1.20777	1.13897e-06
FBgn0038482	-1.65549	1.15903e-06
FBgn0085424	1.23222	1.30984e-06
FBgn0038530	2.5182	1.3144e-06
FBgn0035661	-1.15054	1.48161e-06
FBgn0039670	1.43664	1.51404e-06
FBgn0033423	-1.12946	1.54249e-06
FBgn0267910	-0.864028	1.5478e-06
FBgn0005671	-0.937696	1.56908e-06
FBgn0013770	-1.33447	1.57257e-06
FBgn0016076	1.37604	1.62449e-06
FBgn0032727	-1.62226	1.63845e-06
FBgn0035444	-1.701	1.93831e-06
FBgn0010226	1.22072	2.15086e-06
FBgn0010222	2.09942	2.20198e-06
FBgn0035877	-2.0561	2.2355e-06
FBgn0034279	-2.1308	2.2571e-06
FBgn0039349	1.38271	2.4808e-06
FBgn0050015	-1.5601	2.77622e-06
FBgn0051463	-1.66189	2.83992e-06
FBgn0037782	-1.41883	2.87954e-06
FBgn0003175	1.61211	3.15074e-06
FBgn0000097	1.3318	3.76178e-06
FBgn0011638	1.346	3.84436e-06
FBgn0259101	-1.05483	4.61847e-06
FBgn0033624	-1.05978	5.01863e-06
FBgn0040099	-3.25801	5.21618e-06
FBgn0040349	1.34348	5.23074e-06
FBgn0036827	1.71794	6.16147e-06
FBgn0038257	1.2937	6.24015e-06
FBgn0002985	1.71069	7.77167e-06
FBgn0041094	1.30808	7.79037e-06
FBgn0028534	-1.34514	7.8751e-06
FBgn0036875	2.00021	8.62099e-06
FBgn0039644	1.69635	9.57112e-06
FBgn0086370	1.9715	9.7638e-06
FBgn0037345	2.04205	9.95489e-06
FBgn0001149	1.06055	9.95647e-06
FBgn0029996	-1.21533	1.02275e-05
FBgn0051216	2.35055	1.03804e-05
FBgn0000250	1.30396	1.05107e-05
FBgn0034292	-0.856573	1.11119e-05
FBgn0020236	1.05908	1.1414e-05
FBgn0085358	-0.843843	1.20745e-05
FBgn0033097	-1.90391	1.25367e-05
FBgn0032400	-1.21529	1.34802e-05
FBgn0025697	-1.5426	1.36144e-05
FBgn0053109	3.02152	1.37277e-05
FBgn0266717	-1.75524	1.38735e-05
FBgn0013981	-0.863935	1.39452e-05
FBgn0016031	1.289	1.40382e-05
FBgn0002641	1.60583	1.46608e-05
FBgn0266681	3.5051	1.50013e-05
FBgn0067905	-1.69613	1.56437e-05
FBgn0034968	-0.811052	1.56824e-05
FBgn0001291	-1.42709	1.59669e-05
FBgn0262003	2.9829	1.63441e-05
FBgn0040837	1.73934	1.66104e-05
FBgn0052284	1.49572	1.75615e-05
FBgn0030817	1.70499	1.81991e-05
FBgn0002121	-1.30395	1.88824e-05
FBgn0267156	3.06149	1.94204e-05
FBgn0025366	-0.914336	1.96746e-05
FBgn0031417	2.99813	2.05484e-05
FBgn0038829	-1.3203	2.14899e-05
FBgn0038037	-1.03121	2.39459e-05
FBgn0263342	1.73285	2.43929e-05
FBgn0035517	-1.58525	2.44795e-05
FBgn0044809	3.38198	2.44795e-05
FBgn0030670	-1.1602	2.47475e-05
FBgn0004034	3.40676	3.24958e-05
FBgn0052068	-1.15431	3.31114e-05
FBgn0002773	-1.1275	3.36627e-05
FBgn0031474	0.959706	3.37213e-05
FBgn0051077	-1.79671	3.65633e-05
FBgn0013678	-0.98872	3.74684e-05
FBgn0035718	-1.23378	3.74684e-05
FBgn0038681	-1.10898	3.74684e-05
FBgn0260780	-3.39203	4.0425e-05
FBgn0004426	3.03902	4.11373e-05
FBgn0265991	-1.56357	4.69434e-05
FBgn0029827	1.18259	4.70418e-05
FBgn0261862	-1.17212	4.95629e-05
FBgn0051265	-1.14743	4.96439e-05
FBgn0035708	1.6088	5.32642e-05
FBgn0085436	-1.04832	5.40612e-05
FBgn0033204	2.03772	5.68159e-05
FBgn0263397	1.76881	5.68283e-05
FBgn0038964	1.05463	5.75647e-05
FBgn0051267	-1.01842	5.75647e-05
FBgn0000278	3.26826	6.14595e-05
FBgn0033760	1.11602	6.29196e-05
FBgn0264775	1.44654	6.46406e-05
FBgn0030451	1.50589	6.67072e-05
FBgn0052813	1.44935	6.70504e-05
FBgn0050109	1.52822	7.07695e-05
FBgn0083120	2.15822	7.14212e-05
FBgn0014877	1.47232	7.31882e-05
FBgn0037468	-1.25929	7.51639e-05
FBgn0033926	0.823653	7.65844e-05
FBgn0031143	-1.21323	8.00964e-05
FBgn0259214	-0.958642	8.00964e-05
FBgn0263748	-1.48149	8.29667e-05
FBgn0038481	-0.958809	8.37495e-05
FBgn0010786	1.48653	8.79775e-05
FBgn0020653	0.950668	9.11367e-05
FBgn0042102	1.09862	9.29302e-05
FBgn0039315	1.46413	9.33169e-05
FBgn0036821	-1.81303	9.83646e-05
FBgn0033792	-1.24688	9.93263e-05
FBgn0030400	1.12193	0.000101855
FBgn0039760	-0.989788	0.000101855
FBgn0027844	-0.82602	0.000106352
FBgn0040777	-1.42515	0.000108652
FBgn0038407	1.511	0.000109771
FBgn0031824	1.64305	0.000111681
FBgn0001297	1.30012	0.000112331
FBgn0001257	1.14358	0.000117714
FBgn0026372	-0.765296	0.000119472
FBgn0051717	-1.41014	0.000127752
FBgn0039453	-1.44361	0.000128862
FBgn0087040	-2.67605	0.000131342
FBgn0053542	1.95066	0.000135037
FBgn0053346	1.5478	0.000138402
FBgn0034288	2.44098	0.000155939
FBgn0039474	1.03571	0.000162718
FBgn0014184	-0.761812	0.000162781
FBgn0013676	-0.870441	0.000167422
FBgn0015245	1.28403	0.000171928
FBgn0265988	-2.73689	0.000173168
FBgn0266421	1.79906	0.00017471
FBgn0035087	1.08669	0.000176529
FBgn0026084	-0.8584	0.000185553
FBgn0013704	-1.38877	0.000193296
FBgn0032518	-0.802926	0.000193296
FBgn0050411	-1.8018	0.000216122
FBgn0000045	1.97753	0.000230474
FBgn0030484	-1.21132	0.000232138
FBgn0034808	-1.29971	0.000237533
FBgn0014141	-2.06246	0.000240168
FBgn0027525	-1.22705	0.000240818
FBgn0037716	1.65841	0.000249138
FBgn0038701	-0.83466	0.00025381
FBgn0029785	-0.780153	0.000255175
FBgn0032088	-0.741243	0.000258774
FBgn0000454	0.876532	0.000268249
FBgn0015286	-1.12784	0.000270598
FBgn0033476	-1.20896	0.000272453
FBgn0033048	-1.71755	0.000276367
FBgn0011274	1.60633	0.000282455
FBgn0001225	-2.61572	0.000288993
FBgn0015575	-1.26229	0.000288993
FBgn0030752	-1.04469	0.000289198
FBgn0032668	2.2237	0.00029142
FBgn0035495	-1.25424	0.000297018
FBgn0039873	0.942857	0.000306994
FBgn0266417	-1.31445	0.000320596
FBgn0031636	-1.31328	0.000321394
FBgn0262366	1.48735	0.000327224
FBgn0031002	1.76677	0.000327833
FBgn0013685	-1.24784	0.000329254
FBgn0029870	-1.06065	0.00033082
FBgn0034736	1.03285	0.000336857
FBgn0029969	1.29328	0.000338996
FBgn0001187	1.2091	0.000345601
FBgn0017579	-0.702049	0.000348268
FBgn0010265	-0.68511	0.00035635
FBgn0265671	2.91873	0.000369247
FBgn0039858	-0.705695	0.00037322
FBgn0052107	-1.96667	0.00037322
FBgn0038098	1.04121	0.000389047
FBgn0260972	-0.920086	0.000389047
FBgn0266411	1.06971	0.000392505
FBgn0015795	-0.956468	0.000392523
FBgn0023170	-0.685788	0.000395604
FBgn0024320	-1.4819	0.000395604
FBgn0033639	-1.16825	0.000395604
FBgn0028550	1.05254	0.000395987
FBgn0039959	-1.08689	0.000396519
FBgn0017561	1.57864	0.000417151
FBgn0005533	-0.685163	0.000422487
FBgn0041630	-1.34084	0.000422852
FBgn0036043	-1.0469	0.000428547
FBgn0040260	0.92763	0.000436989
FBgn0001125	0.96862	0.000437602
FBgn0003357	-1.94432	0.000440524
FBgn0011284	-0.741468	0.000440524
FBgn0005670	-1.21617	0.000446375
FBgn0036258	-1.02918	0.000446375
FBgn0032087	-0.712394	0.00045522
FBgn0032935	-1.76658	0.00045522
FBgn0037065	-0.802779	0.00045522
FBgn0283535	-0.900762	0.00045522
FBgn0051704	1.03298	0.000457781
FBgn0022355	1.39271	0.000457816
FBgn0027657	-1.18814	0.000458413
FBgn0032949	-0.890933	0.000477779
FBgn0259936	1.8657	0.000490543
FBgn0051004	-0.750234	0.000494357
FBgn0036367	-0.746524	0.000496246
FBgn0043575	-1.06047	0.000503469
FBgn0041191	-1.06992	0.000503894
FBgn0028434	2.38123	0.000509292
FBgn0038897	1.60078	0.000510279
FBgn0035583	-0.981703	0.000519508
FBgn0005660	1.39746	0.000524433
FBgn0053511	2.09867	0.000534025
FBgn0026196	1.07157	0.000558651
FBgn0000659	0.952595	0.000561175
FBgn0038738	-1.08295	0.000562319
FBgn0010423	-1.27834	0.000577764
FBgn0039970	-0.996126	0.00058608
FBgn0037934	-0.880587	0.000586983
FBgn0040070	0.772911	0.000587378
FBgn0086358	0.929834	0.000587378
FBgn0263019	-1.38501	0.000587378
FBgn0026239	1.81095	0.000593599
FBgn0030208	1.25189	0.000593599
FBgn0001230	-2.11413	0.000596397
FBgn0015393	1.00841	0.000615117
FBgn0017581	-0.954408	0.000619481
FBgn0026263	2.11024	0.000619481
FBgn0001186	1.06139	0.000620319
FBgn0010173	1.41137	0.000630488
FBgn0032836	-1.92953	0.000630488
FBgn0033789	0.882443	0.000639311
FBgn0262353	-1.02023	0.00064388
FBgn0030809	-1.17102	0.000678009
FBgn0033222	-1.44913	0.000678009
FBgn0086758	1.85247	0.000678009
FBgn0013325	-0.690642	0.000681709
FBgn0039476	2.32191	0.000687954
FBgn0034939	2.13158	0.000714818
FBgn0013272	-0.693527	0.000715612
FBgn0263601	1.45549	0.000715612
FBgn0036697	1.20508	0.000721737
FBgn0034670	1.5761	0.000722457
FBgn0010497	-1.07559	0.000725053
FBgn0036024	-0.755382	0.000733946
FBgn0037612	-1.40328	0.000733946
FBgn0262838	-2.70123	0.000733946
FBgn0042207	2.91471	0.000744578
FBgn0264272	-1.76386	0.000744578
FBgn0266813	1.63354	0.000752972
FBgn0022774	2.00597	0.000754392
FBgn0021872	-0.815252	0.000800835
FBgn0264295	1.20595	0.000811805
FBgn0051343	-0.750207	0.000812997
FBgn0027660	1.58313	0.000847422
FBgn0034318	-0.833951	0.000853407
FBgn0027611	-1.13078	0.000867752
FBgn0041096	2.10097	0.000880487
FBgn0040850	-1.07303	0.000880906
FBgn0085353	-1.03889	0.00089347
FBgn0262515	-0.784418	0.000911366
FBgn0053558	-2.1088	0.000911671
FBgn0037874	-0.670838	0.000918717
FBgn0035422	-0.69647	0.000923999
FBgn0266000	1.34714	0.000936361
FBgn0025525	-1.20339	0.000940325
FBgn0051901	0.693078	0.0009565
FBgn0283471	-0.866637	0.000959246
FBgn0031662	1.38954	0.00096337
FBgn0031637	-1.31429	0.000985157
FBgn0266169	-2.84485	0.000985157
FBgn0032187	-0.99242	0.000991569
FBgn0039379	2.22748	0.000991569
FBgn0010409	-0.746909	0.00100011
FBgn0028737	-0.664857	0.0010189
FBgn0036257	-1.3203	0.0010189
FBgn0032456	0.79557	0.00102508
FBgn0039419	0.976659	0.00104045
FBgn0030928	-0.948204	0.00105364
FBgn0261283	-0.965294	0.00108153
FBgn0032839	-1.35231	0.00110229
FBgn0050047	-1.35774	0.00110327
FBgn0034717	-1.02348	0.00110757
FBgn0031418	1.05713	0.00110852
FBgn0037186	1.32463	0.00112707
FBgn0040729	0.831218	0.00113373
FBgn0040007	-0.640193	0.00115209
FBgn0042179	1.27451	0.00115335
FBgn0025583	-1.37154	0.00115742
FBgn0001220	0.86651	0.00116433
FBgn0038845	-0.86053	0.00116831
FBgn0087013	-0.837036	0.00121165
FBgn0025456	-1.15363	0.00125118
FBgn0035266	1.07924	0.00126412
FBgn0010388	2.45971	0.00126422
FBgn0028490	1.39186	0.00126422
FBgn0032726	-1.37091	0.00126422
FBgn0267790	1.02892	0.00127609
FBgn0034512	-1.2983	0.00129549
FBgn0034067	-1.97999	0.00130929
FBgn0013681	-1.17962	0.00133414
FBgn0262881	1.6698	0.00133414
FBgn0085452	1.25207	0.00133779
FBgn0029896	-0.774535	0.00140729
FBgn0011230	-1.64583	0.00144431
FBgn0035206	-1.43444	0.00145219
FBgn0032283	1.63929	0.00148238
FBgn0040718	-1.54735	0.00148238
FBgn0032075	-0.619264	0.001529
FBgn0036309	-0.960586	0.00156936
FBgn0038136	-0.90888	0.00162596
FBgn0031498	1.80966	0.00162808
FBgn0261872	1.31231	0.00165232
FBgn0031988	1.00133	0.00166342
FBgn0031693	-1.37474	0.0017141
FBgn0263005	1.39508	0.0017141
FBgn0004396	1.13704	0.00172527
FBgn0031865	0.93863	0.00176215
FBgn0039325	1.0254	0.00177186
FBgn0003941	-0.616422	0.0017771
FBgn0032034	2.10714	0.00179306
FBgn0037485	1.32143	0.00179306
FBgn0038745	-1.2503	0.00179894
FBgn0265623	1.65103	0.00180078
FBgn0013672	-0.858112	0.00180211
FBgn0261836	-0.86605	0.00180211
FBgn0052676	0.837379	0.00180624
FBgn0038756	-0.929986	0.00181895
FBgn0013772	2.17903	0.00183893
FBgn0039487	1.54583	0.00186967
FBgn0027779	-0.797062	0.00189582
FBgn0028662	-0.702083	0.00190329
FBgn0036187	1.7486	0.0019052
FBgn0015924	-1.27847	0.00194362
FBgn0003429	-1.9699	0.00197093
FBgn0029093	-0.755044	0.00197093
FBgn0023517	1.30541	0.00197115
FBgn0000014	-2.71596	0.00197146
FBgn0002626	-0.657826	0.00201198
FBgn0039593	1.76526	0.0020179
FBgn0038337	-1.01183	0.00207367
FBgn0032243	-2.60937	0.00207387
FBgn0035917	-1.15132	0.00208342
FBgn0266450	1.78493	0.00210993
FBgn0266822	-2.70268	0.00210993
FBgn0033395	1.10703	0.00212331
FBgn0053120	-1.56245	0.00212331
FBgn0032170	-1.0738	0.00218105
FBgn0035976	1.10442	0.00222287
FBgn0030245	-1.09088	0.0022243
FBgn0040827	-0.772725	0.00223236
FBgn0045064	-1.98216	0.0023395
FBgn0040250	-1.97781	0.00241651
FBgn0052636	2.22435	0.00242614
FBgn0038404	1.23935	0.0024301
FBgn0051087	0.790525	0.0024686
FBgn0266420	2.34075	0.0024722
FBgn0003053	0.884482	0.00252322
FBgn0083968	0.928781	0.00252322
FBgn0040342	-1.10414	0.00252642
FBgn0034491	-1.47806	0.00254611
FBgn0035236	-0.832893	0.00254611
FBgn0038752	-1.70789	0.00257274
FBgn0038842	1.09389	0.00259945
FBgn0029828	1.19753	0.00263491
FBgn0037705	-1.08345	0.00266643
FBgn0015031	-0.651714	0.00266942
FBgn0010039	1.88598	0.00268599
FBgn0037244	1.16642	0.00268599
FBgn0086712	1.38253	0.00270781
FBgn0030300	1.2087	0.00271676
FBgn0038700	-0.763428	0.00274187
FBgn0024315	-0.950194	0.00280068
FBgn0002645	-1.11137	0.00284187
FBgn0003118	1.38407	0.00286117
FBgn0034582	-0.824271	0.00286117
FBgn0265577	1.78931	0.00286877
FBgn0031489	0.796572	0.00290106
FBgn0033524	-1.95392	0.00291357
FBgn0053099	1.20748	0.00291357
FBgn0032780	-1.96732	0.00294659
FBgn0010411	-0.622302	0.00295191
FBgn0032820	1.18085	0.00298599
FBgn0033690	1.64774	0.00301854
FBgn0027287	0.948299	0.00302027
FBgn0003996	-1.06834	0.0030553
FBgn0025286	-0.608133	0.00312325
FBgn0031494	1.84535	0.00312325
FBgn0042206	1.66557	0.00312325
FBgn0051473	2.28505	0.00315527
FBgn0022097	-0.662793	0.00316515
FBgn0027836	1.62888	0.00319841
FBgn0050055	1.44546	0.00320071
FBgn0031801	0.882011	0.00328642
FBgn0035904	-0.722745	0.00334529
FBgn0024371	1.7198	0.00339463
FBgn0026737	1.51175	0.00343066
FBgn0052506	-2.47987	0.00346872
FBgn0036990	1.39304	0.00350287
FBgn0036334	0.787068	0.0035054
FBgn0261611	-2.5792	0.00354955
FBgn0036975	-0.816525	0.00370849
FBgn0040653	-1.3173	0.00372857
FBgn0004587	0.818237	0.003841
FBgn0004403	-0.634413	0.0039268
FBgn0043903	0.970007	0.00394539
FBgn0283427	1.05496	0.0039753
FBgn0034330	-1.5366	0.0039814
FBgn0261608	-0.784346	0.00400964
FBgn0037391	1.32232	0.00401958
FBgn0010438	1.23493	0.00413477
FBgn0038652	1.48517	0.00416983
FBgn0086656	-0.770691	0.00417595
FBgn0030048	-1.17295	0.00418163
FBgn0035983	0.898197	0.00422008
FBgn0032815	1.05713	0.00432043
FBgn0001215	0.876538	0.004323
FBgn0032408	1.19971	0.004323
FBgn0000499	1.30336	0.00442868
FBgn0085370	-1.0981	0.00443354
FBgn0026563	2.10094	0.00446712
FBgn0030777	0.798847	0.00448217
FBgn0250836	0.667369	0.00448818
FBgn0046689	0.944428	0.00452334
FBgn0026620	-0.941313	0.00457134
FBgn0016081	1.16178	0.00467034
FBgn0026250	-0.702939	0.00467567
FBgn0039856	-1.35299	0.00467567
FBgn0028399	-0.868623	0.00467728
FBgn0038613	-0.950217	0.0047416
FBgn0284245	-0.659464	0.0047416
FBgn0032774	-1.20017	0.00474637
FBgn0035997	1.19809	0.00480943
FBgn0027567	1.13796	0.00484233
FBgn0039300	-0.624985	0.0049121
FBgn0032156	-1.44732	0.00498474
FBgn0039417	1.39339	0.00500316
FBgn0028665	-0.655786	0.00502557
FBgn0037535	1.14429	0.00502557
FBgn0262511	-0.672782	0.00502557
FBgn0005624	1.48012	0.00503197
FBgn0262870	-1.68072	0.00504774
FBgn0032665	-0.674607	0.00505793
FBgn0031141	2.49814	0.00507565
FBgn0037328	-0.636292	0.0050766
FBgn0266521	-2.17009	0.0050766
FBgn0015794	-1.00228	0.00507691
FBgn0032298	1.11589	0.00511875
FBgn0039757	-0.666119	0.00517285
FBgn0052425	1.25071	0.00525005
FBgn0259143	-1.06059	0.00527055
FBgn0032256	2.18857	0.00530708
FBgn0051104	1.01056	0.00539663
FBgn0085227	0.67625	0.00541382
FBgn0013697	-1.19434	0.00545133
FBgn0030774	-0.674978	0.00545133
FBgn0038135	-0.746201	0.0054537
FBgn0010350	-1.20297	0.00554169
FBgn0031182	-1.42445	0.00571776
FBgn0052473	-0.711716	0.00580436
FBgn0013688	-1.84427	0.00585975
FBgn0019936	-0.579539	0.00589522
FBgn0034877	-0.593742	0.00592876
FBgn0267513	2.47464	0.00592876
FBgn0039637	-0.946748	0.00603552
FBgn0039620	-1.14076	0.00621721
FBgn0033240	1.71837	0.00625846
FBgn0026319	2.20073	0.00631314
FBgn0260441	-0.592957	0.00637361
FBgn0039359	-0.633389	0.0064406
FBgn0033902	-0.765956	0.00647184
FBgn0040253	-2.42117	0.00647184
FBgn0026061	-0.741805	0.00647655
FBgn0023213	-0.702872	0.00648938
FBgn0034110	-1.32396	0.00650798
FBgn0053265	-0.954505	0.00650798
FBgn0033873	0.91868	0.0065422
FBgn0025336	1.23091	0.00660789
FBgn0259175	-0.772055	0.00662235
FBgn0000575	-0.863225	0.00662805
FBgn0031020	0.990518	0.00665727
FBgn0042104	0.945109	0.00665727
FBgn0028683	1.56545	0.00683719
FBgn0053696	2.45453	0.00688055
FBgn0037913	-0.608621	0.0070288
FBgn0020622	0.995218	0.00709208
FBgn0053337	1.38975	0.00712665
FBgn0028540	-1.67222	0.00712866
FBgn0036232	-0.882064	0.00725589
FBgn0011236	1.74628	0.00729552
FBgn0034573	-1.39303	0.00729839
FBgn0263598	-0.712418	0.00730615
FBgn0036501	1.07826	0.00735107
FBgn0015288	-0.757262	0.00736408
FBgn0035043	-0.705513	0.00740391
FBgn0051436	1.48721	0.00740391
FBgn0050502	-0.785015	0.00751653
FBgn0260634	-1.04516	0.00753519
FBgn0029580	2.38587	0.00769906
FBgn0037996	-1.14171	0.00769906
FBgn0035975	0.920724	0.00773246
FBgn0035371	-0.86917	0.00778386
FBgn0014396	-0.767527	0.00781323
FBgn0034141	-1.05012	0.00832572
FBgn0052428	-1.17971	0.0083683
FBgn0003279	-0.571279	0.00845864
FBgn0038981	0.794737	0.00845864
FBgn0010387	0.558502	0.00849097
FBgn0033638	-1.10363	0.00850175
FBgn0029813	1.76177	0.0085027
FBgn0028331	-0.846427	0.0086417
FBgn0034643	1.14885	0.0086585
FBgn0005593	-0.576429	0.00888896
FBgn0036910	1.84068	0.00901203
FBgn0030456	1.77356	0.00912874
FBgn0029629	-0.683549	0.00917279
FBgn0085423	0.876689	0.00922642
FBgn0040491	1.34394	0.00929102
FBgn0040687	-0.837435	0.00929102
FBgn0038651	-1.64071	0.0093039
FBgn0039930	-0.977585	0.00933367
FBgn0264489	-0.936121	0.00933367
FBgn0033785	-2.29116	0.00948075
FBgn0035779	-0.588283	0.00948079
FBgn0261710	1.06604	0.00948079
FBgn0003942	-0.585404	0.00964108
FBgn0267237	2.37113	0.00967669
FBgn0037163	0.94031	0.00974934
FBgn0003557	0.775492	0.009779
FBgn0010395	-1.41437	0.00983755
FBgn0015571	-0.827246	0.00987381
FBgn0032116	-1.1488	0.00988756
FBgn0033446	-1.1213	0.00988756
FBgn0035497	1.59138	0.00991038
FBgn0034511	-1.27169	0.00993733
FBgn0010762	1.27575	0.00994712
FBgn0032642	-1.0314	0.00995045
FBgn0043470	-0.590515	0.0100571
FBgn0010909	-0.760648	0.0102136
FBgn0002789	-0.744651	0.0103029
FBgn0038973	-0.531856	0.0104318
FBgn0039323	1.96317	0.0104318
FBgn0030136	-0.564073	0.0104614
FBgn0039756	0.72275	0.0104826
FBgn0001224	-2.1269	0.0105207
FBgn0037386	0.928407	0.0105207
FBgn0020388	1.48654	0.010538
FBgn0013680	-1.19418	0.0106077
FBgn0002622	-0.535989	0.0108189
FBgn0013269	0.87535	0.0108197
FBgn0038381	-1.91227	0.0109341
FBgn0037781	-0.926938	0.01101
FBgn0028381	-0.561814	0.0111237
FBgn0037146	-0.723984	0.0111237
FBgn0003308	1.38192	0.0111764
FBgn0243516	0.964837	0.0111764
FBgn0038760	1.93482	0.0111854
FBgn0025741	-1.22044	0.0112263
FBgn0030509	-1.62629	0.0113427
FBgn0031514	-0.862415	0.0113427
FBgn0053158	1.57855	0.0113542
FBgn0034959	1.57408	0.0114389
FBgn0030756	-1.56883	0.0114477
FBgn0032480	-1.2072	0.0115356
FBgn0035146	-1.06139	0.0116383
FBgn0030521	-0.54556	0.011727
FBgn0000078	-0.708062	0.0117498
FBgn0036428	-1.23192	0.0118687
FBgn0085205	-0.588179	0.0121479
FBgn0250791	-0.776134	0.0121509
FBgn0010412	-0.604422	0.0121702
FBgn0028552	-0.881318	0.012182
FBgn0029858	1.73051	0.012182
FBgn0263911	-0.570469	0.0122162
FBgn0266258	2.31383	0.012263
FBgn0051106	1.33641	0.0122869
FBgn0039271	1.71524	0.012483
FBgn0032336	-0.862232	0.0124918
FBgn0036213	-0.642611	0.0125308
FBgn0002174	0.883871	0.0125361
FBgn0051719	-2.22845	0.0126208
FBgn0261808	1.28533	0.0126875
FBgn0033130	-2.20447	0.0127549
FBgn0036366	1.32339	0.0127976
FBgn0031453	-0.729516	0.0128121
FBgn0016726	-0.556093	0.0128531
FBgn0033302	-0.676804	0.0130497
FBgn0030734	-0.767337	0.0130777
FBgn0034902	-0.761618	0.0130777
FBgn0015019	0.685272	0.0132098
FBgn0263773	-0.765265	0.0132231
FBgn0051956	-1.43973	0.0134166
FBgn0037583	1.9077	0.0134889
FBgn0028697	-0.534114	0.0135045
FBgn0034858	1.13747	0.0135045
FBgn0035132	-1.04298	0.0135045
FBgn0001197	0.780048	0.013546
FBgn0030984	1.48571	0.013546
FBgn0038984	-0.676372	0.0137281
FBgn0004401	0.834055	0.0137374
FBgn0033981	1.54255	0.0137433
FBgn0085244	-1.61736	0.0138073
FBgn0086706	-0.848429	0.0138073
FBgn0029092	-1.44963	0.0138731
FBgn0030692	1.06612	0.0139431
FBgn0031190	-0.868256	0.0139817
FBgn0039404	1.39711	0.0142311
FBgn0262512	-0.516903	0.0142311
FBgn0032880	-0.89693	0.0142481
FBgn0036462	1.05315	0.0143157
FBgn0024360	1.09357	0.0143738
FBgn0024997	0.754139	0.0143738
FBgn0036643	-1.18186	0.0143752
FBgn0038702	-1.19462	0.0144047
FBgn0264776	0.718681	0.0144372
FBgn0004629	-0.696565	0.014441
FBgn0031752	-1.59512	0.0146035
FBgn0034065	1.67933	0.0146244
FBgn0038290	1.55966	0.0146453
FBgn0029848	-2.17796	0.0146557
FBgn0010770	1.46385	0.0148532
FBgn0035763	-1.00654	0.0149481
FBgn0003462	-0.52473	0.0150344
FBgn0034400	-0.907541	0.0150774
FBgn0015903	-1.50155	0.0153166
FBgn0030067	1.29807	0.0153166
FBgn0043841	-0.967494	0.0153349
FBgn0024285	1.0101	0.0155055
FBgn0002567	1.00932	0.0155212
FBgn0002719	0.810359	0.0155329
FBgn0039543	0.816281	0.0155454
FBgn0004167	-0.765659	0.0156566
FBgn0036341	-0.852015	0.0156798
FBgn0045800	1.10349	0.0156798
FBgn0027932	-0.736494	0.0157218
FBgn0037094	-0.853137	0.0157555
FBgn0037520	-2.16829	0.0157971
FBgn0053494	-1.66817	0.01591
FBgn0013690	-1.35792	0.0160354
FBgn0031267	-0.92751	0.0160851
FBgn0000395	1.38441	0.0161077
FBgn0002772	-1.11774	0.0161985
FBgn0022029	0.967653	0.0162082
FBgn0019968	-1.03009	0.0162155
FBgn0263002	1.94917	0.016443
FBgn0035968	-1.90776	0.0166055
FBgn0264994	1.30136	0.0167923
FBgn0002441	1.33077	0.0168874
FBgn0014455	0.701251	0.0168874
FBgn0265931	2.22611	0.0168874
FBgn0038930	-1.40622	0.0170359
FBgn0025687	-1.62276	0.0171015
FBgn0034638	-1.42093	0.0171257
FBgn0034328	-1.94709	0.0171552
FBgn0033382	-0.777835	0.0174298
FBgn0013679	-0.827298	0.0175101
FBgn0262524	1.48235	0.0176838
FBgn0261596	-0.515775	0.0179215
FBgn0040551	-0.913241	0.018002
FBgn0034354	0.991761	0.0181736
FBgn0050043	-1.50323	0.0183378
FBgn0000489	-1.41734	0.0187056
FBgn0035049	-0.81497	0.0187056
FBgn0035868	0.959656	0.0187056
FBgn0014026	-0.510845	0.0187464
FBgn0266917	1.43693	0.0188981
FBgn0032720	1.17013	0.0191712
FBgn0032914	-2.19921	0.01932
FBgn0014002	-0.598388	0.0193862
FBgn0013276	-1.57356	0.0195568
FBgn0039051	-0.649374	0.0197283
FBgn0063494	0.689445	0.0197283
FBgn0013771	-1.82863	0.0201486
FBgn0035393	1.58997	0.0201851
FBgn0051300	-0.989179	0.0202092
FBgn0005666	-0.954056	0.0203748
FBgn0035770	-0.519225	0.0205073
FBgn0038115	1.04533	0.0207
FBgn0022724	1.67101	0.0207506
FBgn0004465	0.957271	0.0207612
FBgn0039183	1.38419	0.0210971
FBgn0040942	-1.43297	0.0211139
FBgn0028663	-0.542229	0.0211347
FBgn0029176	-0.496729	0.0211347
FBgn0051549	0.949949	0.0211347
FBgn0263049	-1.90093	0.0211347
FBgn0030945	1.73691	0.0213433
FBgn0259823	-2.1611	0.0213433
FBgn0003984	1.55833	0.0213997
FBgn0039766	-1.90908	0.0213997
FBgn0052054	0.618932	0.0213997
FBgn0031317	0.863119	0.0215951
FBgn0042094	1.05316	0.0216311
FBgn0030237	-0.763175	0.021688
FBgn0030668	0.682782	0.021688
FBgn0283536	-0.507027	0.0220503
FBgn0036624	1.65829	0.0223019
FBgn0029990	-1.35108	0.0225148
FBgn0265342	2.11991	0.0225148
FBgn0000318	0.575357	0.0226698
FBgn0030994	1.64494	0.0226698
FBgn0035264	2.01551	0.0226698
FBgn0037885	1.67583	0.0226698
FBgn0040066	1.12854	0.0226698
FBgn0261631	-1.26729	0.0227442
FBgn0038830	-0.630174	0.022787
FBgn0259937	0.646437	0.0229479
FBgn0266918	-0.930565	0.0229479
FBgn0039114	-1.1005	0.0231028
FBgn0002607	-0.578697	0.0231161
FBgn0035666	-0.501839	0.0231161
FBgn0033259	-1.15194	0.0231512
FBgn0042092	1.39812	0.0231512
FBgn0042712	1.08914	0.0231512
FBgn0030510	1.20309	0.0231795
FBgn0053526	0.682419	0.0235821
FBgn0032198	0.647864	0.0237821
FBgn0035866	1.18442	0.0237821
FBgn0032208	-1.00702	0.0238153
FBgn0026721	-1.99413	0.0238211
FBgn0028396	2.13046	0.0238631
FBgn0034629	0.894778	0.0238814
FBgn0034729	1.72554	0.0238814
FBgn0033539	1.3083	0.0239194
FBgn0033234	-1.03056	0.0240077
FBgn0013733	-0.807966	0.0241504
FBgn0034312	1.08563	0.024324
FBgn0015572	-1.63938	0.0243712
FBgn0032884	-0.800708	0.0243712
FBgn0015033	-1.40274	0.0243906
FBgn0030242	2.12418	0.0244205
FBgn0034553	-1.60307	0.0244205
FBgn0066084	-0.475302	0.0244205
FBgn0003321	1.32072	0.0244432
FBgn0264679	2.12134	0.0245607
FBgn0010551	0.69157	0.0245615
FBgn0038734	1.02111	0.0247226
FBgn0003392	-0.70899	0.0247879
FBgn0004811	1.05706	0.0247879
FBgn0014018	0.756995	0.0247879
FBgn0028916	1.36855	0.0248871
FBgn0032849	1.07267	0.0250174
FBgn0032195	1.53445	0.0253648
FBgn0035524	1.07219	0.0254577
FBgn0037890	0.669434	0.0254742
FBgn0011272	-0.56043	0.0255311
FBgn0053127	-0.547698	0.0255311
FBgn0052279	1.54337	0.0255843
FBgn0263603	1.36167	0.02562
FBgn0033507	1.21254	0.025655
FBgn0034331	-0.965875	0.025655
FBgn0261397	-1.04177	0.0257204
FBgn0262816	2.06956	0.0257937
FBgn0050488	1.93863	0.025806
FBgn0023537	0.705006	0.025862
FBgn0259964	2.11459	0.025862
FBgn0031170	0.786984	0.0259949
FBgn0033047	-0.963658	0.0261026
FBgn0011571	1.26271	0.0261051
FBgn0035153	1.65905	0.0261401
FBgn0027499	1.04654	0.0261559
FBgn0012042	1.42613	0.0264616
FBgn0032191	-1.16777	0.0264779
FBgn0039671	1.96098	0.026546
FBgn0083040	-2.09228	0.026546
FBgn0003189	1.57082	0.0266242
FBgn0024912	1.74215	0.0267572
FBgn0053126	-0.782081	0.0267599
FBgn0023169	-0.692389	0.0267812
FBgn0031580	0.521319	0.0268309
FBgn0039857	-0.477887	0.0269579
FBgn0031813	-0.591012	0.0270234
FBgn0037220	1.06935	0.0271418
FBgn0034443	-0.955492	0.0271446
FBgn0038717	-1.43856	0.0272591
FBgn0038763	-1.09996	0.0272591
FBgn0031392	1.05322	0.0272606
FBgn0051032	2.08658	0.0274032
FBgn0031873	1.91375	0.0274866
FBgn0032812	1.29226	0.0275091
FBgn0011227	-0.501555	0.0277565
FBgn0037723	1.32873	0.0277565
FBgn0052230	-0.502727	0.0278539
FBgn0026374	-1.28451	0.028067
FBgn0028689	-0.765783	0.0281117
FBgn0004657	-0.764246	0.0281592
FBgn0034583	-0.913926	0.0282686
FBgn0085432	-1.23328	0.0284918
FBgn0043796	1.45546	0.0288228
FBgn0039829	1.08798	0.0289745
FBgn0032704	-0.586293	0.0291018
FBgn0034467	2.05307	0.0291018
FBgn0040251	1.68835	0.0293501
FBgn0264386	-1.95493	0.0293542
FBgn0030271	1.63175	0.0295624
FBgn0038647	2.07666	0.0296808
FBgn0010406	-1.09841	0.0296994
FBgn0021768	0.995825	0.0297767
FBgn0002590	-0.479816	0.0299046
FBgn0039326	0.653581	0.0300195
FBgn0032068	-0.6957	0.0307787
FBgn0032393	0.853215	0.0307787
FBgn0032833	-0.496391	0.0312734
FBgn0051390	1.1513	0.0317418
FBgn0051388	2.03786	0.0318107
FBgn0085638	1.29786	0.0318462
FBgn0032078	-0.940491	0.0319197
FBgn0267336	0.709275	0.0321912
FBgn0259166	1.51151	0.0328217
FBgn0261592	-0.535073	0.0328294
FBgn0087007	-0.871444	0.0328557
FBgn0013709	-1.73552	0.0328742
FBgn0001565	-0.785626	0.0329986
FBgn0032733	-0.924257	0.0329986
FBgn0030311	-0.734309	0.0330822
FBgn0034405	0.875272	0.0331073
FBgn0027556	-0.591449	0.033332
FBgn0047114	1.14592	0.0336769
FBgn0262732	0.669701	0.0336876
FBgn0040075	1.2009	0.0337269
FBgn0035374	1.01367	0.0338765
FBgn0052409	1.09879	0.0338765
FBgn0015521	-0.528247	0.0339211
FBgn0033679	-1.86734	0.0339211
FBgn0032901	-0.902487	0.0339238
FBgn0030183	-1.01498	0.0341757
FBgn0032781	1.09491	0.0343228
FBgn0038834	-0.555788	0.0343228
FBgn0053116	-0.994368	0.0343557
FBgn0259705	1.09138	0.0343557
FBgn0028894	-1.16121	0.0345521
FBgn0010435	0.934815	0.0350241
FBgn0035254	1.61551	0.0350241
FBgn0038183	1.0305	0.0350241
FBgn0025837	-1.20939	0.0350478
FBgn0013701	-1.24697	0.0351678
FBgn0010225	-0.920444	0.0352106
FBgn0051109	1.29539	0.0352106
FBgn0029503	1.26666	0.0353079
FBgn0035981	-1.08367	0.0353079
FBgn0004914	0.708709	0.0353141
FBgn0266818	2.01127	0.0353141
FBgn0032614	-0.704541	0.0354801
FBgn0039773	-1.04335	0.0354801
FBgn0004363	0.582876	0.035669
FBgn0015577	0.943814	0.0359592
FBgn0040734	-1.00142	0.0361794
FBgn0038341	-1.5406	0.036203
FBgn0037126	-1.9979	0.0362463
FBgn0037635	-2.01842	0.0362463
FBgn0033038	1.29393	0.0364922
FBgn0029894	1.27407	0.0366425
FBgn0031357	1.16249	0.0366992
FBgn0000052	1.34902	0.0368182
FBgn0005771	0.799184	0.0373778
FBgn0035025	1.64555	0.0377604
FBgn0284248	0.523997	0.0377892
FBgn0024909	1.52556	0.037958
FBgn0263776	0.683541	0.037958
FBgn0030893	0.721558	0.0381301
FBgn0030904	1.44165	0.0383501
FBgn0003575	1.08629	0.0383775
FBgn0038416	-0.858119	0.0386732
FBgn0262567	0.94412	0.0388794
FBgn0083124	1.01304	0.039267
FBgn0016696	0.745474	0.039475
FBgn0038419	-0.8899	0.039571
FBgn0024814	-0.653782	0.0396284
FBgn0001226	-1.71296	0.0398789
FBgn0034138	-0.531848	0.0398789
FBgn0250788	-0.65953	0.0399243
FBgn0043576	1.01346	0.0400268
FBgn0038674	-1.99029	0.0402448
FBgn0015399	-1.96206	0.040431
FBgn0066292	-1.9639	0.0405195
FBgn0264695	-0.824876	0.0405195
FBgn0038672	1.49376	0.0405343
FBgn0038881	0.950547	0.0405343
FBgn0053260	1.96735	0.040613
FBgn0025390	1.46638	0.0406519
FBgn0261681	1.63131	0.0407527
FBgn0266711	-0.592654	0.0408751
FBgn0266557	-0.804361	0.0412181
FBgn0027594	-0.850893	0.0417658
FBgn0042083	1.52202	0.0419263
FBgn0260005	-1.30917	0.0419881
FBgn0027109	-0.691085	0.0420375
FBgn0260968	1.95835	0.0420375
FBgn0033814	-0.705151	0.0421047
FBgn0262844	-1.40917	0.0422411
FBgn0015765	-0.89989	0.0424632
FBgn0030679	0.598569	0.0430091
FBgn0002525	0.806111	0.0431033
FBgn0025571	0.970146	0.0431929
FBgn0010303	0.778298	0.0433085
FBgn0015296	-1.11647	0.0434115
FBgn0016978	0.970189	0.0435878
FBgn0261933	0.940897	0.0435878
FBgn0266162	1.92911	0.0437054
FBgn0034967	-0.486389	0.0438735
FBgn0028436	1.4067	0.0441266
FBgn0029173	1.45378	0.0441644
FBgn0020386	0.753157	0.0447393
FBgn0086472	-0.514693	0.0447393
FBgn0026015	1.25777	0.0447632
FBgn0050016	-0.823019	0.0453335
FBgn0266044	1.72798	0.0453625
FBgn0035147	0.629611	0.0453968
FBgn0017545	-0.442454	0.0454271
FBgn0045823	-0.561036	0.0454271
FBgn0033207	-1.95118	0.0455461
FBgn0051450	1.02787	0.0460489
FBgn0036196	-0.907588	0.0464228
FBgn0030748	-0.978506	0.0464417
FBgn0034329	-1.19745	0.0466394
FBgn0037489	0.877181	0.0467695
FBgn0044324	1.40418	0.0467695
FBgn0004404	-0.618866	0.0468354
FBgn0264357	-0.596812	0.0469758
FBgn0039914	1.80093	0.0473265
FBgn0086667	-0.92442	0.0473265
FBgn0037051	0.68815	0.0475611
FBgn0038484	0.566017	0.0481977
FBgn0038134	-1.92887	0.048297
FBgn0038504	-0.695947	0.0483089
FBgn0032689	-0.826994	0.0483223
FBgn0058469	1.93622	0.0484106
FBgn0262357	0.524153	0.0487301
FBgn0032945	-1.4031	0.0492506
FBgn0020493	0.867596	0.0495094
FBgn0028950	0.509745	0.0495094
FBgn0035743	0.600659	0.0497089
FBgn0027655	-1.37707	0.0497536
FBgn0040529	-0.547465	0.0497536
FBgn0015221	-0.451632	0.0498542
FBgn0025455	-0.763735	0.0498542
FBgn0040153	0.594626	0.0499398
FBgn0011640	0.684939	0.0501443
FBgn0004648	-1.04793	0.0503894
FBgn0031851	1.38881	0.0503894
FBgn0039085	-0.847245	0.0503894
FBgn0039890	-0.783316	0.0503894
FBgn0262735	-0.755262	0.0503894
FBgn0030460	1.25675	0.0506188
FBgn0003463	0.910071	0.0506682
FBgn0030007	0.860645	0.0508966
FBgn0259227	0.949791	0.0512474
FBgn0030737	0.708125	0.0514394
FBgn0032487	1.15862	0.0517611
FBgn0031114	1.01987	0.0518429
FBgn0033092	1.04953	0.0518429
FBgn0039714	0.617421	0.0518429
FBgn0011476	1.16541	0.0521133
FBgn0035639	0.885197	0.0521133
FBgn0259735	0.588778	0.0523471
FBgn0023094	0.907302	0.0523649
FBgn0014010	-0.541295	0.0523807
FBgn0039102	-1.64787	0.0525044
FBgn0035762	1.48282	0.0526354
FBgn0037870	0.815969	0.0526354
FBgn0013684	-1.31932	0.0526582
FBgn0058263	-0.820614	0.052705
FBgn0034689	1.28096	0.0529993
FBgn0038462	1.18627	0.0532447
FBgn0037911	-1.70802	0.0534684
FBgn0261975	0.956524	0.0534684
FBgn0010434	-0.775462	0.0536008
FBgn0022700	0.681458	0.0537536
FBgn0031791	0.993335	0.0539118
FBgn0034237	-0.604188	0.0539118
FBgn0038235	1.42416	0.0539118
FBgn0023095	-0.94473	0.0540333
FBgn0050069	-1.19103	0.0540333
FBgn0086906	-0.986506	0.054169
FBgn0266993	1.90047	0.054169
FBgn0031908	-0.895462	0.0541749
FBgn0262108	1.59272	0.0544217
FBgn0266581	0.889349	0.0546584
FBgn0039084	-1.70483	0.0547524
FBgn0032876	-1.88635	0.0547559
FBgn0030004	1.68591	0.0551259
FBgn0033261	-1.18021	0.0551609
FBgn0030693	-0.690339	0.0553238
FBgn0032897	-0.964778	0.0553238
FBgn0034422	1.13555	0.0553238
FBgn0024326	-0.964994	0.0556049
FBgn0032085	0.630092	0.0560345
FBgn0001179	1.2644	0.0561482
FBgn0031473	-1.8155	0.0561822
FBgn0050349	0.95122	0.0564773
FBgn0017457	0.753921	0.0567019
FBgn0015569	-0.957286	0.0567671
FBgn0037728	0.490266	0.0568451
FBgn0062412	-0.83215	0.057136
FBgn0039229	0.89726	0.0576307
FBgn0032050	0.950698	0.0576327
FBgn0037102	0.916969	0.0577185
FBgn0039735	0.640112	0.0577185
FBgn0025693	-0.872238	0.0578802
FBgn0032350	0.669949	0.0580074
FBgn0033215	-1.22525	0.0580074
FBgn0051155	1.52043	0.0580074
FBgn0015035	-1.3947	0.0582084
FBgn0030943	1.07123	0.0584509
FBgn0029755	1.26566	0.0585263
FBgn0263415	-1.77184	0.0585263
FBgn0031906	-1.81119	0.0589708
FBgn0034716	0.665433	0.0593237
FBgn0027602	1.3537	0.0593384
FBgn0038925	0.63407	0.0593384
FBgn0027601	0.771439	0.0594398
FBgn0031698	0.813272	0.0594956
FBgn0010198	-0.470997	0.0595406
FBgn0035131	1.86237	0.0595732
FBgn0032149	1.34591	0.0596324
FBgn0031968	-0.594714	0.0600667
FBgn0036096	1.10879	0.0603539
FBgn0259680	-1.74489	0.0603539
FBgn0011774	1.24221	0.0606952
FBgn0031090	1.02372	0.0607086
FBgn0032036	-1.31304	0.0607086
FBgn0020545	-0.528442	0.0609806
FBgn0015714	-0.878461	0.06172
FBgn0038424	0.843256	0.0617423
FBgn0038244	0.866371	0.0618806
FBgn0003977	1.59704	0.0621832
FBgn0010612	-0.527015	0.0625952
FBgn0025625	-1.84474	0.0626508
FBgn0023167	0.759464	0.0628927
FBgn0267691	1.64058	0.0629035
FBgn0014163	-0.948372	0.0629398
FBgn0039212	1.10693	0.0629453
FBgn0265699	1.71114	0.062985
FBgn0035987	0.980549	0.063244
FBgn0036775	1.14402	0.063244
FBgn0037671	-0.523812	0.063244
FBgn0039260	-0.923978	0.063244
FBgn0039226	-1.69434	0.0634545
FBgn0037167	1.81673	0.063498
FBgn0037442	-0.731434	0.063498
FBgn0040319	0.503609	0.0636209
FBgn0040735	-1.15015	0.0636935
FBgn0026369	-1.05207	0.0638313
FBgn0030449	-1.84679	0.0638313
FBgn0052379	1.39525	0.0638313
FBgn0261014	-0.550948	0.0638313
FBgn0264494	-1.3694	0.0638313
FBgn0004926	0.527397	0.0639786
FBgn0030746	1.01117	0.0639786
FBgn0262945	1.4567	0.0641158
FBgn0031692	-0.927275	0.064214
FBgn0261383	0.857106	0.0643991
FBgn0036666	-0.654994	0.0644891
FBgn0260007	1.82133	0.0646076
FBgn0086901	-0.885354	0.064776
FBgn0284255	-0.555388	0.0648837
FBgn0004228	-0.448968	0.0649189
FBgn0030873	-0.832714	0.0649367
FBgn0022288	0.805154	0.0651487
FBgn0034091	-0.858119	0.065458
FBgn0035523	-1.14385	0.065458
FBgn0026630	-0.77097	0.0655612
FBgn0010830	1.15736	0.0656058
FBgn0052485	-1.00468	0.0656058
FBgn0026738	1.26194	0.0660131
FBgn0030246	0.811749	0.0660789
FBgn0039768	0.954367	0.0660789
FBgn0041581	1.26204	0.0660789
FBgn0030660	1.24053	0.0662604
FBgn0039238	-1.81524	0.0662669
FBgn0033402	0.614493	0.0662769
FBgn0033912	-0.442682	0.0662769
FBgn0038723	0.95056	0.0662769
FBgn0010358	-1.55059	0.0664264
FBgn0029888	-0.577196	0.0667271
FBgn0037879	1.82091	0.0668414
FBgn0259979	-0.575131	0.0669038
FBgn0045852	1.02224	0.06709
FBgn0004117	-0.84551	0.0672808
FBgn0000426	1.08266	0.0673697
FBgn0023521	1.08614	0.0673697
FBgn0052687	0.583098	0.0675893
FBgn0026787	-1.29471	0.0677538
FBgn0000043	-0.602293	0.068788
FBgn0022935	1.31092	0.068788
FBgn0033139	-0.700179	0.0693491
FBgn0031530	1.05572	0.0694481
FBgn0259237	0.642886	0.0696783
FBgn0265611	1.7824	0.0696952
FBgn0051251	1.81312	0.0697302
FBgn0265356	-1.65821	0.0698428
FBgn0031970	-1.64591	0.0701261
FBgn0001942	-0.464721	0.0703194
FBgn0034971	-0.512678	0.0707389
FBgn0039710	1.12573	0.0711024
FBgn0038143	1.11214	0.0713044
FBgn0039713	-0.426204	0.0714846
FBgn0034793	0.887899	0.0715255
FBgn0039689	0.881506	0.0715255
FBgn0037518	1.06926	0.0715939
FBgn0028895	1.63104	0.0721523
FBgn0250835	-1.76825	0.072395
FBgn0039748	1.72111	0.0725764
FBgn0032140	0.898911	0.0727827
FBgn0037110	-0.67529	0.0730789
FBgn0004915	1.02212	0.0742634
FBgn0013698	-1.20957	0.0746562
FBgn0030350	-0.685387	0.0746562
FBgn0037623	-1.15773	0.0746562
FBgn0265045	-1.1516	0.0746562
FBgn0086365	1.32014	0.0747052
FBgn0037606	1.18744	0.0747993
FBgn0013305	-0.700898	0.0748859
FBgn0052650	1.75528	0.0748965
FBgn0032699	-0.813433	0.0749013
FBgn0033297	-0.545257	0.0753283
FBgn0035611	-1.16914	0.0753936
FBgn0086912	1.06439	0.0755524
FBgn0053977	-0.845893	0.07578
FBgn0283724	-1.57487	0.07578
FBgn0034245	-0.434738	0.0761097
FBgn0028518	-0.576194	0.0769342
FBgn0046776	-1.04486	0.0771132
FBgn0035518	1.09139	0.0773461
FBgn0266019	-0.732737	0.0773461
FBgn0004795	-1.57392	0.077351
FBgn0041605	1.76194	0.0773778
FBgn0034392	-0.872723	0.0777632
FBgn0027586	-0.792662	0.0790034
FBgn0261955	0.523133	0.0791547
FBgn0037581	1.7377	0.0792701
FBgn0031914	-1.52369	0.0793077
FBgn0052369	0.843127	0.0793684
FBgn0025549	0.897023	0.0798108
FBgn0011659	1.48361	0.0800151
FBgn0034528	0.724675	0.080594
FBgn0037050	1.73157	0.0807175
FBgn0030775	-0.488052	0.0807223
FBgn0036188	1.08037	0.080984
FBgn0021944	0.782963	0.081466
FBgn0039310	0.542935	0.081466
FBgn0031657	0.89217	0.0819098
FBgn0034885	0.557383	0.0819098
FBgn0037976	-0.817623	0.0819098
FBgn0259682	-1.17803	0.0819587
FBgn0284084	1.76234	0.0819587
FBgn0002579	-0.515632	0.0821713
FBgn0034199	-1.5425	0.0821713
FBgn0039470	-0.700566	0.0823633
FBgn0039655	1.63412	0.0823719
FBgn0064225	-0.415455	0.082591
FBgn0042135	-0.609241	0.0828637
FBgn0052529	0.750327	0.0828637
FBgn0013717	1.13514	0.0829205
FBgn0033342	0.510093	0.0829718
FBgn0003410	-0.865419	0.0834701
FBgn0015520	-1.69031	0.0834701
FBgn0001404	0.564279	0.0835577
FBgn0051259	0.725586	0.0836185
FBgn0031519	1.74308	0.0838663
FBgn0033494	-1.00985	0.0838663
FBgn0034438	1.14065	0.0838741
FBgn0250819	-1.5067	0.0838741
FBgn0036571	-1.29414	0.0842719
FBgn0036622	-0.445479	0.084408
FBgn0013334	-0.754288	0.0845624
FBgn0033089	1.09106	0.0845624
FBgn0038438	-0.845707	0.0845859
FBgn0054040	-0.594984	0.0845859
FBgn0033349	0.734165	0.084844
FBgn0062442	-0.547024	0.0848726
FBgn0035355	0.583947	0.085116
FBgn0267378	0.551154	0.0851914
FBgn0040752	0.631633	0.0853521
FBgn0031119	1.64066	0.0858528
FBgn0040660	-0.448348	0.0859822
FBgn0020306	-0.962158	0.0860455
FBgn0029868	-0.468811	0.0862019
FBgn0041210	0.825058	0.0863741
FBgn0033381	-1.42237	0.0866271
FBgn0037715	0.655615	0.0867883
FBgn0029878	0.610746	0.0867983
FBgn0034310	1.102	0.0868828
FBgn0065100	-1.17373	0.0868828
FBgn0032799	-0.674389	0.0876
FBgn0011455	-0.495552	0.0877282
FBgn0030836	-1.67814	0.0877282
FBgn0033659	-0.449987	0.0879105
FBgn0033735	0.751487	0.0879638
FBgn0003891	-0.698693	0.0881404
FBgn0051076	-1.14192	0.0881404
FBgn0034296	0.470553	0.0884177
FBgn0026409	-0.427868	0.088503
FBgn0011787	0.789071	0.0885777
FBgn0264693	-0.487087	0.088617
FBgn0011224	-1.44382	0.0891256
FBgn0026869	-1.3265	0.0891612
FBgn0033210	1.20387	0.0891776
FBgn0051495	-1.72388	0.0894296
FBgn0011747	-0.90382	0.0896241
FBgn0029711	0.87337	0.0897428
FBgn0264562	1.63667	0.0897428
FBgn0265819	1.72847	0.090029
FBgn0016041	0.671003	0.0901738
FBgn0037239	0.724691	0.090534
FBgn0036805	-0.597584	0.0908292
FBgn0035872	0.785445	0.0920442
FBgn0021995	0.747273	0.0921745
FBgn0011674	1.24228	0.0922637
FBgn0038533	-0.75061	0.0926736
FBgn0036754	1.20259	0.0930119
FBgn0016700	-0.473616	0.0933257
FBgn0029148	0.771643	0.0933257
FBgn0038053	-1.3376	0.0933257
FBgn0035251	-0.616094	0.0933704
FBgn0027617	1.4399	0.0936865
FBgn0028494	1.04125	0.0942109
FBgn0262716	-0.504016	0.0942788
FBgn0027341	-0.769405	0.094433
FBgn0260722	-0.99797	0.0946204
FBgn0037470	0.908145	0.0949312
FBgn0261606	-0.456358	0.0950205
FBgn0024238	-0.441838	0.0951491
FBgn0051102	-0.716192	0.0955849
FBgn0024196	-0.54358	0.0956171
FBgn0034578	1.06305	0.0956171
FBgn0038321	-0.990556	0.0959108
FBgn0052554	1.58229	0.0959853
FBgn0033593	1.39403	0.0962369
FBgn0036837	-0.699021	0.0962451
FBgn0001145	0.574539	0.0964005
FBgn0037917	-0.833386	0.0965515
FBgn0020392	0.826143	0.0967292
FBgn0003687	0.893061	0.0971069
FBgn0015576	0.601105	0.0971069
FBgn0037608	0.839778	0.0971069
FBgn0029867	0.962603	0.0971865
FBgn0261671	-1.07835	0.0979893
FBgn0029715	0.644217	0.0980028
FBgn0034534	-0.627867	0.0983791
FBgn0029666	-0.98535	0.098487
FBgn0030812	0.934959	0.0986457
FBgn0035528	-0.646502	0.0986457
FBgn0004957	1.45532	0.0994246
FBgn0031732	-0.826651	0.0994246
FBgn0037098	-0.894522	0.0994246
FBgn0086909	-1.33453	0.0994246
FBgn0052190	-0.611431	0.0995471
FBgn0033122	1.02863	0.100288
FBgn0001234	0.519857	0.100508
FBgn0033741	0.685427	0.100533
FBgn0040717	-1.54081	0.100533
FBgn0039189	1.48691	0.100764
FBgn0030876	0.922078	0.101178
FBgn0034878	0.959135	0.101786
FBgn0050000	0.81936	0.10209
FBgn0051810	1.67985	0.102431
FBgn0031305	-1.68638	0.102632
FBgn0035619	-0.499008	0.102637
FBgn0032821	-1.51745	0.10277
FBgn0036853	0.781587	0.102902
FBgn0039520	-1.67151	0.102947
FBgn0033214	-0.76704	0.102995
FBgn0033633	-1.65947	0.102995
FBgn0003257	1.28246	0.103019
FBgn0036663	-0.547814	0.103157
FBgn0037378	-1.01048	0.103186
FBgn0004435	-1.16236	0.103402
FBgn0042101	0.612657	0.103498
FBgn0005411	0.712249	0.103514
FBgn0086698	1.32822	0.103788
FBgn0024973	0.899669	0.104405
FBgn0033699	-0.40452	0.105143
FBgn0036184	1.32123	0.105152
FBgn0264744	1.65913	0.105498
FBgn0029976	-1.20173	0.1057
FBgn0030432	-1.22591	0.1057
FBgn0030990	-0.658489	0.1057
FBgn0038099	-1.66566	0.1057
FBgn0032135	1.16183	0.105742
FBgn0031590	-0.644107	0.105782
FBgn0036053	-0.918418	0.105782
FBgn0266041	1.20384	0.105782
FBgn0036198	-1.49162	0.106345
FBgn0260967	1.6208	0.106435
FBgn0250820	-0.699601	0.106441
FBgn0037855	1.22676	0.106482
FBgn0031294	-0.699955	0.10719
FBgn0039321	-0.645122	0.10719
FBgn0043362	-1.29955	0.107372
FBgn0263278	1.08458	0.107372
FBgn0263997	-1.60886	0.107372
FBgn0265612	-1.58605	0.107372
FBgn0266448	-1.19538	0.107372
FBgn0052368	0.7337	0.107439
FBgn0036007	0.596496	0.107787
FBgn0036825	-0.463469	0.107874
FBgn0036240	1.46875	0.107879
FBgn0062928	-0.645281	0.107879
FBgn0004373	0.673457	0.10809
FBgn0030403	0.987395	0.10809
FBgn0035756	-1.24979	0.10809
FBgn0038146	0.795812	0.10809
FBgn0015589	-0.898636	0.108288
FBgn0267524	-1.59426	0.108754
FBgn0030733	-0.431271	0.108793
FBgn0031516	0.65469	0.109013
FBgn0034871	-1.09511	0.109655
FBgn0265967	-1.45648	0.109655
FBgn0053181	0.488483	0.109769
FBgn0015778	0.54284	0.110082
FBgn0263510	0.713846	0.110082
FBgn0036287	-1.65556	0.110084
FBgn0260744	-0.705162	0.110139
FBgn0001612	-1.63513	0.110318
FBgn0027835	-0.496789	0.110318
FBgn0039849	0.691308	0.110318
FBgn0265523	0.573965	0.110609
FBgn0036362	-1.64959	0.110678
FBgn0039645	0.757622	0.111563
FBgn0033365	-1.58025	0.111598
FBgn0250753	0.478284	0.111598
FBgn0029079	1.34346	0.111842
FBgn0032398	-0.753158	0.111842
FBgn0034936	0.725195	0.112351
FBgn0262124	-0.715998	0.112351
FBgn0052115	0.70392	0.112533
FBgn0033206	0.878875	0.112535
FBgn0039741	0.705543	0.112535
FBgn0005642	0.862989	0.11267
FBgn0039298	-0.841411	0.11267
FBgn0026872	0.665713	0.112784
FBgn0033448	0.43609	0.112784
FBgn0039642	1.4973	0.112784
FBgn0031036	1.29647	0.113362
FBgn0032000	-0.786526	0.113419
FBgn0034362	0.881088	0.113553
FBgn0261575	0.460068	0.113568
FBgn0033340	-0.558983	0.113648
FBgn0036058	-0.920196	0.113884
FBgn0035624	1.09811	0.114219
FBgn0053129	0.601107	0.114276
FBgn0035020	-0.497149	0.114366
FBgn0035842	-1.60941	0.114411
FBgn0030608	-0.526976	0.114701
FBgn0042185	1.08667	0.11498
FBgn0263199	-0.762836	0.115109
FBgn0010339	0.827442	0.115186
FBgn0013432	0.976957	0.115186
FBgn0051092	-0.647207	0.115364
FBgn0035235	0.94819	0.115742
FBgn0266719	-1.00119	0.115742
FBgn0031881	0.619499	0.116331
FBgn0030148	0.642217	0.116407
FBgn0033579	-1.63559	0.116407
FBgn0032390	1.51255	0.116522
FBgn0085442	-0.753564	0.116522
FBgn0038126	1.61624	0.116827
FBgn0042085	1.41526	0.117186
FBgn0029891	-0.653386	0.117312
FBgn0039590	-1.08099	0.117376
FBgn0030757	1.62724	0.117565
FBgn0035438	-0.427037	0.117565
FBgn0086673	-1.5877	0.117565
FBgn0000339	-0.660623	0.11757
FBgn0013759	1.02884	0.11757
FBgn0266696	-0.462466	0.117628
FBgn0037621	1.14633	0.117979
FBgn0262116	-0.418341	0.118086
FBgn0033983	-1.12247	0.118129
FBgn0027515	0.952145	0.118357
FBgn0030855	0.948601	0.118357
FBgn0033571	0.625502	0.118357
FBgn0038302	0.681534	0.118357
FBgn0040398	-0.773356	0.118357
FBgn0052075	1.0216	0.118357
FBgn0261617	0.679451	0.118374
FBgn0034496	0.875592	0.118609
FBgn0033615	1.40353	0.118733
FBgn0033816	1.07191	0.118744
FBgn0027560	-0.684921	0.118818
FBgn0052656	-0.397907	0.118818
FBgn0027596	0.820205	0.118876
FBgn0052062	-1.04397	0.118891
FBgn0026090	-0.691069	0.119219
FBgn0031608	1.46875	0.119219
FBgn0031689	-0.727273	0.119219
FBgn0033086	0.801409	0.119219
FBgn0050025	-1.10485	0.119219
FBgn0250848	-0.616137	0.119259
FBgn0026199	-0.960006	0.119548
FBgn0033775	-1.25105	0.119548
FBgn0011723	1.37503	0.11965
FBgn0030556	0.84179	0.11965
FBgn0027506	-0.930266	0.119867
FBgn0029733	-1.607	0.1202
FBgn0001128	0.458027	0.1203
FBgn0016120	-0.442954	0.1203
FBgn0264491	-1.15266	0.1203
FBgn0027084	0.609938	0.121051
FBgn0039800	-0.995525	0.121259
FBgn0036915	0.779053	0.121596
FBgn0262527	0.631811	0.121596
FBgn0266053	-1.31465	0.121606
FBgn0037901	0.924545	0.122743
FBgn0001285	-0.476664	0.122849
FBgn0030001	1.54847	0.123051
FBgn0027872	1.01607	0.123772
FBgn0266633	1.20747	0.123854
FBgn0022160	0.6084	0.124016
FBgn0027526	-0.847644	0.124016
FBgn0003512	0.774206	0.12442
FBgn0034351	1.0846	0.124431
FBgn0033451	0.735006	0.124531
FBgn0028411	0.811612	0.124812
FBgn0035470	1.15034	0.124812
FBgn0053958	1.60357	0.124812
FBgn0030769	0.990611	0.124874
FBgn0260743	-0.588532	0.125316
FBgn0016685	0.482092	0.12553
FBgn0021906	-0.451657	0.125532
FBgn0051781	-1.46406	0.125532
FBgn0038889	-1.19987	0.125705
FBgn0005585	0.423877	0.125884
FBgn0039402	-0.658506	0.125895
FBgn0036589	-0.649956	0.125898
FBgn0260011	-1.60188	0.125898
FBgn0022699	1.04752	0.125925
FBgn0032001	-1.00795	0.126016
FBgn0040364	0.480402	0.126092
FBgn0039639	1.26316	0.126146
FBgn0050342	1.24443	0.126146
FBgn0015037	0.933459	0.126208
FBgn0038878	-0.993043	0.126208
FBgn0042111	0.859876	0.126403
FBgn0283467	1.26637	0.126653
FBgn0032433	-0.515607	0.126847
FBgn0033783	-0.763732	0.12713
FBgn0262114	-0.730755	0.12713
FBgn0266410	-0.38634	0.127544
FBgn0033317	0.585055	0.127596
FBgn0037561	1.13156	0.127609
FBgn0028480	-0.462164	0.127719
FBgn0000083	-0.560621	0.127765
FBgn0039685	-1.3699	0.127914
FBgn0039596	-1.22796	0.127929
FBgn0265052	-0.646067	0.128436
FBgn0261673	-0.675176	0.128974
FBgn0002939	-1.5899	0.129394
FBgn0031579	-0.408069	0.129394
FBgn0015799	0.942416	0.129587
FBgn0026147	1.21081	0.129587
FBgn0033826	-0.406929	0.1296
FBgn0037282	1.13241	0.1296
FBgn0040733	-0.805742	0.129823
FBgn0029514	1.11891	0.129915
FBgn0031995	-0.985517	0.129915
FBgn0034137	-1.51655	0.129915
FBgn0042180	-1.54649	0.129915
FBgn0024491	0.84124	0.130257
FBgn0086710	-0.42676	0.1303
FBgn0035978	-0.641221	0.131027
FBgn0052649	1.05062	0.131101
FBgn0038733	1.44918	0.131134
FBgn0037213	-1.50709	0.131307
FBgn0033737	1.03726	0.131506
FBgn0035321	-1.15187	0.131781
FBgn0052442	1.23295	0.131781
FBgn0003515	-0.889671	0.131857
FBgn0039094	1.05771	0.132023
FBgn0032793	0.946248	0.132142
FBgn0050169	1.39329	0.132142
FBgn0027497	0.791125	0.133273
FBgn0037435	1.47402	0.133474
FBgn0010750	0.989325	0.133753
FBgn0034291	0.531694	0.134502
FBgn0037744	0.633024	0.134601
FBgn0040064	0.520856	0.134601
FBgn0039459	1.32538	0.134778
FBgn0051715	-0.584862	0.135419
FBgn0031939	-1.31601	0.13607
FBgn0262593	-1.55528	0.136479
FBgn0004638	-0.596386	0.137285
FBgn0037770	-1.44088	0.137794
FBgn0086613	1.12845	0.137933
FBgn0032782	0.841487	0.137982
FBgn0266758	-1.50265	0.137982
FBgn0036207	1.1508	0.137994
FBgn0264894	-1.08731	0.137994
FBgn0033366	-1.56202	0.138361
FBgn0033556	-0.972111	0.138697
FBgn0037012	0.597078	0.138697
FBgn0261530	0.952962	0.13892
FBgn0037616	1.55208	0.1391
FBgn0014189	0.626823	0.139394
FBgn0026086	-1.05502	0.139394
FBgn0036194	1.49834	0.139394
FBgn0053510	1.03349	0.139522
FBgn0037647	-0.679898	0.139578
FBgn0035142	-0.617675	0.139914
FBgn0003716	-0.969208	0.140053
FBgn0042137	-1.52795	0.140053
FBgn0037044	1.1856	0.140055
FBgn0014023	0.742486	0.140089
FBgn0030331	1.13424	0.140089
FBgn0033315	1.28316	0.140089
FBgn0011837	-0.484251	0.140152
FBgn0026565	-0.468755	0.140152
FBgn0032602	1.55096	0.140242
FBgn0034432	-0.462731	0.140361
FBgn0260795	-1.45115	0.140456
FBgn0033905	0.670201	0.141659
FBgn0266449	-0.539167	0.141881
FBgn0033820	-0.912573	0.1419
FBgn0039301	1.26797	0.1419
FBgn0035346	0.823557	0.142765
FBgn0037601	-1.55073	0.142779
FBgn0038353	-0.356009	0.143154
FBgn0033292	-0.86608	0.143206
FBgn0010621	0.415516	0.143615
FBgn0027343	1.06865	0.143615
FBgn0053258	-0.526131	0.143791
FBgn0039385	0.697302	0.143955
FBgn0031871	0.898673	0.144208
FBgn0033205	0.432382	0.144208
FBgn0040813	-0.537324	0.144208
FBgn0267487	0.523683	0.144208
FBgn0015791	-0.59762	0.14424
FBgn0264078	0.873187	0.14424
FBgn0015320	0.630615	0.144354
FBgn0037074	-0.844929	0.144944
FBgn0031848	1.52429	0.145044
FBgn0044030	0.75464	0.145486
FBgn0034187	-1.04849	0.145653
FBgn0011289	0.609397	0.145968
FBgn0025790	1.03536	0.145968
FBgn0034951	0.597308	0.145968
FBgn0283469	-0.564231	0.145968
FBgn0023510	-0.682605	0.14603
FBgn0002733	1.19255	0.146204
FBgn0263746	1.53975	0.146213
FBgn0263975	1.53952	0.146213
FBgn0053096	-1.50896	0.146232
FBgn0262580	0.570336	0.146285
FBgn0032822	-1.26858	0.146354
FBgn0261458	-0.507473	0.146354
FBgn0002774	0.796777	0.146704
FBgn0037796	-1.46209	0.146704
FBgn0030718	-0.468598	0.146933
FBgn0039454	-1.39157	0.147337
FBgn0033052	-0.924949	0.147695
FBgn0031820	-0.941326	0.147831
FBgn0033649	0.754616	0.147843
FBgn0015351	0.865704	0.148018
FBgn0034436	-0.501293	0.148018
FBgn0264922	0.435413	0.148346
FBgn0032014	-0.767599	0.148411
FBgn0030328	0.632464	0.148886
FBgn0032925	0.772029	0.148917
FBgn0085359	-0.560093	0.148969
FBgn0040754	-0.64389	0.14923
FBgn0038597	1.03445	0.149329
FBgn0035421	0.91256	0.149361
FBgn0039218	0.536008	0.149406
FBgn0002022	-0.810449	0.149884
FBgn0050154	-0.836481	0.149984
FBgn0284220	0.908399	0.149984
FBgn0030114	-0.742601	0.1501
FBgn0034743	-0.468025	0.1501
FBgn0038300	1.09091	0.150116
FBgn0038453	-1.02262	0.150116
FBgn0039868	0.720456	0.150116
FBgn0019947	-0.653532	0.150248
FBgn0034919	0.854099	0.150248
FBgn0036124	0.87958	0.150248
FBgn0039846	1.13961	0.150248
FBgn0026401	-0.537813	0.150382
FBgn0027550	1.26867	0.150401
FBgn0029997	1.13852	0.150401
FBgn0034504	0.671964	0.150431
FBgn0004379	-1.52507	0.150835
FBgn0029822	1.2325	0.150835
FBgn0019624	-0.352912	0.151176
FBgn0030506	1.31576	0.151294
FBgn0052808	1.50546	0.151294
FBgn0027562	-1.51271	0.151688
FBgn0037070	-0.442537	0.15172
FBgn0265954	-1.4428	0.15172
FBgn0022349	-0.613811	0.152279
FBgn0025674	0.753265	0.152279
FBgn0266268	0.772931	0.152663
FBgn0267911	-0.664726	0.152928
FBgn0262601	0.798187	0.153171
FBgn0029157	0.77339	0.153312
FBgn0035089	0.918527	0.153348
FBgn0038783	-1.45754	0.153348
FBgn0010282	0.629901	0.153414
FBgn0034299	1.03738	0.153419
FBgn0027495	0.991938	0.153613
FBgn0031189	1.05378	0.153722
FBgn0260632	0.644	0.153722
FBgn0003285	-1.51759	0.153856
FBgn0004908	-0.910393	0.154047
FBgn0038414	-0.772609	0.154047
FBgn0039818	-0.628037	0.154047
FBgn0034420	-0.817387	0.154096
FBgn0052695	0.579211	0.154096
FBgn0005632	-0.689255	0.154141
FBgn0036405	1.05858	0.154178
FBgn0004198	-1.06332	0.154407
FBgn0050479	-0.817757	0.154573
FBgn0032329	1.02023	0.15476
FBgn0275436	0.66194	0.15476
FBgn0027504	1.09611	0.15482
FBgn0069923	0.444133	0.15489
FBgn0028546	-0.917772	0.156199
FBgn0030616	-0.430999	0.156226
FBgn0031818	-0.782718	0.156541
FBgn0036967	0.857414	0.156827
FBgn0004108	-1.39305	0.157365
FBgn0033891	0.95218	0.157492
FBgn0038049	0.671103	0.157645
FBgn0024733	-0.336103	0.15776
FBgn0030240	1.06218	0.15776
FBgn0031495	0.77411	0.15776
FBgn0035498	-0.612049	0.15776
FBgn0036931	1.32146	0.15776
FBgn0037998	-0.854902	0.15776
FBgn0038516	-0.569445	0.15776
FBgn0039562	0.524389	0.15776
FBgn0039943	0.815833	0.15776
FBgn0040087	0.835864	0.15776
FBgn0004911	-1.50433	0.157931
FBgn0015609	-1.4985	0.158258
FBgn0260450	1.10618	0.158292
FBgn0262475	0.711215	0.158318
FBgn0025637	-0.553985	0.158374
FBgn0035772	-0.491235	0.158374
FBgn0038952	1.45348	0.158374
FBgn0037019	0.551615	0.158397
FBgn0283478	-0.444042	0.158447
FBgn0036727	-0.716629	0.158945
FBgn0027868	0.971568	0.159073
FBgn0265194	-0.868134	0.159136
FBgn0033984	1.20031	0.1597
FBgn0259927	-1.46543	0.159849
FBgn0004858	0.772886	0.159914
FBgn0267849	-0.596045	0.159986
FBgn0024250	0.882498	0.160147
FBgn0035989	1.21087	0.160147
FBgn0085265	0.671856	0.160224
FBgn0027521	-1.41287	0.160709
FBgn0001258	0.495164	0.161506
FBgn0004921	-0.491938	0.161596
FBgn0033356	0.898445	0.161596
FBgn0030034	1.00739	0.161641
FBgn0263077	-0.587836	0.16187
FBgn0039341	-0.700463	0.162028
FBgn0032646	0.763709	0.162254
FBgn0038181	-1.29178	0.162254
FBgn0030720	1.05308	0.162345
FBgn0002571	-0.432183	0.16273
FBgn0086408	-1.16	0.16338
FBgn0035473	0.48517	0.163734
FBgn0000559	-0.342583	0.164023
FBgn0032896	-1.48495	0.164081
FBgn0039591	1.4312	0.164166
FBgn0025808	1.45732	0.164349
FBgn0013469	0.803924	0.164581
FBgn0032321	1.03857	0.164581
FBgn0010470	-0.446973	0.164737
FBgn0004837	1.1731	0.164776
FBgn0004390	1.09764	0.164844
FBgn0033592	1.29999	0.164844
FBgn0250837	1.01029	0.164844
FBgn0033548	0.586397	0.164953
FBgn0026602	-0.85611	0.165276
FBgn0027569	-0.879456	0.165276
FBgn0261243	0.540471	0.166134
FBgn0015277	-1.15314	0.167179
FBgn0025836	-0.945757	0.168067
FBgn0033935	1.2259	0.168067
FBgn0037383	1.47859	0.168067
FBgn0003274	-0.437768	0.168261
FBgn0085317	-0.517037	0.168261
FBgn0032322	-0.98217	0.168824
FBgn0013700	-1.34043	0.168857
FBgn0262146	0.468112	0.168857
FBgn0083956	1.14637	0.168979
FBgn0038989	0.91913	0.168994
FBgn0030321	0.558553	0.169134
FBgn0032402	-1.45692	0.169201
FBgn0032481	-1.3861	0.169201
FBgn0260027	-1.03987	0.169201
FBgn0260935	-1.11569	0.169201
FBgn0037751	1.43336	0.169394
FBgn0031060	1.04838	0.169405
FBgn0034706	0.992658	0.169489
FBgn0035270	-1.14307	0.169516
FBgn0023506	0.962488	0.169671
FBgn0034598	0.747765	0.169671
FBgn0025582	-0.451776	0.169797
FBgn0015568	-0.668982	0.17042
FBgn0261553	-0.505087	0.170428
FBgn0041243	1.47153	0.170523
FBgn0051373	-0.536375	0.170523
FBgn0035824	1.00784	0.170534
FBgn0261641	0.696248	0.171302
FBgn0263988	1.45123	0.171377
FBgn0030739	-1.18737	0.171747
FBgn0052479	-0.540393	0.171752
FBgn0035878	0.647739	0.17205
FBgn0035689	-1.46562	0.172685
FBgn0030847	0.567028	0.172686
FBgn0033608	0.513499	0.172686
FBgn0262872	-0.494733	0.172768
FBgn0031457	-1.15861	0.172994
FBgn0041712	1.09539	0.173256
FBgn0034460	-1.46471	0.173377
FBgn0036266	1.43867	0.173687
FBgn0284246	0.737814	0.173965
FBgn0034399	-0.788028	0.174099
FBgn0037108	-0.715087	0.174594
FBgn0052537	1.26911	0.174594
FBgn0037648	-0.924662	0.174946
FBgn0004919	-1.19559	0.174991
FBgn0010548	0.602466	0.175256
FBgn0003328	-0.595522	0.17547
FBgn0032453	0.51513	0.17547
FBgn0037999	1.19182	0.17547
FBgn0259978	1.11057	0.175706
FBgn0037330	0.859082	0.175727
FBgn0039335	-1.42325	0.176872
FBgn0033266	-0.740786	0.177316
FBgn0052832	1.37095	0.177712
FBgn0004449	-1.27119	0.177816
FBgn0023549	0.681634	0.177916
FBgn0044826	0.446062	0.177916
FBgn0033258	1.33234	0.178434
FBgn0026315	-0.553823	0.17872
FBgn0035534	0.693734	0.178836
FBgn0037446	0.869378	0.178836
FBgn0035592	-0.528416	0.179326
FBgn0015279	-1.04495	0.179538
FBgn0033919	-1.34225	0.179709
FBgn0260749	-1.21004	0.179853
FBgn0035695	-0.799683	0.180034
FBgn0013995	-0.738103	0.180183
FBgn0019637	0.805576	0.180485
FBgn0027375	-1.33625	0.180488
FBgn0034639	0.670599	0.180488
FBgn0037491	0.786331	0.180488
FBgn0037293	-0.533493	0.180627
FBgn0028686	-0.488495	0.180806
FBgn0028487	-1.0572	0.181439
FBgn0038739	0.889849	0.181439
FBgn0265185	-0.38041	0.181502
FBgn0036659	-1.33782	0.181818
FBgn0039802	-0.559566	0.181818
FBgn0262581	1.35884	0.181818
FBgn0030505	0.729958	0.182027
FBgn0032482	0.533077	0.182027
FBgn0032024	-1.43752	0.182273
FBgn0086608	-0.534516	0.182596
FBgn0032131	0.624565	0.18306
FBgn0283681	0.859568	0.183297
FBgn0003334	1.05025	0.183633
FBgn0031897	-0.6622	0.183633
FBgn0063449	0.693207	0.183947
FBgn0010638	0.425947	0.184402
FBgn0031458	-1.00847	0.184402
FBgn0032053	0.723438	0.184402
FBgn0250732	1.34112	0.184402
FBgn0267195	-1.42427	0.184402
FBgn0036916	0.84673	0.185674
FBgn0033961	-0.586473	0.185945
FBgn0031066	-0.350675	0.186131
FBgn0050443	0.956103	0.186332
FBgn0033799	-1.14927	0.186403
[truncated: 15,423 more rows]

## Sheet: F. JraRNAi-12hpi
Genes differentially expressed between UC and 12hpi in JraRNAi
	log2FC	FDR
FBgn0044812	5.32018	1.36374e-30
FBgn0052283	4.60278	5.16506e-25
FBgn0053306	-5.00343	5.16506e-25
FBgn0003356	-4.2144	2.55666e-24
FBgn0031032	5.61328	2.40386e-22
FBgn0033774	-4.09803	2.69414e-20
FBgn0044809	7.65849	4.65878e-20
FBgn0039472	-5.25976	1.26604e-19
FBgn0033153	3.94185	7.23988e-18
FBgn0263081	-3.6353	5.00602e-16
FBgn0250869	4.89802	8.05198e-16
FBgn0052282	5.85727	9.64526e-16
FBgn0032049	-3.90271	1.29198e-14
FBgn0036321	-3.78901	2.37325e-14
FBgn0033928	3.6538	3.14594e-14
FBgn0028534	-3.21935	1.77862e-12
FBgn0052195	3.47916	1.77862e-12
FBgn0040837	4.10768	3.50583e-12
FBgn0015035	-4.79633	8.24046e-12
FBgn0004652	3.28571	8.28883e-12
FBgn0053696	6.64261	8.28883e-12
FBgn0030098	-4.5509	1.54152e-11
FBgn0020906	-4.14291	1.1369e-10
FBgn0036806	3.49491	1.1369e-10
FBgn0259711	3.56182	1.16035e-10
FBgn0010041	4.61769	1.69781e-10
FBgn0023197	-3.01204	2.29689e-10
FBgn0036290	3.7909	3.1159e-10
FBgn0028396	5.40766	3.52443e-10
FBgn0035665	-2.70751	6.39127e-10
FBgn0028341	2.74167	1.14203e-09
FBgn0003358	-4.28572	1.17968e-09
FBgn0263342	3.30785	1.17968e-09
FBgn0266420	5.34392	1.2162e-09
FBgn0036875	3.16697	2.58209e-09
FBgn0039761	-3.36515	2.91983e-09
FBgn0086758	3.70355	3.2832e-09
FBgn0038952	4.93996	4.77704e-09
FBgn0041184	2.70564	5.37416e-09
FBgn0039778	-3.6862	1.66868e-08
FBgn0032253	-3.76526	2.17057e-08
FBgn0031654	-4.26319	2.26588e-08
FBgn0031643	2.91262	4.97271e-08
FBgn0001168	2.97124	5.89376e-08
FBgn0031033	2.63181	6.17274e-08
FBgn0000633	5.77108	6.33273e-08
FBgn0264704	4.01483	8.31273e-08
FBgn0033097	-3.98163	9.74044e-08
FBgn0037345	3.15353	1.06846e-07
FBgn0263241	2.96049	1.12594e-07
FBgn0026563	3.67637	2.33749e-07
FBgn0265872	3.53713	2.35508e-07
FBgn0265671	4.81306	2.78649e-07
FBgn0043575	-2.36376	4.02702e-07
FBgn0031533	-2.91518	4.85333e-07
FBgn0036996	-2.1685	4.85333e-07
FBgn0000079	-2.39353	5.19291e-07
FBgn0264272	-3.28853	5.19291e-07
FBgn0034756	3.12771	5.29878e-07
FBgn0010038	2.66465	5.69944e-07
FBgn0039471	-2.67099	6.12329e-07
FBgn0036738	-3.59831	7.01733e-07
FBgn0032144	-2.44458	9.20972e-07
FBgn0260967	5.40033	9.8578e-07
FBgn0040723	-2.36953	1.07036e-06
FBgn0031930	-3.21872	1.09833e-06
FBgn0039760	-3.28572	1.25749e-06
FBgn0051216	3.68886	1.36703e-06
FBgn0267073	3.00095	1.38871e-06
FBgn0024491	2.98266	1.50907e-06
FBgn0035300	3.32234	1.74076e-06
FBgn0038136	-2.72614	1.74076e-06
FBgn0031432	3.32602	1.81893e-06
FBgn0005648	2.26811	2.35619e-06
FBgn0028920	-2.7444	2.54353e-06
FBgn0036563	-3.1311	2.77708e-06
FBgn0039488	3.0933	2.89525e-06
FBgn0051463	-3.03607	2.97532e-06
FBgn0250815	-3.40018	3.3613e-06
FBgn0034288	3.36775	3.53098e-06
FBgn0010278	2.864	3.64614e-06
FBgn0003863	-2.54065	3.82005e-06
FBgn0263041	5.18352	3.9512e-06
FBgn0267923	4.30253	3.9512e-06
FBgn0013771	-3.75956	4.72667e-06
FBgn0034289	2.15867	5.12279e-06
FBgn0053158	2.97545	5.93446e-06
FBgn0039316	2.47416	6.32626e-06
FBgn0038595	2.72219	7.15734e-06
FBgn0036229	3.92408	7.24292e-06
FBgn0053511	3.09498	7.46954e-06
FBgn0038842	2.24452	9.62974e-06
FBgn0002939	-3.659	9.63802e-06
FBgn0030994	2.88113	1.01591e-05
FBgn0004427	2.12165	1.02541e-05
FBgn0051633	2.63187	1.02541e-05
FBgn0031249	-2.00621	1.11991e-05
FBgn0031653	-2.99262	1.11991e-05
FBgn0266258	4.99283	1.11991e-05
FBgn0010358	-2.65246	1.15008e-05
FBgn0027836	3.57371	1.20704e-05
FBgn0035094	-2.681	1.40812e-05
FBgn0038901	3.1762	1.47579e-05
FBgn0001225	-3.30776	1.70592e-05
FBgn0032839	-3.16025	1.88002e-05
FBgn0036831	-2.55782	2.08147e-05
FBgn0000568	2.03136	2.52255e-05
FBgn0030484	-2.28826	2.62183e-05
FBgn0085265	2.93301	2.6977e-05
FBgn0038020	2.67283	2.70018e-05
FBgn0032615	3.15103	2.72213e-05
FBgn0038404	2.4282	2.8097e-05
FBgn0037391	2.5621	2.88767e-05
FBgn0038482	-2.38729	2.95093e-05
FBgn0038481	-2.13545	3.06508e-05
FBgn0031929	-3.18575	3.2413e-05
FBgn0003231	-1.96938	3.45825e-05
FBgn0038832	3.13048	3.78082e-05
FBgn0004858	3.40401	3.80602e-05
FBgn0033443	1.98806	3.84749e-05
FBgn0005660	2.79759	4.42233e-05
FBgn0043364	2.4184	4.4915e-05
FBgn0017561	2.65538	4.80365e-05
FBgn0262366	2.32927	5.14781e-05
FBgn0031474	2.06824	5.24272e-05
FBgn0034335	2.90955	5.24272e-05
FBgn0001961	-2.14358	5.67551e-05
FBgn0034915	2.41569	6.13802e-05
FBgn0030509	-3.38078	6.19888e-05
FBgn0261560	-1.80889	6.38581e-05
FBgn0035153	3.27113	7.15134e-05
FBgn0001285	-2.19052	7.31143e-05
FBgn0027611	-2.77401	7.34735e-05
FBgn0035497	2.66311	7.38882e-05
FBgn0030400	3.09608	7.59581e-05
FBgn0266853	2.54539	7.59581e-05
FBgn0033130	-4.62665	8.19646e-05
FBgn0039593	2.88888	8.53978e-05
FBgn0010357	-2.73971	8.67778e-05
FBgn0030904	2.80711	8.95732e-05
FBgn0004644	2.29343	9.13061e-05
FBgn0005664	2.81038	9.30426e-05
FBgn0052672	-1.86927	9.39315e-05
FBgn0051694	2.32145	9.90994e-05
FBgn0025111	2.47584	0.000112181
FBgn0037974	3.02886	0.00011963
FBgn0039644	2.21978	0.000130263
FBgn0040958	-2.24393	0.000130605
FBgn0042105	2.15911	0.000136336
FBgn0035040	-2.32729	0.00014354
FBgn0030332	3.98638	0.000147162
FBgn0036833	-2.38648	0.000147162
FBgn0260005	-2.84783	0.000147162
FBgn0031285	-2.02222	0.000159888
FBgn0266813	3.06676	0.000160248
FBgn0004635	3.34944	0.000161242
FBgn0038652	2.50156	0.000163619
FBgn0016076	1.93931	0.000168971
FBgn0051473	3.21791	0.000168971
FBgn0031490	2.78179	0.000180755
FBgn0035517	-2.01879	0.000183031
FBgn0032068	-2.87461	0.000210608
FBgn0027660	3.01952	0.000218719
FBgn0034870	4.48411	0.000218719
FBgn0037782	-3.03497	0.000218719
FBgn0265611	4.47263	0.000218719
FBgn0266702	-3.27633	0.000218719
FBgn0267156	3.74135	0.000219621
FBgn0260000	2.03509	0.000234463
FBgn0033216	-2.99324	0.000243723
FBgn0035781	-2.04952	0.000243723
FBgn0262838	-4.01553	0.000246294
FBgn0010497	-2.55048	0.000249104
FBgn0022029	1.98482	0.000249104
FBgn0052103	2.07584	0.000249104
FBgn0267023	4.43899	0.000249104
FBgn0040942	-3.17542	0.000251764
FBgn0033782	2.88198	0.000253748
FBgn0039487	2.47507	0.000282541
FBgn0020388	3.16025	0.000290546
FBgn0260780	-4.41387	0.000290546
FBgn0262028	2.63469	0.000290546
FBgn0028552	-2.22515	0.000297209
FBgn0040060	-3.22637	0.000307003
FBgn0026239	2.36106	0.000329543
FBgn0036767	-2.90015	0.00035153
FBgn0002773	-1.84846	0.000352164
FBgn0052279	3.29482	0.000352164
FBgn0040251	3.13268	0.000353894
FBgn0051269	-2.2905	0.000357296
FBgn0267336	1.89169	0.000357296
FBgn0014388	1.96272	0.000363086
FBgn0034670	2.38027	0.000363086
FBgn0036952	3.01771	0.000375549
FBgn0035266	1.91487	0.000378104
FBgn0031248	-2.62508	0.00040846
FBgn0262475	2.08035	0.000409031
FBgn0002641	2.09742	0.000410601
FBgn0035880	3.29695	0.000426295
FBgn0030776	-1.72669	0.000443323
FBgn0010044	2.18682	0.000445663
FBgn0004425	1.81861	0.000447923
FBgn0036024	-2.29613	0.000460683
FBgn0031501	3.98236	0.000472358
FBgn0038838	4.30821	0.000472358
FBgn0040827	-2.09787	0.000472358
FBgn0263080	-3.23901	0.000482177
FBgn0036931	2.83169	0.000506409
FBgn0265623	2.47858	0.000506917
FBgn0001224	-3.3542	0.000510161
FBgn0003984	2.42478	0.000510463
FBgn0265699	3.04738	0.000529184
FBgn0035708	2.26411	0.000535449
FBgn0003996	-2.4112	0.000543181
FBgn0267087	4.15792	0.000543181
FBgn0037678	-1.80022	0.000551471
FBgn0259998	-2.4433	0.000572932
FBgn0046689	2.08126	0.000574263
FBgn0051233	-2.05815	0.000574263
FBgn0000045	2.3923	0.000600476
FBgn0037714	-3.02803	0.000610229
FBgn0042185	2.27469	0.000612715
FBgn0062412	-2.32023	0.000614639
FBgn0032726	-2.58791	0.000615015
FBgn0266681	4.27273	0.000620921
FBgn0259101	-2.07316	0.000624981
FBgn0053265	-2.14089	0.000631134
FBgn0000116	-1.99516	0.000634324
FBgn0013688	-2.35592	0.000667381
FBgn0262656	1.77107	0.00069959
FBgn0013674	-1.85284	0.000701974
FBgn0028490	2.39101	0.000701974
FBgn0030208	2.13708	0.000707755
FBgn0040636	-1.79869	0.000707755
FBgn0040153	2.1588	0.000708522
FBgn0000395	2.66143	0.000716638
FBgn0035661	-2.84589	0.000732452
FBgn0259152	2.40798	0.000747509
FBgn0002868	-1.59337	0.000800424
FBgn0053468	3.33796	0.000809161
FBgn0010431	-3.82181	0.000815186
FBgn0013698	-2.48864	0.000827965
FBgn0003118	2.17153	0.000901823
FBgn0038337	-1.86917	0.000921717
FBgn0003963	2.88645	0.000929713
FBgn0003979	-3.99439	0.000941087
FBgn0260968	4.16396	0.000941087
FBgn0000416	-1.9174	0.000996204
FBgn0034480	2.7728	0.00102291
FBgn0030300	2.19286	0.00104243
FBgn0003977	2.90833	0.00104667
FBgn0010762	2.18746	0.00104667
FBgn0030756	-2.80867	0.00106013
FBgn0260462	-2.17074	0.00106344
FBgn0031002	2.24331	0.00108977
FBgn0267601	4.11389	0.00110324
FBgn0031182	-2.25746	0.00110516
FBgn0035006	1.6691	0.00110516
FBgn0283442	-4.11436	0.00110516
FBgn0003965	3.57166	0.00113046
FBgn0026439	-2.06472	0.00115387
FBgn0036258	-1.86917	0.00115387
FBgn0052636	2.90182	0.00115387
FBgn0037934	-2.34477	0.00115934
FBgn0261566	3.71614	0.00116753
FBgn0015569	-2.6788	0.00117861
FBgn0000078	-2.58113	0.00118598
FBgn0032727	-2.33036	0.00118598
FBgn0266411	1.72807	0.00118598
FBgn0029091	-2.63088	0.00119956
FBgn0032408	2.61548	0.00120018
FBgn0035780	-2.19857	0.00120018
FBgn0023094	1.95536	0.00120407
FBgn0000246	3.0984	0.00120982
FBgn0041191	-2.04342	0.00121693
FBgn0261113	1.73415	0.00121995
FBgn0265342	3.70317	0.00123218
FBgn0039856	-2.46398	0.00127788
FBgn0051288	1.82782	0.00127788
FBgn0013684	-2.16496	0.0013357
FBgn0051467	4.05356	0.00136356
FBgn0021872	-1.69721	0.0013814
FBgn0014877	2.24971	0.00141337
FBgn0043903	2.22377	0.00141337
FBgn0034706	2.64657	0.00159389
FBgn0030812	2.17068	0.00159979
FBgn0038647	3.86682	0.00163631
FBgn0031392	1.86982	0.00165855
FBgn0034390	2.43337	0.0016737
FBgn0037569	2.9152	0.00169373
FBgn0035444	-1.92136	0.00172085
FBgn0002772	-2.46262	0.00184833
FBgn0263993	1.87758	0.00185495
FBgn0054026	-1.92826	0.00192774
FBgn0005670	-2.57447	0.00193616
FBgn0031417	3.12904	0.00193616
FBgn0035713	1.78525	0.00193616
FBgn0013679	-1.80392	0.0019702
FBgn0037853	2.60033	0.00198237
FBgn0025366	-1.70601	0.00205215
FBgn0038745	-1.8385	0.00205215
FBgn0005771	1.92024	0.00206454
FBgn0039139	2.27501	0.00208046
FBgn0050489	2.48898	0.00211195
FBgn0036896	2.3001	0.00213597
FBgn0045064	-2.14197	0.00215556
FBgn0038829	-1.65708	0.0021559
FBgn0000044	-2.55362	0.00217629
FBgn0001217	-3.30098	0.00217629
FBgn0022160	1.67234	0.00223749
FBgn0033048	-2.52075	0.00223749
FBgn0034971	-1.68067	0.00223749
FBgn0025583	-2.03667	0.00228273
FBgn0000097	2.28261	0.00231101
FBgn0032815	2.02255	0.00240502
FBgn0034439	-2.18984	0.00242351
FBgn0038135	-1.93059	0.00242351
FBgn0037850	3.45831	0.00242724
FBgn0264987	-3.10588	0.00258492
FBgn0264562	2.83156	0.00267473
FBgn0267534	3.72605	0.00280121
FBgn0036422	-2.68082	0.00281976
FBgn0033188	1.69764	0.00288891
FBgn0010423	-1.7556	0.00293698
FBgn0033395	1.86733	0.0029976
FBgn0038300	2.59789	0.00299781
FBgn0015001	-2.67046	0.00304187
FBgn0051032	3.86429	0.00306088
FBgn0011555	-2.48771	0.00316338
FBgn0038738	-1.73559	0.00318984
FBgn0033297	-1.47996	0.00328172
FBgn0016081	1.67103	0.0033792
FBgn0028473	-1.97567	0.00340415
FBgn0003429	-2.3388	0.00346013
FBgn0010549	2.54896	0.00349078
FBgn0029932	2.23379	0.00350444
FBgn0283535	-1.57062	0.00354498
FBgn0026319	2.97738	0.00358
FBgn0037612	-2.32351	0.00358
FBgn0038681	-1.53934	0.00366007
FBgn0038146	2.31792	0.00366202
FBgn0037975	2.40703	0.00375394
FBgn0034537	2.49192	0.00378044
FBgn0032066	-2.41787	0.00380334
FBgn0029894	2.14658	0.00392433
FBgn0030460	2.04695	0.00392433
FBgn0051324	1.6741	0.00392433
FBgn0086613	2.4639	0.00392433
FBgn0053182	2.71152	0.00393733
FBgn0020493	2.02764	0.0040168
FBgn0011761	-2.44975	0.00417519
FBgn0051313	2.28085	0.00417519
FBgn0039209	1.72582	0.00432052
FBgn0038702	-2.66229	0.00432435
FBgn0040398	-1.58198	0.00434169
FBgn0027499	1.96845	0.00447033
FBgn0037783	-2.98848	0.00447945
FBgn0010786	1.8576	0.00449551
FBgn0013717	2.16392	0.0045306
FBgn0020622	1.54649	0.00472903
FBgn0000659	1.9771	0.00481421
FBgn0041210	1.91183	0.00481421
FBgn0040069	1.69858	0.00495513
FBgn0034279	-1.62204	0.0049669
FBgn0050055	2.55624	0.00508524
FBgn0039431	2.32422	0.00511146
FBgn0035997	1.99343	0.00524075
FBgn0033624	-2.16805	0.00526814
FBgn0002733	2.44651	0.00544486
FBgn0033999	-1.96643	0.00557837
FBgn0032393	1.94247	0.00561425
FBgn0036734	2.40897	0.00567777
FBgn0052813	2.10312	0.00567777
FBgn0029580	3.38007	0.00575996
FBgn0047114	2.06243	0.00581761
FBgn0034628	-1.94134	0.00584283
FBgn0037716	2.25952	0.00584283
FBgn0263397	1.95135	0.00584283
FBgn0040959	-1.82148	0.00597403
FBgn0051721	1.62581	0.00602234
FBgn0053542	2.42153	0.00602234
FBgn0037468	-1.82621	0.00602249
FBgn0041096	2.33336	0.00602249
FBgn0263598	-1.67576	0.00602249
FBgn0267605	-2.46285	0.00602249
FBgn0028533	-2.08935	0.00603031
FBgn0028940	-2.6208	0.00610483
FBgn0028894	-1.73335	0.00614721
FBgn0283471	-2.23811	0.00623332
FBgn0085452	1.64245	0.00637045
FBgn0261862	-1.46591	0.00637045
FBgn0001257	1.65692	0.0064329
FBgn0000463	2.05847	0.00649258
FBgn0023167	1.65352	0.00649993
FBgn0038845	-1.52165	0.00649993
FBgn0038881	2.16329	0.00649993
FBgn0261989	2.20953	0.00650655
FBgn0035975	2.00979	0.00653806
FBgn0052772	1.72826	0.00654957
FBgn0002174	2.16888	0.0066381
FBgn0043796	2.00417	0.00675171
FBgn0083123	2.34723	0.00675171
FBgn0036814	2.21379	0.00683232
FBgn0041094	1.86494	0.00683232
FBgn0010385	3.15209	0.00684223
FBgn0036910	2.59168	0.00684223
FBgn0058469	2.96377	0.00684223
FBgn0034046	2.87541	0.0068839
FBgn0024973	1.85555	0.00691557
FBgn0004034	3.63795	0.0069455
FBgn0037288	-3.31017	0.00700291
FBgn0262816	3.03053	0.00701872
FBgn0052529	1.61352	0.00710489
FBgn0038973	-2.05178	0.00715164
FBgn0027617	2.48528	0.0071777
FBgn0035667	-2.2579	0.0071777
FBgn0013276	-2.71505	0.00718417
FBgn0030855	2.12908	0.00718417
FBgn0013672	-1.46607	0.00740002
FBgn0014427	1.45039	0.00740002
FBgn0052758	2.51004	0.00740002
FBgn0260972	-2.07651	0.00745544
FBgn0033679	-2.56952	0.0074793
FBgn0003285	-3.48952	0.00754599
FBgn0004512	1.62225	0.00756515
FBgn0029858	2.39799	0.00756515
FBgn0020251	2.03727	0.0078233
FBgn0261617	1.85275	0.0078233
FBgn0036317	2.54595	0.00793581
FBgn0051446	-1.64566	0.00793581
FBgn0051717	-1.68597	0.00799302
FBgn0261283	-1.57727	0.00803772
FBgn0035499	-1.63023	0.00804707
FBgn0030660	2.16072	0.0082464
FBgn0038341	-2.39163	0.0082464
FBgn0011836	2.25729	0.00828722
FBgn0004117	-2.12866	0.00837692
FBgn0266044	2.74927	0.00846963
FBgn0034073	1.96996	0.00859016
FBgn0025456	-1.69598	0.00873523
FBgn0032202	-1.62344	0.00874059
FBgn0033716	2.06064	0.00876377
FBgn0032914	-3.54111	0.00900795
FBgn0040348	2.83215	0.00908064
FBgn0051089	-3.45051	0.00911122
FBgn0004381	-2.4084	0.00925848
FBgn0002789	-1.34857	0.00941292
FBgn0020236	1.358	0.00941292
FBgn0243516	1.44729	0.00941292
FBgn0259710	3.13514	0.00941292
FBgn0050047	-2.23315	0.00947153
FBgn0029711	2.05416	0.00952741
FBgn0267803	2.41509	0.0095652
FBgn0035270	-2.39308	0.00965654
FBgn0265536	2.22652	0.00982475
FBgn0259229	-3.15381	0.00993092
FBgn0032388	1.7818	0.00993839
FBgn0261641	2.16276	0.00998079
FBgn0036746	1.62411	0.0100333
FBgn0015221	-1.24715	0.01017
FBgn0033649	1.84152	0.0102718
FBgn0037855	2.1497	0.0104576
FBgn0030451	1.83721	0.0106508
FBgn0013681	-2.45818	0.0106546
FBgn0039210	2.18274	0.0106572
FBgn0039324	-1.75932	0.0108794
FBgn0034646	2.09371	0.0110382
FBgn0003575	1.69104	0.0110866
FBgn0037163	2.06317	0.0112006
FBgn0040066	1.97581	0.0112915
FBgn0040349	1.43124	0.0112915
FBgn0052676	1.92081	0.0112915
FBgn0052473	-1.63217	0.0113368
FBgn0264549	3.21097	0.011366
FBgn0034939	2.08525	0.0116638
FBgn0033327	-1.43256	0.0117635
FBgn0039466	2.04341	0.011765
FBgn0262581	3.48494	0.0117963
FBgn0003257	2.27618	0.0120182
FBgn0014163	-1.54873	0.0120182
FBgn0004957	2.4465	0.0120189
FBgn0030734	-1.90033	0.0120618
FBgn0261004	3.02953	0.0122079
FBgn0000578	1.95965	0.0122145
FBgn0031945	-2.42477	0.0122378
FBgn0000559	-1.36112	0.0122577
FBgn0038804	-1.72252	0.0122577
FBgn0030670	-1.27128	0.0123506
FBgn0039417	2.0852	0.0123506
FBgn0033507	1.92921	0.012492
FBgn0032812	1.7223	0.0127894
FBgn0039829	1.81805	0.0130434
FBgn0032387	-1.95999	0.0130559
FBgn0034511	-1.95449	0.0130559
FBgn0014002	-1.44685	0.0131243
FBgn0033875	1.75393	0.0133226
FBgn0086450	1.49471	0.0133226
FBgn0051710	2.14631	0.013384
FBgn0038872	1.95635	0.0134207
FBgn0030594	-2.51213	0.0136995
FBgn0261530	2.19437	0.0136995
FBgn0259242	3.01523	0.0138748
FBgn0011674	2.0765	0.0139617
FBgn0031493	2.15872	0.0139617
FBgn0031970	-2.18318	0.0139617
FBgn0034387	2.17071	0.0139617
FBgn0039315	1.6152	0.0139617
FBgn0038653	2.31984	0.013991
FBgn0051265	-2.41843	0.013991
FBgn0036207	1.93982	0.0143777
FBgn0001186	1.23483	0.0144341
FBgn0034689	1.75843	0.0144341
FBgn0267758	3.39729	0.0145045
FBgn0085359	-1.32424	0.0151145
FBgn0023526	1.3847	0.0151305
FBgn0051300	-1.50314	0.0152065
FBgn0038722	2.24522	0.0152405
FBgn0030091	2.29842	0.015259
FBgn0053258	-1.8178	0.0152827
FBgn0015795	-1.73511	0.0153194
FBgn0039769	-1.54919	0.0153875
FBgn0028411	1.59586	0.0156102
FBgn0035152	2.02901	0.0156873
FBgn0003357	-2.11204	0.0159464
FBgn0027515	1.74773	0.0159508
FBgn0038290	1.99411	0.0160036
FBgn0038438	-1.69673	0.0160264
FBgn0035464	2.26809	0.0160305
FBgn0036257	-1.56888	0.0161038
FBgn0263108	1.40813	0.0161203
FBgn0000541	1.88091	0.0161416
FBgn0263843	3.37411	0.0161416
FBgn0034312	1.8411	0.0164249
FBgn0039685	-2.8101	0.0164412
FBgn0013981	-1.72425	0.0164736
FBgn0013685	-2.17183	0.0165394
FBgn0034729	2.06027	0.0165394
FBgn0262952	-2.15766	0.0165454
FBgn0031114	2.03671	0.0165497
FBgn0031947	1.95486	0.0165497
FBgn0032717	1.82534	0.0167101
FBgn0039044	1.89848	0.0167297
FBgn0030873	-1.57463	0.0169661
FBgn0035348	-2.1739	0.0169714
FBgn0051077	-2.16654	0.0169714
FBgn0038701	-2.26297	0.017073
FBgn0030237	-1.88473	0.0171243
FBgn0033139	-2.07352	0.0171243
FBgn0034052	-1.96998	0.0171243
FBgn0034247	-1.34209	0.0171243
FBgn0036643	-2.01883	0.0176053
FBgn0003415	2.03534	0.01762
FBgn0010438	2.08219	0.0177233
FBgn0259108	2.72416	0.0178946
FBgn0033294	-1.40809	0.0179381
FBgn0028540	-1.89405	0.0180595
FBgn0039581	2.1132	0.0181089
FBgn0004926	1.83086	0.0181754
FBgn0001226	-1.98753	0.018289
FBgn0044324	2.0126	0.0183986
FBgn0038199	2.24264	0.0184762
FBgn0003748	-1.35489	0.0185291
FBgn0031143	-1.65485	0.0186408
FBgn0030310	2.15835	0.0187308
FBgn0037009	-2.81194	0.0187308
FBgn0037874	-1.42138	0.0187308
FBgn0038964	1.96112	0.0189048
FBgn0002570	-1.22568	0.0189447
FBgn0034858	1.58255	0.0189447
FBgn0029944	2.20039	0.0190175
FBgn0032535	3.2309	0.0190175
FBgn0038530	2.18768	0.0190197
FBgn0039872	-1.44182	0.0192321
FBgn0032076	-1.98098	0.0193766
FBgn0030418	1.8909	0.0196794
FBgn0030552	1.6336	0.0197308
FBgn0014022	2.2595	0.0197992
FBgn0035887	-2.24149	0.0198813
FBgn0027082	2.42077	0.0202858
FBgn0038037	-1.7285	0.0203813
FBgn0262740	1.81587	0.0204191
FBgn0046113	-3.16701	0.0204631
FBgn0265988	-2.31861	0.0204887
FBgn0034067	-2.43571	0.0205225
FBgn0036386	2.02898	0.0205466
FBgn0023506	1.6534	0.0205515
FBgn0035470	1.99914	0.0205654
FBgn0030034	1.74574	0.0205776
FBgn0005671	-1.49084	0.0205841
FBgn0037470	2.11985	0.020698
FBgn0039357	1.84848	0.0207318
FBgn0037884	2.09936	0.0210189
FBgn0260446	3.27406	0.0211376
FBgn0036837	-1.4456	0.0212722
FBgn0037065	-1.16924	0.0213463
FBgn0083968	1.68767	0.0213463
FBgn0027868	2.16465	0.0215564
FBgn0010350	-1.71813	0.0216225
FBgn0051267	-2.28319	0.0216225
FBgn0261244	2.14767	0.0216225
FBgn0051719	-2.50156	0.0219197
FBgn0086358	1.23231	0.021989
FBgn0000575	-1.33088	0.0220567
FBgn0036950	2.94846	0.0223683
FBgn0031190	-1.471	0.0225363
FBgn0263988	3.06857	0.0226774
FBgn0032835	-2.49786	0.022781
FBgn0261954	1.80617	0.0229293
FBgn0086706	-1.25796	0.0229547
FBgn0053558	-1.88621	0.0229684
FBgn0261934	1.85878	0.0230072
FBgn0031090	1.82403	0.0232506
FBgn0033792	-2.12352	0.0232506
FBgn0026263	2.21435	0.0232668
FBgn0033122	1.9923	0.0232668
FBgn0010651	1.52721	0.023753
FBgn0001291	-1.73932	0.0239452
FBgn0026196	1.78501	0.0239452
FBgn0264550	1.76339	0.0239452
FBgn0037202	2.00896	0.0239814
FBgn0005655	1.92345	0.0239883
FBgn0029176	-1.18063	0.0239942
FBgn0030847	2.0547	0.0239942
FBgn0004240	1.74659	0.0239952
FBgn0037757	-1.88316	0.0240239
FBgn0036844	1.81557	0.0240391
FBgn0085256	2.4857	0.0241913
FBgn0264776	1.43312	0.0241913
FBgn0038772	2.22205	0.0242125
FBgn0031939	-2.53665	0.0242177
FBgn0037581	3.21612	0.0244941
FBgn0015371	2.2688	0.0247817
FBgn0069354	3.22111	0.0247817
FBgn0042102	1.24226	0.0249212
FBgn0038049	1.8347	0.0249463
FBgn0051013	3.20296	0.0249761
FBgn0035670	-1.45452	0.0252437
FBgn0031000	2.09396	0.025344
FBgn0015765	-1.83574	0.0254513
FBgn0043799	2.24425	0.0254679
FBgn0266376	1.86115	0.0255224
FBgn0010772	1.35753	0.0258324
FBgn0036126	1.90528	0.0259244
FBgn0083040	-3.17839	0.0260399
FBgn0026370	1.6714	0.0260854
FBgn0034647	-2.15276	0.026415
FBgn0038752	-1.74092	0.0264939
FBgn0002564	-2.55072	0.0265841
FBgn0014184	-1.41435	0.0266075
FBgn0035619	-1.24619	0.0267953
FBgn0030246	1.40235	0.0269275
FBgn0266421	1.59879	0.0269275
FBgn0034808	-1.60708	0.0269293
FBgn0036124	1.90286	0.0269293
FBgn0014141	-1.6829	0.027151
FBgn0028550	1.43958	0.027151
FBgn0039655	2.53165	0.0271907
FBgn0022700	1.48277	0.0272218
FBgn0038460	1.79126	0.0272218
FBgn0011760	1.31089	0.0272744
FBgn0261608	-1.11655	0.0272744
FBgn0033427	2.79212	0.0273741
FBgn0086712	1.60383	0.0275575
FBgn0039349	1.27489	0.02777
FBgn0033315	2.02318	0.0278054
FBgn0029608	-1.97561	0.0278799
FBgn0035877	-1.45879	0.0279092
FBgn0036821	-1.57619	0.0279092
FBgn0004169	-1.53737	0.0279416
FBgn0040253	-2.86987	0.0279549
FBgn0261446	-2.93344	0.0280357
FBgn0038740	-1.42065	0.0280593
FBgn0040389	1.42599	0.0280593
FBgn0265590	1.85869	0.0280593
FBgn0030245	-1.58739	0.0281262
FBgn0283499	1.57056	0.0281262
FBgn0039319	1.69325	0.0282967
FBgn0262736	-1.40808	0.0283592
FBgn0085423	1.55365	0.0284452
FBgn0034968	-1.2442	0.0284908
FBgn0013676	-2.186	0.0286842
FBgn0022213	1.66432	0.0286854
FBgn0040491	1.54723	0.028755
FBgn0010225	-1.48376	0.0295894
FBgn0031904	-1.6149	0.0296239
FBgn0033459	3.13576	0.0297768
FBgn0013678	-2.09334	0.0298118
FBgn0039051	-1.47707	0.0298118
FBgn0033450	2.57355	0.0300042
FBgn0267821	1.69306	0.0300042
FBgn0010551	1.52906	0.0300991
FBgn0040342	-1.41098	0.030104
FBgn0015229	1.63935	0.0301396
FBgn0030510	1.57725	0.0301396
FBgn0036827	1.42419	0.0301396
FBgn0022772	3.0408	0.0302897
FBgn0004655	2.00187	0.0303698
FBgn0010043	2.08592	0.0305013
FBgn0032139	-3.06671	0.0308081
FBgn0015351	1.63015	0.0308253
FBgn0024360	1.58643	0.030951
FBgn0031692	-2.50444	0.0312801
FBgn0034292	-1.10891	0.0313203
FBgn0032782	1.88338	0.0317284
FBgn0039687	2.09182	0.0317284
FBgn0063491	-1.36204	0.031812
FBgn0051415	3.10997	0.0318586
FBgn0000721	1.59829	0.0319447
FBgn0030467	2.31039	0.0320027
FBgn0040736	-1.70374	0.0320027
FBgn0065098	2.3458	0.0320027
FBgn0266633	2.10783	0.0321525
FBgn0010388	2.03036	0.0322167
FBgn0036990	1.39229	0.0326233
FBgn0002571	-1.43678	0.0326312
FBgn0037126	-3.0841	0.0326312
FBgn0259168	1.77282	0.0326312
FBgn0034512	-1.35731	0.0327979
FBgn0038099	-3.08061	0.0327979
FBgn0030320	2.12759	0.0329612
FBgn0037518	1.89106	0.033036
FBgn0264695	-1.42511	0.0331189
FBgn0019650	2.87863	0.0332742
FBgn0047334	2.01198	0.0332742
FBgn0011556	-1.22834	0.033388
FBgn0033047	-1.51222	0.033388
FBgn0037684	-2.298	0.033388
FBgn0262527	1.49994	0.033388
FBgn0033540	1.93477	0.0334131
FBgn0017456	3.08287	0.0337342
FBgn0027951	1.52481	0.0339143
FBgn0023170	-1.26705	0.0342113
FBgn0033788	-1.50015	0.0342113
FBgn0261556	1.42668	0.0342926
FBgn0024364	1.82775	0.0343374
FBgn0028916	1.69378	0.034433
FBgn0038244	1.72998	0.034433
FBgn0263392	1.4322	0.034433
FBgn0265156	3.07006	0.034433
FBgn0284245	-1.1267	0.034433
FBgn0266457	3.07025	0.034516
FBgn0050025	-1.86025	0.0345824
FBgn0027779	-1.65925	0.0345955
FBgn0034572	1.58667	0.0346007
FBgn0261593	-1.20634	0.0346199
FBgn0028663	-1.19279	0.0349858
FBgn0051439	3.06059	0.0349858
FBgn0031813	-1.12804	0.0351438
FBgn0035607	2.08588	0.0351705
FBgn0044030	1.59734	0.0351705
FBgn0004228	-1.21125	0.0353729
FBgn0035806	2.04993	0.0356439
FBgn0029523	2.12596	0.0356616
FBgn0035253	1.72042	0.0356687
FBgn0036000	1.9809	0.0356687
FBgn0002567	1.39476	0.0361265
FBgn0032781	1.42973	0.0361265
FBgn0034999	-1.33464	0.0362444
FBgn0036305	1.87291	0.0365417
FBgn0034936	1.56415	0.0368103
FBgn0026409	-1.49759	0.0369442
FBgn0034318	-2.25696	0.0369442
FBgn0038947	-1.37009	0.036946
FBgn0050159	2.0809	0.036946
FBgn0037330	1.82816	0.0369591
FBgn0034691	1.55853	0.0371334
FBgn0040906	2.85097	0.0372773
FBgn0035941	1.66893	0.0373106
FBgn0261545	1.95674	0.0373238
FBgn0085358	-2.1358	0.0377505
FBgn0035124	3.03418	0.037968
FBgn0032945	-1.95443	0.0380603
FBgn0028662	-1.9297	0.0381633
FBgn0039154	-1.48599	0.0381633
FBgn0033826	-1.63145	0.0383326
FBgn0034240	1.75139	0.0383326
FBgn0040551	-2.32466	0.0383326
FBgn0032779	-1.71429	0.0383741
FBgn0261673	-1.6496	0.0384072
FBgn0083983	1.60167	0.038525
FBgn0010040	2.20535	0.0385436
FBgn0036975	-1.81508	0.0385436
FBgn0266388	2.98051	0.0385436
FBgn0038194	-1.36277	0.038863
FBgn0035986	2.07005	0.0392603
FBgn0035265	-1.32497	0.0393015
FBgn0053510	1.649	0.039413
FBgn0264775	1.32045	0.0394316
FBgn0003892	1.94083	0.0400461
FBgn0039936	1.25892	0.0401138
FBgn0001942	-1.7354	0.0401187
FBgn0002525	1.41332	0.0401187
FBgn0267912	1.78683	0.0401187
FBgn0035890	1.88005	0.0403136
FBgn0036953	2.64917	0.040699
FBgn0039359	-1.09441	0.0407593
FBgn0019643	-1.37014	0.04088
FBgn0266268	1.63135	0.040891
FBgn0032701	-1.4107	0.0411004
FBgn0250867	1.70208	0.0411807
FBgn0031078	1.89155	0.0415143
FBgn0029899	1.55121	0.0418983
FBgn0034493	1.84537	0.0418983
FBgn0031010	-1.99117	0.0421919
FBgn0035621	2.72695	0.0427695
FBgn0005278	-1.81911	0.0427878
FBgn0036096	1.78089	0.0429526
FBgn0003301	1.68506	0.0430599
FBgn0038889	-1.8153	0.0430599
FBgn0039831	1.1942	0.0430922
FBgn0031988	1.4281	0.043134
FBgn0029733	-2.96913	0.0432175
FBgn0038857	1.96639	0.0437929
FBgn0032130	1.86133	0.0438836
FBgn0263314	1.90254	0.0443413
FBgn0265523	1.43625	0.0444424
FBgn0039114	-1.92935	0.0444465
FBgn0026314	-1.78458	0.0444981
FBgn0036825	-1.03691	0.0446696
FBgn0260632	1.22214	0.0448071
FBgn0033741	1.45638	0.0452058
FBgn0038076	-2.61497	0.0452058
FBgn0031914	-1.90105	0.0453929
FBgn0033402	1.37193	0.0453929
FBgn0034295	-1.55978	0.0455701
FBgn0034504	1.90246	0.0459585
FBgn0015794	-1.25119	0.0459608
FBgn0028948	-1.98837	0.0459608
FBgn0010173	1.30369	0.0461687
FBgn0011638	1.1995	0.0461687
FBgn0011817	1.63546	0.0461687
FBgn0032665	-1.32711	0.0461687
FBgn0033222	-1.89875	0.0461687
FBgn0033982	1.77426	0.0461687
FBgn0034330	-2.15609	0.0461687
FBgn0034643	1.31043	0.0461687
FBgn0262945	2.14721	0.0461687
FBgn0267185	-2.69425	0.0461687
FBgn0032087	-1.86181	0.0463309
FBgn0032681	2.63777	0.0463309
FBgn0085419	2.48953	0.0463309
FBgn0264490	1.11085	0.0464216
FBgn0261631	-1.70119	0.0466545
FBgn0034663	-1.76613	0.0468161
FBgn0024315	-1.33395	0.0468529
FBgn0032876	-2.66517	0.0468529
FBgn0036273	2.93543	0.0468529
FBgn0260441	-1.39995	0.0469607
FBgn0261872	1.32426	0.0475974
FBgn0266818	2.93552	0.0476436
FBgn0026441	1.77848	0.0476919
FBgn0010425	-1.55202	0.047719
FBgn0036381	-1.33599	0.0481014
FBgn0027504	1.85217	0.0481338
FBgn0266807	2.92268	0.0481338
FBgn0264983	2.82924	0.048397
FBgn0030870	-2.58353	0.0486747
FBgn0030991	2.03563	0.0486747
FBgn0264694	1.4336	0.0486747
FBgn0019637	1.73941	0.0494074
FBgn0031752	-1.87338	0.0495644
FBgn0036818	2.03339	0.0497326
FBgn0033365	-2.70281	0.0499135
FBgn0267691	2.06926	0.0499427
FBgn0010412	-1.27571	0.0502141
FBgn0266000	1.22376	0.0504351
FBgn0029526	2.07702	0.0505287
FBgn0263290	2.90635	0.0505287
FBgn0036363	1.7723	0.050549
FBgn0032518	-1.03226	0.0507347
FBgn0033479	-2.69684	0.0507347
FBgn0039238	-2.89336	0.0507347
FBgn0027610	-1.35118	0.0509646
FBgn0035718	-1.50183	0.0509646
FBgn0030521	-1.04865	0.0510118
FBgn0000454	1.10575	0.0511176
FBgn0030505	1.76212	0.0511735
FBgn0038897	1.52581	0.0511735
FBgn0034141	-2.1307	0.0512764
FBgn0030680	1.86773	0.0514387
FBgn0034354	1.1798	0.0517113
FBgn0016696	1.27056	0.051889
FBgn0024909	1.86678	0.051889
FBgn0261794	-1.97084	0.051889
FBgn0265148	2.88827	0.051889
FBgn0026150	-1.41246	0.0519386
FBgn0033302	-1.1183	0.0520301
FBgn0086912	1.63295	0.0520552
FBgn0031732	-1.61651	0.0523161
FBgn0040653	-2.06412	0.0523161
FBgn0002622	-1.25406	0.052801
FBgn0030551	-2.83202	0.052801
FBgn0265717	2.88539	0.052801
FBgn0013765	1.80705	0.0529765
FBgn0024329	1.28837	0.0530678
FBgn0036761	1.55206	0.0531398
FBgn0038533	-1.63454	0.0531398
FBgn0052409	1.34075	0.0531398
FBgn0052808	2.76308	0.0531398
FBgn0085329	2.87572	0.0531398
FBgn0031141	2.35195	0.0532567
FBgn0011640	1.45465	0.0535227
FBgn0034299	1.84791	0.0535227
FBgn0260400	1.93059	0.0535227
FBgn0261592	-1.4528	0.0535227
FBgn0052581	2.87653	0.0535602
FBgn0026369	-1.67313	0.0536128
FBgn0022359	2.49491	0.0536686
FBgn0261383	1.42795	0.0536686
FBgn0259964	2.81576	0.0539949
FBgn0051352	1.69729	0.0540839
FBgn0067905	-1.29161	0.0540839
FBgn0010409	-1.02956	0.0541607
FBgn0039215	1.6431	0.0544189
FBgn0085354	-1.7688	0.0544189
FBgn0003209	1.66479	0.0548158
FBgn0025633	1.72422	0.0551535
FBgn0036213	-1.25896	0.0551795
FBgn0038723	1.65571	0.0551795
FBgn0034113	1.9287	0.0553958
FBgn0003930	2.20297	0.0554027
FBgn0031974	-1.79985	0.0556249
FBgn0043457	-1.95626	0.0556249
FBgn0260450	1.7358	0.0556249
FBgn0264339	2.41554	0.0556249
FBgn0024321	1.28129	0.0557783
FBgn0002022	-1.2756	0.0564651
FBgn0033446	-1.22087	0.0564651
FBgn0013343	1.55027	0.0566081
FBgn0038396	1.56438	0.0566816
FBgn0030692	1.21519	0.0567002
FBgn0037996	-1.30547	0.0567002
FBgn0065110	-2.62559	0.0571808
FBgn0032051	1.67262	0.0576026
FBgn0037140	-1.88753	0.0576026
FBgn0260484	1.34782	0.0577506
FBgn0000405	-2.33418	0.0578988
FBgn0004656	1.26268	0.0583263
FBgn0017579	-1.20383	0.0583761
FBgn0026787	-1.7664	0.058974
FBgn0032477	-1.81978	0.058974
FBgn0033089	1.55258	0.058974
FBgn0034903	-2.68403	0.058974
FBgn0053526	1.07371	0.0590697
FBgn0025637	-1.53493	0.0595729
FBgn0263199	-1.59226	0.0595729
FBgn0025186	1.70296	0.0596335
FBgn0039492	1.77854	0.0596335
FBgn0052296	1.651	0.0596335
FBgn0267792	1.43312	0.0599821
FBgn0275436	1.45084	0.0602071
FBgn0039970	-1.22782	0.0602848
FBgn0035422	-1.51581	0.0604736
FBgn0037525	2.02889	0.0611702
FBgn0259237	1.84422	0.0611948
FBgn0033476	-1.17031	0.0613114
FBgn0259171	1.47098	0.0613114
FBgn0034490	-1.5884	0.0617319
FBgn0266674	1.46982	0.0617319
FBgn0260743	-1.48972	0.0619382
FBgn0013675	-1.82702	0.0620756
FBgn0035854	1.52179	0.0622125
FBgn0033138	-1.02507	0.0625351
FBgn0028476	1.18544	0.0626445
FBgn0027287	1.10394	0.0627925
FBgn0034433	-2.60689	0.0627925
FBgn0052068	-1.68736	0.062948
FBgn0027586	-1.6646	0.0629482
FBgn0040099	-1.94542	0.0632378
FBgn0029161	1.46375	0.0634172
FBgn0037737	1.52606	0.0636283
FBgn0038700	-1.36425	0.0636283
FBgn0004903	1.39583	0.0637231
FBgn0039694	1.65041	0.0637614
FBgn0031515	1.5783	0.0638966
FBgn0263412	2.34071	0.0638966
FBgn0034194	1.74278	0.0638982
FBgn0035620	-1.31511	0.0639193
FBgn0263975	2.58464	0.0639871
FBgn0267378	1.18689	0.0639919
FBgn0011236	1.60218	0.0640057
FBgn0001120	-2.58154	0.0640922
FBgn0015036	-1.51223	0.0640922
FBgn0024957	1.34476	0.0640922
FBgn0051102	-1.37115	0.0640922
FBgn0001565	-1.65704	0.0641101
FBgn0039159	1.31695	0.0645015
FBgn0037779	1.75159	0.0647623
FBgn0041241	2.778	0.0649745
FBgn0038035	1.79273	0.0650122
FBgn0263239	2.78077	0.0650122
FBgn0010282	1.43778	0.0651287
FBgn0003175	1.20624	0.0653801
FBgn0032023	2.72013	0.0654539
FBgn0033215	-1.64621	0.0654539
FBgn0000489	-1.32824	0.0654572
FBgn0052176	1.63911	0.0660352
FBgn0029766	-1.17622	0.0665995
FBgn0032689	-1.12913	0.0669169
FBgn0032336	-1.07087	0.0669458
FBgn0004364	2.38003	0.0670801
FBgn0014865	1.68563	0.0670801
FBgn0029891	-1.24271	0.0670801
FBgn0034286	2.76456	0.0670801
FBgn0034793	1.46146	0.0670801
FBgn0004430	1.46146	0.0671411
FBgn0087040	-1.97316	0.0671411
FBgn0000359	-2.58042	0.0675856
FBgn0028664	-1.60057	0.0675856
FBgn0037447	-2.11984	0.0676647
FBgn0029909	-2.71279	0.0677579
FBgn0030136	-0.969932	0.0677579
FBgn0030268	1.47705	0.0677579
FBgn0012037	-1.05985	0.0679574
FBgn0028686	-1.24191	0.0679574
FBgn0033541	-2.32237	0.0679574
FBgn0039528	1.5195	0.0679574
FBgn0003866	2.05044	0.0682939
FBgn0035495	-1.30973	0.0682939
FBgn0015790	-1.47368	0.0683934
FBgn0012058	1.54789	0.0684769
FBgn0026059	1.8403	0.0684769
FBgn0036569	1.87839	0.0684769
FBgn0038717	-1.76555	0.0684769
FBgn0260007	2.50628	0.0684769
FBgn0260027	-2.18281	0.0684769
FBgn0027054	-1.47032	0.0686271
FBgn0263748	-1.79564	0.0686271
FBgn0024807	1.33827	0.0689745
FBgn0035917	-1.39711	0.0689745
FBgn0031489	1.02636	0.0690716
FBgn0028837	1.39734	0.0693392
FBgn0050493	1.31565	0.0695432
FBgn0025693	-1.42591	0.070241
FBgn0028491	-1.10552	0.0707457
FBgn0027079	-1.64248	0.0708046
FBgn0013763	-1.43998	0.0708153
FBgn0028665	-1.06618	0.0708153
FBgn0031877	1.8822	0.0708153
FBgn0032774	-1.83998	0.0708153
FBgn0260439	-1.23705	0.0708153
FBgn0266088	2.53082	0.0708153
FBgn0011787	1.15343	0.0709734
FBgn0023519	1.3492	0.0709734
FBgn0024754	1.26414	0.0709734
FBgn0037076	1.64076	0.0709734
FBgn0052485	-1.34329	0.0709734
FBgn0263745	-2.52139	0.0709734
FBgn0266719	-1.57195	0.0713624
FBgn0262730	1.42231	0.0723531
FBgn0040007	-1.20827	0.0724313
FBgn0261988	1.36096	0.0724313
FBgn0265276	1.35769	0.0724313
FBgn0032161	-1.53523	0.0725126
FBgn0266449	-1.44417	0.0726744
FBgn0085405	-1.33815	0.0730438
FBgn0030775	-1.2672	0.0731627
FBgn0015903	-2.02646	0.0732345
FBgn0003149	-1.55654	0.0732361
FBgn0038552	-1.30903	0.0732361
FBgn0052423	1.441	0.0734632
FBgn0267160	1.65659	0.073626
FBgn0026061	-0.989818	0.073653
FBgn0035816	2.62774	0.0738121
FBgn0036828	1.807	0.0740876
FBgn0030452	1.99015	0.0743788
FBgn0028532	-1.58095	0.075138
FBgn0032587	1.4608	0.0752341
FBgn0015222	-1.10397	0.0758025
FBgn0267668	-1.76102	0.0758025
FBgn0032042	1.50094	0.0759488
FBgn0034328	-1.77962	0.0759488
FBgn0039640	-2.11095	0.0761923
FBgn0015621	1.68775	0.0762431
FBgn0028689	-1.05643	0.0762916
FBgn0030653	-2.02355	0.0764258
FBgn0266212	-2.52242	0.0767107
FBgn0033945	1.56908	0.07683
FBgn0038734	1.2777	0.0768538
FBgn0038756	-1.20707	0.077128
FBgn0262570	2.22058	0.0772211
FBgn0264542	1.76651	0.0777356
FBgn0003068	1.43865	0.0786099
FBgn0020497	1.45948	0.0786099
FBgn0022768	1.50415	0.0786099
FBgn0026427	1.37499	0.0786099
FBgn0038834	-1.05112	0.0786099
FBgn0033266	-1.42125	0.0787781
FBgn0026577	1.43582	0.0788213
FBgn0029657	1.93125	0.0788664
FBgn0032248	1.56952	0.0793511
FBgn0030354	1.57927	0.0794441
FBgn0033615	1.79051	0.0796632
FBgn0031745	1.82994	0.0801473
FBgn0039102	-2.16491	0.0801473
FBgn0261710	1.18056	0.0801473
FBgn0262116	-1.42054	0.0801473
FBgn0052368	1.21769	0.0803051
FBgn0010198	-0.947292	0.0804102
FBgn0039223	1.28518	0.0804102
FBgn0058263	-1.37482	0.0804102
FBgn0064225	-1.00762	0.0804102
FBgn0029840	1.33997	0.0804568
FBgn0034605	1.87441	0.0804568
FBgn0034716	1.62602	0.0804568
FBgn0011660	2.52818	0.0805486
FBgn0028399	-1.95373	0.0805486
FBgn0010228	-1.40471	0.0807618
FBgn0051752	2.53543	0.0807629
FBgn0039137	1.5854	0.0808408
FBgn0083027	1.73928	0.0808426
FBgn0034270	1.85089	0.0811877
FBgn0027599	1.23644	0.0811949
FBgn0264878	2.57443	0.0811949
FBgn0004864	1.715	0.081239
FBgn0003676	1.41394	0.081591
FBgn0039920	1.21688	0.081591
FBgn0038893	1.51408	0.0816839
FBgn0023531	2.52067	0.0819845
FBgn0030536	2.49045	0.0820092
FBgn0283657	1.06735	0.0820092
FBgn0024998	1.93368	0.0820662
FBgn0039713	-1.03371	0.0822804
FBgn0036891	-2.18326	0.0824164
FBgn0011739	1.49809	0.0831744
FBgn0030421	-2.64426	0.0832344
FBgn0031636	-1.80159	0.0832344
FBgn0250820	-1.63546	0.0832344
FBgn0026015	1.42831	0.0832957
FBgn0001104	1.54986	0.0835997
FBgn0004242	1.8827	0.0839714
FBgn0032055	-2.5532	0.0846505
FBgn0003274	-0.930962	0.0848514
FBgn0020907	-1.70945	0.0849481
FBgn0261596	-1.46634	0.0849481
FBgn0036398	1.52318	0.084998
FBgn0025837	-1.90617	0.085252
FBgn0026259	1.51277	0.085252
FBgn0032817	1.77297	0.085252
FBgn0038307	1.52502	0.085252
FBgn0040600	1.45561	0.0852582
FBgn0052278	1.44483	0.085616
FBgn0284220	1.25601	0.0860742
FBgn0036749	-2.62514	0.0865737
FBgn0043900	1.42442	0.0866189
FBgn0013272	-1.12044	0.0866405
FBgn0039419	1.00354	0.0867041
FBgn0051158	1.52951	0.0867041
FBgn0004924	1.47556	0.0867233
FBgn0025571	1.23608	0.0867792
FBgn0031913	-1.26864	0.0869611
FBgn0003391	1.47446	0.0870588
FBgn0024320	-1.7182	0.0870588
FBgn0031693	-1.25256	0.0872858
FBgn0261276	1.60451	0.0873492
FBgn0003942	-1.30998	0.0874364
FBgn0010411	-0.925623	0.0874364
FBgn0015663	-1.31187	0.0874364
FBgn0015793	-1.59531	0.0874364
FBgn0029002	1.49574	0.0874364
FBgn0034850	2.61866	0.0874364
FBgn0036262	-2.00609	0.0874364
FBgn0039258	1.45868	0.0874364
FBgn0085484	-1.31277	0.0874364
FBgn0262512	-1.10803	0.0874364
FBgn0264075	-1.89627	0.0874364
FBgn0266452	-1.73984	0.0874364
FBgn0003053	1.03562	0.0876261
FBgn0283680	1.31773	0.0877051
FBgn0001297	1.11233	0.0880613
FBgn0052685	1.39617	0.0882896
FBgn0262741	1.83121	0.0882896
FBgn0004237	1.58221	0.0883288
FBgn0004837	1.63055	0.0883288
FBgn0035393	1.60572	0.0883288
FBgn0266819	2.50804	0.0883288
FBgn0003654	-2.60997	0.0883714
FBgn0029887	1.48776	0.0883714
FBgn0035929	-1.49185	0.0884656
FBgn0035106	1.57282	0.088499
FBgn0016053	-2.47596	0.0886787
FBgn0003189	1.69185	0.0886815
FBgn0010226	1.13602	0.0886815
FBgn0031150	1.25936	0.0889924
FBgn0035264	2.12862	0.0891497
FBgn0000499	1.32755	0.0891742
FBgn0038181	-2.01125	0.0891742
FBgn0038470	2.44465	0.0891742
FBgn0262567	1.17908	0.0891742
FBgn0029092	-1.33136	0.0892873
FBgn0035779	-1.61906	0.0894787
FBgn0035811	-1.16432	0.0898677
FBgn0037146	-1.02161	0.0900847
FBgn0037742	2.5982	0.0900847
FBgn0038321	-1.66455	0.0900847
FBgn0037344	1.46833	0.0902776
FBgn0034158	1.5028	0.0908064
FBgn0034849	1.53702	0.0908064
FBgn0010100	-1.11158	0.0910942
FBgn0036450	1.48345	0.0912158
FBgn0085362	-2.58648	0.0925634
FBgn0016059	-1.58622	0.0928447
FBgn0034940	1.33176	0.0928447
FBgn0031778	2.34823	0.0931766
FBgn0026372	-1.63118	0.0933194
FBgn0032974	1.5718	0.0933194
FBgn0034087	1.46044	0.0933194
FBgn0035812	1.49823	0.0933194
FBgn0037705	-1.45396	0.0933194
FBgn0042094	1.33292	0.0933362
FBgn0031631	2.58013	0.0933674
FBgn0037007	-1.06433	0.0940926
FBgn0051343	-1.14918	0.0940926
FBgn0038876	1.47333	0.0941859
FBgn0085415	1.24537	0.0941859
FBgn0265053	2.57439	0.0944303
FBgn0065100	1.60932	0.0945931
FBgn0030774	-0.959834	0.0947685
FBgn0041581	-2.09681	0.0948855
FBgn0031661	1.03453	0.0949535
FBgn0033100	1.45095	0.0949535
FBgn0261674	1.05058	0.0949661
FBgn0085330	-1.86506	0.0950223
FBgn0015391	1.66902	0.0950929
FBgn0266741	1.56597	0.0951409
FBgn0010053	-1.03013	0.095219
FBgn0034049	1.2862	0.095219
FBgn0040609	1.57653	0.0953742
FBgn0050115	1.11872	0.0953742
FBgn0035481	2.5657	0.0955437
FBgn0051849	2.36758	0.0956119
FBgn0260858	1.65791	0.0956119
FBgn0032135	1.61604	0.0956672
FBgn0038846	-1.58013	0.0956672
FBgn0039689	1.40168	0.0963394
FBgn0042085	1.81567	0.0964591
FBgn0033699	-1.2628	0.0968064
FBgn0086129	1.27934	0.0969153
FBgn0011656	1.12743	0.0971062
FBgn0005593	-1.08464	0.0972613
FBgn0032170	-1.25477	0.0972613
FBgn0028737	-0.916092	0.0976828
FBgn0004390	1.52025	0.0977896
FBgn0264823	1.41362	0.0977896
FBgn0039804	-2.47525	0.0979351
FBgn0010265	-1.34979	0.0985693
FBgn0034140	1.60492	0.0985693
FBgn0034588	-1.16152	0.0985693
FBgn0035968	-1.66288	0.0985693
FBgn0039328	1.36184	0.0985693
FBgn0039626	1.31	0.0985693
FBgn0051510	1.7465	0.0985693
FBgn0085220	-1.14372	0.0985693
FBgn0261243	1.11403	0.0985693
FBgn0038046	1.41213	0.0986209
FBgn0039207	1.45346	0.0986209
FBgn0001092	-1.20219	0.09924
FBgn0002579	-0.866972	0.09924
FBgn0030787	1.77899	0.09924
FBgn0031824	1.25214	0.09924
FBgn0035673	-1.75411	0.09924
FBgn0052446	-1.21602	0.09924
FBgn0034718	1.46293	0.0996776
FBgn0030004	1.91184	0.0997379
FBgn0030678	1.38404	0.0997379
FBgn0015320	1.30793	0.0998016
FBgn0028424	1.25046	0.0998213
FBgn0024912	1.79754	0.100339
FBgn0027572	-1.70711	0.100643
FBgn0033195	2.09706	0.100643
FBgn0003463	1.21378	0.100864
FBgn0027084	1.21009	0.100864
FBgn0030321	1.22442	0.100864
FBgn0034402	-2.4553	0.100864
FBgn0035742	2.24666	0.100864
FBgn0024558	1.34907	0.100907
FBgn0028494	1.29217	0.100907
FBgn0261647	1.41281	0.101057
FBgn0052428	-1.30005	0.101408
FBgn0037241	1.44361	0.102267
FBgn0037364	-2.5248	0.102267
FBgn0040718	-1.92223	0.102541
FBgn0015336	1.36341	0.102971
FBgn0033423	-1.27619	0.103244
FBgn0032127	-2.51737	0.103838
FBgn0032715	-1.50891	0.103838
FBgn0033971	1.55475	0.103838
FBgn0263391	1.28771	0.103838
FBgn0032024	-2.47841	0.103928
FBgn0015037	1.18551	0.104001
FBgn0001324	1.68855	0.104241
FBgn0000163	1.10021	0.104458
FBgn0011274	1.39058	0.104458
FBgn0030911	2.16525	0.104458
FBgn0031639	1.56537	0.104458
FBgn0032799	-1.01581	0.104458
FBgn0035025	1.63999	0.104458
FBgn0005586	2.10726	0.104814
FBgn0036897	1.88999	0.104814
FBgn0028474	1.37631	0.105021
FBgn0261802	-1.12038	0.105045
FBgn0029997	1.44323	0.105384
FBgn0038809	-1.64448	0.105524
FBgn0039240	1.38603	0.105524
FBgn0263048	2.329	0.105524
FBgn0004363	1.12032	0.105631
FBgn0034065	1.67292	0.106231
FBgn0034967	-0.932268	0.106231
FBgn0052207	-1.22198	0.106334
FBgn0053301	1.06725	0.106355
FBgn0085453	1.71487	0.106355
FBgn0034743	-1.24009	0.106423
FBgn0035996	1.70522	0.106423
FBgn0052656	-1.13209	0.106423
FBgn0011715	1.48653	0.106699
FBgn0034919	1.14308	0.106699
FBgn0043576	-1.52319	0.106699
FBgn0266417	-1.63667	0.106699
FBgn0039741	1.0805	0.106722
FBgn0027341	-1.42183	0.106848
FBgn0033292	-1.68909	0.106848
FBgn0030759	1.28271	0.106859
FBgn0034443	-1.28864	0.106966
FBgn0039271	1.61304	0.106966
FBgn0263110	1.61514	0.106966
FBgn0016977	1.14715	0.107228
FBgn0021875	1.55049	0.107228
FBgn0035987	1.20638	0.107228
FBgn0038984	-0.955206	0.10741
FBgn0265612	-2.02402	0.107692
FBgn0263659	1.29743	0.107781
FBgn0027095	-1.30872	0.107899
FBgn0013701	-1.38925	0.108064
FBgn0283473	-2.17975	0.108064
FBgn0261931	1.47253	0.108468
FBgn0001078	1.23206	0.108608
FBgn0004882	-2.47501	0.108608
FBgn0004914	1.26952	0.108608
FBgn0011554	-0.946669	0.108608
FBgn0030631	1.28977	0.108608
FBgn0033636	1.28355	0.108608
FBgn0036576	1.08539	0.108608
FBgn0264495	1.39172	0.108608
FBgn0028949	-1.47547	0.108639
FBgn0033438	1.29183	0.108639
FBgn0022069	1.44102	0.109175
FBgn0030449	-2.3983	0.109175
FBgn0039748	2.05057	0.109175
FBgn0014026	-0.966677	0.10961
FBgn0050043	-1.35292	0.109781
FBgn0032791	-2.26654	0.109872
FBgn0010774	0.980153	0.109905
FBgn0030693	-1.91047	0.110224
FBgn0004584	1.7309	0.110246
FBgn0036801	1.03826	0.11087
FBgn0259735	0.932249	0.110971
FBgn0013269	0.9833	0.11107
FBgn0031420	1.46884	0.11107
FBgn0033873	1.08175	0.11107
FBgn0040777	-1.75803	0.11107
FBgn0051663	-1.20788	0.11107
FBgn0086348	2.4702	0.11107
FBgn0035534	1.23887	0.111172
FBgn0032646	1.06039	0.111556
FBgn0266574	2.46545	0.111663
FBgn0039711	-1.86037	0.111738
FBgn0262619	1.83796	0.111746
FBgn0015904	1.89402	0.111857
FBgn0022153	-1.22547	0.111857
FBgn0030628	2.14029	0.111857
FBgn0020647	1.37639	0.112018
FBgn0031068	1.72572	0.112018
FBgn0031860	-1.92522	0.112018
FBgn0261984	-1.36589	0.112018
FBgn0033342	1.22704	0.112101
FBgn0034047	1.61105	0.112563
FBgn0010452	1.44436	0.112814
FBgn0033566	1.41442	0.112814
FBgn0264296	-1.01327	0.112814
FBgn0037110	-1.8403	0.113133
FBgn0039882	-1.48466	0.113133
FBgn0038878	-1.7783	0.113307
FBgn0263353	-2.45647	0.113331
FBgn0031453	-1.16066	0.113763
FBgn0039836	1.64317	0.113839
FBgn0032729	-1.05406	0.113894
FBgn0004556	1.82458	0.113941
FBgn0029121	-1.16066	0.114284
FBgn0034704	1.25272	0.114402
FBgn0030121	1.61339	0.114558
FBgn0266756	1.55502	0.114558
FBgn0032642	-1.52577	0.114808
FBgn0031832	1.31363	0.115254
FBgn0058191	-1.29048	0.115342
FBgn0265596	2.32059	0.115487
FBgn0033491	2.21809	0.115847
FBgn0038916	1.23549	0.115847
FBgn0015019	1.20372	0.115913
FBgn0265967	1.70985	0.115988
FBgn0025697	-1.48768	0.116445
FBgn0035083	-1.39315	0.116445
FBgn0038627	1.62221	0.116445
FBgn0043884	1.48689	0.116912
FBgn0013705	-1.24619	0.116924
FBgn0042104	1.23341	0.116924
FBgn0038067	2.41625	0.117056
FBgn0036107	-1.4612	0.117306
FBgn0040397	1.20735	0.117971
FBgn0027579	-1.34677	0.118171
FBgn0037102	1.08087	0.118201
FBgn0037093	1.16842	0.118566
FBgn0040985	1.31059	0.118575
FBgn0028480	-0.860625	0.118724
FBgn0266599	-1.24433	0.118724
FBgn0032208	-1.1347	0.118832
FBgn0000244	-1.26989	0.119388
FBgn0031003	1.40775	0.119388
FBgn0039777	-2.30261	0.119388
FBgn0259748	-1.51693	0.119397
FBgn0020018	1.51155	0.119561
FBgn0034160	-1.64212	0.119561
FBgn0032150	1.65682	0.119574
FBgn0030456	1.53538	0.119886
FBgn0262127	1.11778	0.119886
FBgn0259166	1.56879	0.119937
FBgn0034172	-1.83119	0.120107
FBgn0028471	1.39223	0.12014
FBgn0029093	-1.36015	0.12014
FBgn0033761	1.22735	0.12014
FBgn0035001	1.47227	0.12014
FBgn0039801	-2.12304	0.12014
FBgn0261274	1.50519	0.12014
FBgn0284249	1.11105	0.120236
FBgn0034002	1.2748	0.120393
FBgn0035147	1.40175	0.120393
FBgn0040843	-2.27726	0.120438
FBgn0033863	2.2808	0.120635
FBgn0052069	-1.51819	0.121187
FBgn0267810	2.11425	0.121194
FBgn0015572	-1.40026	0.121317
FBgn0019936	-1.13143	0.121317
FBgn0002590	-1.48261	0.121378
FBgn0034329	-1.43172	0.121378
FBgn0039890	-0.963858	0.12145
FBgn0015010	0.978824	0.121511
FBgn0030474	1.48547	0.121754
FBgn0051195	-1.80682	0.121772
FBgn0030973	1.07567	0.122002
FBgn0026738	1.44637	0.122063
FBgn0036254	1.63238	0.122063
FBgn0037255	1.21378	0.122063
FBgn0264460	2.40607	0.122063
FBgn0030731	-0.988038	0.122094
FBgn0028436	1.74945	0.122148
FBgn0087013	-1.31543	0.12232
FBgn0262579	1.20898	0.12232
FBgn0028360	1.28156	0.122359
FBgn0031253	1.19789	0.122563
FBgn0035476	1.63657	0.122697
FBgn0027550	1.77276	0.122719
FBgn0266569	1.58488	0.122934
FBgn0050339	-1.29356	0.123008
FBgn0266518	1.39031	0.123104
FBgn0029860	-1.29	0.123442
FBgn0052791	2.05886	0.123618
FBgn0085249	-0.998694	0.123976
FBgn0263006	-1.03679	0.123976
FBgn0002562	-2.3963	0.124342
FBgn0032123	1.54936	0.124342
FBgn0035374	1.08212	0.124342
FBgn0031031	2.30817	0.124355
FBgn0033259	-1.72678	0.124355
FBgn0040250	-1.84639	0.124355
FBgn0263667	1.4049	0.124355
FBgn0002906	2.16157	0.124845
FBgn0010241	1.38102	0.124845
FBgn0027655	-1.33631	0.124845
FBgn0034650	1.12052	0.124856
FBgn0038640	1.50028	0.124856
FBgn0039846	1.41702	0.124856
FBgn0283681	1.19823	0.124856
FBgn0034398	-1.33052	0.124884
FBgn0034552	-1.70939	0.124884
FBgn0030791	1.40888	0.125306
FBgn0050456	1.21418	0.125339
FBgn0266565	2.3699	0.125366
FBgn0034296	-1.39459	0.125507
FBgn0038680	-1.72471	0.125767
FBgn0259937	1.18034	0.126031
FBgn0026428	-1.08206	0.12612
FBgn0036111	0.995804	0.12612
FBgn0029990	-1.24496	0.126513
FBgn0029820	-1.00369	0.126646
FBgn0032256	1.78377	0.126756
FBgn0003891	-0.964777	0.12707
FBgn0028743	0.972575	0.12707
FBgn0267525	2.24974	0.127398
FBgn0032377	2.19633	0.128047
FBgn0036726	1.21653	0.128047
FBgn0263398	1.11999	0.128047
FBgn0035271	1.31071	0.128079
FBgn0028703	1.03093	0.12859
FBgn0033925	1.84479	0.12859
FBgn0038282	2.36981	0.12859
FBgn0063381	2.36981	0.12859
FBgn0036294	1.93997	0.12859
FBgn0033661	1.45683	0.128836
FBgn0032897	-1.31803	0.128993
FBgn0011655	1.43962	0.129041
FBgn0032287	-2.23072	0.12921
FBgn0037899	-1.56461	0.12921
FBgn0010770	1.29307	0.129615
FBgn0031498	1.36644	0.129615
FBgn0037973	1.39268	0.129615
FBgn0039789	-1.72447	0.129615
FBgn0031530	1.44504	0.130561
FBgn0033659	-1.02849	0.130561
FBgn0027363	0.978395	0.130795
FBgn0027783	1.72469	0.130814
FBgn0033631	-0.96938	0.131031
FBgn0015298	1.34492	0.131047
FBgn0026257	-2.31247	0.13107
FBgn0063493	-1.66358	0.13107
FBgn0261597	-0.87163	0.13107
FBgn0038639	-1.33622	0.131351
FBgn0020309	0.957002	0.131417
FBgn0263231	1.08757	0.131496
FBgn0051363	1.25613	0.131712
FBgn0030943	1.27601	0.131801
FBgn0032067	-2.21151	0.131801
FBgn0032400	-0.857456	0.131801
FBgn0034356	1.17812	0.131801
FBgn0036589	-1.26607	0.131801
FBgn0038564	-2.09548	0.131801
FBgn0015575	-1.42522	0.132025
FBgn0029663	2.34339	0.132025
FBgn0031317	0.948815	0.132025
FBgn0038083	1.43916	0.132049
FBgn0034755	-1.77365	0.132465
FBgn0033916	1.16815	0.132763
FBgn0038704	1.40756	0.132919
FBgn0025525	-1.09274	0.132941
FBgn0031980	-0.800592	0.132941
FBgn0034583	-1.32467	0.132941
FBgn0038414	-1.63278	0.132941
FBgn0263490	1.99999	0.132941
FBgn0265597	2.34796	0.132941
FBgn0037816	1.6592	0.133055
FBgn0029785	-1.42463	0.133341
FBgn0061356	-1.6327	0.133341
FBgn0026400	1.37521	0.133396
FBgn0045823	-0.870613	0.133396
FBgn0267351	1.55044	0.133528
FBgn0038787	1.5522	0.133732
FBgn0053337	1.31165	0.133732
FBgn0039835	1.23105	0.13381
FBgn0033317	1.16117	0.133889
FBgn0035370	1.32283	0.133889
FBgn0038826	1.17222	0.133889
FBgn0038853	1.9262	0.133889
FBgn0035283	-1.59795	0.134101
FBgn0031990	-1.21299	0.134609
FBgn0052850	-1.74939	0.134609
FBgn0053128	2.33535	0.134609
FBgn0031563	-2.3176	0.134614
FBgn0000046	-1.66295	0.134777
FBgn0029874	-1.50476	0.134777
FBgn0261703	0.985519	0.134777
FBgn0033474	-1.32015	0.134842
FBgn0086710	-1.02191	0.134887
FBgn0086909	-1.49046	0.134887
FBgn0032358	-1.50302	0.135169
FBgn0020278	1.01418	0.135294
FBgn0028538	-1.8848	0.135748
FBgn0050374	2.32935	0.135861
FBgn0261458	-1.17998	0.135883
FBgn0031406	-2.32842	0.135982
FBgn0031357	1.29065	0.136192
FBgn0039757	-0.8186	0.137159
FBgn0034654	-0.840156	0.137886
FBgn0037328	-1.54021	0.138051
FBgn0010406	-1.05052	0.138149
FBgn0040850	-1.07875	0.138149
FBgn0050154	-1.48604	0.138149
FBgn0028526	-1.6949	0.138718
FBgn0030530	1.07925	0.138718
FBgn0031871	1.19545	0.138718
FBgn0038277	-1.74379	0.138718
FBgn0051122	1.38154	0.138718
FBgn0030945	1.49036	0.138777
FBgn0036622	-1.01319	0.138886
FBgn0036552	1.20085	0.139372
FBgn0036405	1.3765	0.13993
FBgn0046763	-1.89382	0.13993
FBgn0005391	-1.43079	0.140081
FBgn0015778	0.988333	0.140362
FBgn0035405	1.65821	0.140437
FBgn0032191	-1.13993	0.140464
FBgn0000250	1.04804	0.14075
FBgn0030817	1.15025	0.141176
FBgn0026575	1.12063	0.141255
FBgn0040070	1.12491	0.141452
FBgn0003279	-1.26257	0.141828
FBgn0032480	-1.061	0.141857
FBgn0284257	-0.981407	0.141857
FBgn0013770	-1.13135	0.142072
FBgn0024365	-0.922965	0.142072
FBgn0040010	-1.51664	0.142105
FBgn0031250	-1.74103	0.142215
FBgn0035254	1.59025	0.142215
FBgn0039476	1.74907	0.142243
FBgn0010387	1.09071	0.142429
FBgn0004649	-1.6833	0.142549
FBgn0023130	-1.86928	0.143697
FBgn0085478	1.01705	0.143778
FBgn0263997	-2.28798	0.143778
FBgn0001978	1.16063	0.143803
FBgn0259209	-1.19003	0.143803
FBgn0038922	-1.12309	0.144309
FBgn0033467	-1.3252	0.144424
FBgn0032600	1.08785	0.14451
FBgn0001491	-1.37103	0.14458
FBgn0013680	-1.44594	0.14458
FBgn0016926	-1.6864	0.14458
FBgn0020391	1.85194	0.14458
FBgn0030067	1.18613	0.14458
FBgn0037788	-0.900662	0.14458
FBgn0020653	0.928693	0.144707
FBgn0038149	-1.40436	0.144791
FBgn0037024	-0.861264	0.145045
FBgn0031701	1.93806	0.145273
FBgn0030350	-1.32733	0.145343
FBgn0086368	2.28956	0.145343
FBgn0003870	0.93519	0.145349
FBgn0033196	-1.2987	0.145562
FBgn0024963	1.85569	0.145593
FBgn0262601	1.06338	0.14589
FBgn0041195	-2.28317	0.146033
FBgn0053514	-0.898129	0.146927
FBgn0038613	-1.38534	0.146928
FBgn0264295	1.42299	0.146928
FBgn0264922	1.07145	0.146928
FBgn0034529	1.33639	0.147268
FBgn0052062	-1.44436	0.14745
FBgn0038407	1.04534	0.147723
FBgn0031906	-1.87326	0.148054
FBgn0036059	-1.05444	0.14855
FBgn0034027	1.63785	0.148804
FBgn0261606	-1.52333	0.14882
FBgn0038761	-1.2512	0.148957
FBgn0086357	-1.27199	0.148957
FBgn0031741	-1.22803	0.149149
FBgn0051272	-1.00808	0.14922
FBgn0040319	1.08195	0.149241
FBgn0001125	1.14877	0.149527
FBgn0050109	1.42854	0.149544
FBgn0039867	1.78008	0.150087
FBgn0002873	2.06965	0.150112
FBgn0039633	1.19651	0.150494
FBgn0266810	1.36459	0.150494
FBgn0024352	1.03874	0.150674
FBgn0030607	-1.99459	0.150674
FBgn0035636	2.21694	0.150674
FBgn0036483	1.57706	0.150674
FBgn0030519	-1.20708	0.150701
FBgn0000639	-2.26769	0.151291
FBgn0025642	2.26005	0.151291
FBgn0085443	1.16686	0.151526
FBgn0036754	1.31785	0.151843
FBgn0038597	1.37963	0.151843
FBgn0039227	1.44015	0.151843
FBgn0054057	2.02521	0.151843
FBgn0036666	-1.10499	0.152437
FBgn0033524	-1.23413	0.152527
FBgn0087008	1.19873	0.152731
FBgn0033431	1.11694	0.152778
FBgn0265954	-2.25329	0.152806
FBgn0032348	1.63042	0.153279
FBgn0032193	-1.86007	0.153543
FBgn0085313	-1.14487	0.153543
FBgn0040582	-1.14018	0.153626
FBgn0266705	2.2474	0.153626
FBgn0013325	-0.817712	0.153659
FBgn0027596	1.10562	0.153659
FBgn0030745	1.40498	0.153659
FBgn0035978	-0.889134	0.153659
FBgn0037151	1.68938	0.153659
FBgn0050105	-1.46342	0.153659
FBgn0034317	1.11305	0.153748
FBgn0052425	1.06072	0.153748
FBgn0035020	-0.84416	0.153766
FBgn0040529	-0.865843	0.154245
FBgn0027106	-1.9066	0.154353
FBgn0033092	1.05131	0.154353
FBgn0035513	2.24518	0.154353
FBgn0038381	-1.53122	0.154353
FBgn0265778	1.53813	0.154726
FBgn0030367	-1.68108	0.154831
FBgn0030478	-1.45929	0.154831
FBgn0031878	1.97487	0.154831
FBgn0039849	1.29385	0.154831
FBgn0046776	-1.37225	0.154831
FBgn0038588	-2.24071	0.155156
FBgn0036487	1.19236	0.155518
FBgn0023169	-1.03866	0.155787
FBgn0263235	-1.10612	0.155787
FBgn0014024	1.20536	0.155811
FBgn0026207	1.36902	0.156424
FBgn0033912	-1.24911	0.156424
FBgn0035449	-1.92852	0.156424
FBgn0032221	2.23132	0.156468
FBgn0034432	-1.09544	0.156468
FBgn0036240	1.78333	0.156468
FBgn0039629	-2.20851	0.156468
FBgn0040660	-0.967317	0.156468
FBgn0041789	-1.29059	0.156468
FBgn0051119	-1.72222	0.156468
FBgn0032935	-1.11752	0.156635
FBgn0264907	1.36392	0.156679
FBgn0043012	-1.12756	0.156772
FBgn0020257	1.13333	0.15702
FBgn0034573	-1.58372	0.15702
FBgn0023001	1.52855	0.157201
FBgn0026373	1.31221	0.15739
FBgn0038344	1.20658	0.15741
FBgn0050359	-1.81498	0.15741
FBgn0050484	2.23691	0.15741
FBgn0034902	-0.836633	0.157507
FBgn0025790	1.24008	0.157815
FBgn0264962	1.0476	0.158055
FBgn0025286	-1.37986	0.158124
FBgn0036503	1.66045	0.158136
FBgn0034642	-1.27166	0.158474
FBgn0052264	1.11871	0.158976
FBgn0027844	-0.842418	0.159227
FBgn0030056	1.13895	0.159227
FBgn0035321	-1.8394	0.159227
FBgn0036053	-1.20071	0.159258
FBgn0263933	-1.10935	0.159414
FBgn0038326	-1.2815	0.15943
FBgn0052137	1.20704	0.160076
FBgn0034437	-1.8013	0.160202
FBgn0035622	-1.31736	0.160752
FBgn0036702	1.12386	0.160752
FBgn0044050	-1.6909	0.160752
FBgn0050015	-0.943868	0.161017
FBgn0035876	1.11546	0.161054
FBgn0029762	-0.898365	0.161273
FBgn0030799	-1.14277	0.161273
FBgn0035983	1.05327	0.16129
FBgn0265017	2.20986	0.16129
FBgn0000212	1.05937	0.161608
FBgn0034920	-1.78732	0.161714
FBgn0037913	-0.860537	0.161714
FBgn0032465	-1.26487	0.161829
FBgn0051464	2.09475	0.161942
FBgn0001149	1.04174	0.162822
FBgn0031885	1.20736	0.163035
FBgn0266917	1.47673	0.163035
FBgn0051145	1.35305	0.163222
FBgn0036732	1.38164	0.163428
FBgn0002783	1.0386	0.163438
FBgn0039310	0.945195	0.163968
FBgn0015571	-0.870332	0.163972
FBgn0051632	1.20088	0.163972
FBgn0034436	-1.26051	0.164268
FBgn0038833	2.19828	0.164566
FBgn0025687	-1.20916	0.1646
FBgn0051373	-1.18934	0.164752
FBgn0052040	2.17103	0.164752
FBgn0028717	1.46202	0.164754
FBgn0266369	-1.74418	0.164754
FBgn0036008	1.26516	0.165692
FBgn0035023	1.18873	0.1664
FBgn0032200	-0.954346	0.166821
FBgn0000543	1.23846	0.167102
FBgn0035871	-1.21526	0.167102
FBgn0039342	-2.18878	0.167102
FBgn0040813	-1.3113	0.167102
FBgn0259680	-1.80182	0.167102
FBgn0020412	1.10106	0.167256
FBgn0025549	1.016	0.167256
FBgn0026602	-1.32036	0.167256
FBgn0026630	-0.912605	0.167424
FBgn0027589	2.04816	0.167424
FBgn0030679	1.11243	0.167424
FBgn0026250	-0.9804	0.167433
FBgn0036951	2.19611	0.167433
FBgn0283472	1.22736	0.167433
FBgn0266346	-1.56535	0.167631
FBgn0032149	1.35782	0.16775
FBgn0031872	-1.95219	0.168248
FBgn0035498	-1.42516	0.168248
FBgn0086130	1.25793	0.168322
FBgn0026760	-1.65131	0.168436
FBgn0029870	-0.874868	0.168649
FBgn0004654	-1.28886	0.168828
FBgn0015033	-1.46846	0.169006
FBgn0250823	1.15482	0.169151
FBgn0029148	0.909244	0.169319
FBgn0034497	-1.9318	0.169319
FBgn0014396	0.969334	0.169454
FBgn0030348	-2.14106	0.169454
FBgn0005666	-0.937532	0.16975
FBgn0032987	-1.29939	0.170133
FBgn0050000	0.988275	0.170133
FBgn0025624	-1.23667	0.170156
FBgn0035770	-0.785772	0.170156
FBgn0037445	-1.39076	0.170156
FBgn0265819	2.08654	0.170156
FBgn0023507	-1.41744	0.170554
FBgn0026088	-0.944191	0.170554
FBgn0036932	-1.30305	0.170554
FBgn0052582	-2.17856	0.170554
FBgn0003941	-0.818834	0.170663
FBgn0051821	-1.34414	0.170774
FBgn0036735	1.26463	0.170849
FBgn0002645	-1.04269	0.171111
FBgn0011573	1.17993	0.171111
FBgn0030316	1.43152	0.171111
FBgn0030793	1.24839	0.171111
FBgn0031522	1.11124	0.171111
FBgn0031681	1.06422	0.171111
FBgn0031814	1.34211	0.171111
FBgn0036501	1.12618	0.171111
FBgn0036667	1.24607	0.171111
FBgn0037360	1.01733	0.171111
FBgn0039923	1.0963	0.171111
FBgn0263782	1.53741	0.171111
FBgn0283451	1.65058	0.171111
FBgn0038746	1.1736	0.171553
FBgn0264307	-1.12102	0.171619
FBgn0051636	-1.26403	0.171792
FBgn0041721	2.07576	0.172392
FBgn0029771	1.0277	0.172539
FBgn0037815	1.31499	0.172539
FBgn0036760	-1.00216	0.173122
FBgn0259111	1.1175	0.173122
FBgn0033584	1.50396	0.173364
FBgn0033902	-1.0661	0.173586
FBgn0085257	-0.913334	0.173916
FBgn0039226	-1.76442	0.173951
FBgn0028974	1.86483	0.174137
FBgn0037070	-0.817855	0.174272
FBgn0024291	0.874481	0.174323
FBgn0010607	1.19716	0.174384
FBgn0022893	0.948281	0.174384
FBgn0028953	1.13954	0.174384
FBgn0035886	-1.30609	0.174384
FBgn0050467	1.13967	0.174384
FBgn0038818	-2.15255	0.174411
FBgn0052302	-0.950904	0.174411
FBgn0034425	1.50813	0.174422
FBgn0284247	-2.15037	0.175001
FBgn0085205	-1.0002	0.17524
FBgn0031252	1.96483	0.17578
FBgn0027588	-1.00938	0.176064
FBgn0045842	1.29555	0.176404
FBgn0027657	-1.10906	0.176443
FBgn0265810	1.39977	0.176537
FBgn0002723	1.1233	0.177074
FBgn0040257	-1.62692	0.177074
FBgn0038454	1.26795	0.177672
FBgn0032401	1.10811	0.177705
FBgn0037351	-1.02618	0.178014
FBgn0019830	-1.02283	0.178364
FBgn0004396	0.847284	0.178871
FBgn0030969	1.31844	0.179075
FBgn0037846	1.24655	0.179428
FBgn0036263	1.29508	0.179576
FBgn0041100	1.38885	0.179856
FBgn0011710	-1.46701	0.180346
FBgn0004373	1.21534	0.180403
FBgn0260659	-1.02479	0.180403
FBgn0265937	-2.05064	0.180403
FBgn0032079	1.28842	0.180825
FBgn0262617	0.996072	0.181056
FBgn0052344	1.0544	0.181179
FBgn0000996	1.53981	0.18158
FBgn0037621	1.18319	0.181814
FBgn0040068	1.25492	0.181917
FBgn0004867	-0.967657	0.184177
FBgn0016978	0.914692	0.184177
FBgn0026565	-0.925579	0.184177
FBgn0030884	-1.68064	0.184177
FBgn0031360	-1.45868	0.184177
FBgn0033179	0.983979	0.184177
FBgn0034750	1.14036	0.184177
FBgn0040383	-0.920903	0.184177
FBgn0042179	0.913915	0.184177
FBgn0262986	-2.13068	0.184177
FBgn0265784	1.05039	0.184177
FBgn0011016	-1.26777	0.184227
FBgn0029128	1.86696	0.184227
FBgn0037195	2.10162	0.184227
FBgn0028692	1.16976	0.184315
FBgn0019925	-0.873684	0.184445
FBgn0050424	1.04711	0.184568
FBgn0030581	1.10081	0.1846
FBgn0036813	-0.991358	0.1846
FBgn0031260	-0.968869	0.184789
FBgn0033936	-2.07477	0.184789
FBgn0036773	1.77714	0.184789
FBgn0037671	-1.34328	0.184789
FBgn0024150	-1.96516	0.18487
FBgn0062978	1.48539	0.18487
FBgn0086378	-1.01015	0.18487
FBgn0045761	0.998239	0.185156
FBgn0035802	-2.12474	0.185402
FBgn0039555	1.04624	0.185402
FBgn0000037	2.1038	0.186965
FBgn0037270	1.32816	0.187443
FBgn0038220	1.22372	0.18762
FBgn0032075	-1.10435	0.18765
FBgn0263746	1.99758	0.187776
FBgn0032836	-1.16805	0.187818
FBgn0040364	1.14859	0.187818
FBgn0033101	-0.863773	0.188719
FBgn0011207	-1.37434	0.188762
FBgn0003716	-1.54663	0.188832
FBgn0011241	-1.391	0.188832
FBgn0032549	1.94921	0.188971
FBgn0032704	-1.03779	0.188971
FBgn0037094	-0.89337	0.188971
FBgn0086687	-0.847821	0.188971
FBgn0260393	1.97141	0.188971
FBgn0262742	-1.81543	0.188971
FBgn0037531	1.81664	0.18902
FBgn0034086	1.16095	0.189156
FBgn0266347	-2.06581	0.189156
FBgn0000635	1.32593	0.189549
FBgn0034935	-1.05834	0.19
FBgn0267910	-1.13888	0.190198
FBgn0250819	-1.14184	0.190314
FBgn0031245	-0.880157	0.190426
FBgn0041111	1.25488	0.190491
FBgn0262109	-0.91466	0.190513
FBgn0029823	1.12934	0.190682
FBgn0034662	-0.799926	0.190682
FBgn0037976	-0.970571	0.190682
FBgn0038268	1.4302	0.190682
FBgn0259173	1.2156	0.190682
FBgn0005617	1.15517	0.190734
FBgn0027873	1.09874	0.190889
FBgn0032644	0.845364	0.190889
FBgn0034553	-1.40515	0.190889
FBgn0262519	0.829086	0.190889
FBgn0262743	1.17454	0.190889
FBgn0004045	-1.19028	0.19264
FBgn0020305	1.26806	0.19264
FBgn0039189	1.60762	0.19264
FBgn0032845	-1.33418	0.192735
FBgn0030574	-1.49209	0.193481
FBgn0262477	-1.97161	0.193481
FBgn0262866	1.19683	0.193481
FBgn0243512	1.05532	0.193687
FBgn0027514	1.38857	0.193729
FBgn0030687	1.06866	0.193752
FBgn0051296	1.77471	0.193752
FBgn0004907	1.066	0.193849
FBgn0033555	-1.16905	0.193973
FBgn0013997	1.51996	0.194609
FBgn0266446	-1.08232	0.194609
FBgn0085486	1.93702	0.194674
FBgn0004811	0.923974	0.19492
FBgn0031726	-1.642	0.19492
FBgn0066084	-1.14555	0.19492
FBgn0038302	0.886643	0.195184
FBgn0033593	1.53225	0.19577
FBgn0038389	1.2889	0.19577
FBgn0086691	-0.994771	0.19577
FBgn0267524	-1.92153	0.195927
FBgn0015756	-1.22974	0.195945
FBgn0025558	-1.24223	0.195945
FBgn0034923	1.27193	0.195945
FBgn0035343	-1.17388	0.195945
FBgn0036249	-1.97911	0.195945
FBgn0051357	-1.30013	0.195953
FBgn0000083	-0.850954	0.196233
FBgn0030329	-1.05251	0.196233
FBgn0011335	1.27727	0.196237
FBgn0263355	1.68702	0.196256
FBgn0019972	-0.987396	0.196494
FBgn0033210	1.25102	0.19682
FBgn0038830	-0.8604	0.196842
FBgn0031060	1.30898	0.198091
FBgn0264325	-1.3765	0.198099
FBgn0027338	-0.791358	0.199077
FBgn0001258	1.01585	0.199195
FBgn0016685	0.823381	0.199195
FBgn0031008	1.25613	0.199195
FBgn0034717	-0.820041	0.199195
FBgn0038095	1.9212	0.199195
FBgn0038651	-1.06965	0.199195
FBgn0051778	-2.05826	0.199195
FBgn0262738	1.17722	0.199195
FBgn0030724	-1.49423	0.199198
FBgn0283468	1.01998	0.199198
[truncated: 15,423 more rows]

## Sheet: G. JraRNAi-24hpi
Genes differentially expressed between UC and 24hpi in JraRNAi
	log2FC	FDR
FBgn0040837	5.21835	3.1143e-113
FBgn0052195	4.85377	2.60738e-103
FBgn0263081	-3.30886	3.01929e-92
FBgn0259711	4.04159	6.69461e-79
FBgn0250869	3.83273	1.34715e-71
FBgn0034756	4.42607	9.56415e-68
FBgn0261560	-2.99383	3.24593e-64
FBgn0039154	-3.63376	1.15022e-59
FBgn0034160	-3.0274	1.00014e-57
FBgn0044812	4.69299	1.13392e-56
FBgn0036806	3.90371	1.45982e-54
FBgn0036290	3.55495	1.9067e-54
FBgn0031533	-3.87471	5.02956e-53
FBgn0051633	3.83235	3.12918e-52
FBgn0036767	-4.44147	8.95647e-49
FBgn0053306	-3.48979	9.05284e-46
FBgn0033928	3.50914	5.2574e-45
FBgn0052283	3.43543	8.57647e-45
FBgn0033792	-4.7453	1.95916e-43
FBgn0263080	-2.78437	8.71903e-42
FBgn0034480	4.02002	1.21006e-40
FBgn0028534	-3.47485	9.14629e-39
FBgn0037345	4.08773	9.92606e-39
FBgn0028920	-3.20671	2.52243e-37
FBgn0030189	4.3888	2.72564e-37
FBgn0034915	2.80279	5.40856e-37
FBgn0034052	-3.25809	7.93082e-37
FBgn0053468	4.82828	1.42235e-36
FBgn0040723	-2.14243	2.59262e-36
FBgn0034318	-2.59903	2.81453e-36
FBgn0051694	2.6698	1.11854e-34
FBgn0037975	4.20008	7.29997e-34
FBgn0035880	4.86707	1.30113e-33
FBgn0034605	3.99132	1.75978e-32
FBgn0030484	-2.57999	9.74316e-30
FBgn0033153	2.87704	1.23841e-29
FBgn0052282	6.22028	3.30116e-28
FBgn0264775	2.7686	1.52948e-27
FBgn0035743	-2.76527	3.64433e-27
FBgn0028533	-3.0826	7.01499e-27
FBgn0031034	-3.11242	2.23832e-26
FBgn0000079	-2.4126	1.49473e-25
FBgn0031643	2.76027	2.11004e-25
FBgn0052302	-3.27867	2.20359e-25
FBgn0263241	3.37772	2.74609e-25
FBgn0039316	3.25764	4.11492e-25
FBgn0266044	4.87359	9.9752e-25
FBgn0266420	4.88715	1.02274e-24
FBgn0043783	-2.33862	1.68607e-24
FBgn0085265	2.54449	1.68607e-24
FBgn0267073	3.16977	2.08672e-24
FBgn0044809	6.65964	3.16212e-23
FBgn0000078	-2.67072	2.721e-22
FBgn0053158	3.6405	4.96097e-22
FBgn0035355	1.72957	5.08343e-22
FBgn0024491	3.08826	6.00527e-22
FBgn0043575	-2.59593	7.87112e-22
FBgn0261989	2.45649	5.16191e-21
FBgn0038020	2.63302	6.42541e-21
FBgn0052279	3.8073	6.82903e-21
FBgn0051901	1.81567	1.87608e-20
FBgn0038083	2.68865	4.17037e-20
FBgn0010278	2.85268	4.32479e-20
FBgn0010226	2.02183	4.52844e-20
FBgn0010173	2.722	6.15403e-20
FBgn0040060	-2.61335	6.84703e-20
FBgn0033423	-2.28386	2.05123e-19
FBgn0025111	3.34267	3.77728e-19
FBgn0002868	-2.20847	4.00614e-19
FBgn0025583	-2.96377	4.5948e-19
FBgn0001961	-2.10701	5.27672e-19
FBgn0037354	2.09894	5.28216e-19
FBgn0031432	2.32022	6.73913e-19
FBgn0031249	-2.1503	7.29985e-19
FBgn0039488	2.75248	1.22497e-18
FBgn0054026	-2.53069	2.02042e-18
FBgn0038647	5.88604	2.18117e-18
FBgn0035356	1.56689	3.04827e-18
FBgn0035665	-2.09638	3.90481e-18
FBgn0004652	2.85008	5.81462e-18
FBgn0010041	5.5851	8.4676e-18
FBgn0267923	5.12411	1.09081e-17
FBgn0032087	-1.54354	1.2528e-17
FBgn0032387	-2.04841	1.45032e-17
FBgn0261862	-2.14139	1.94136e-17
FBgn0035476	2.77612	1.97045e-17
FBgn0020508	-1.83073	2.79082e-17
FBgn0265652	6.32157	5.30711e-17
FBgn0020622	2.21201	9.68099e-17
FBgn0033294	-2.3048	2.36272e-16
FBgn0262945	3.39073	2.73111e-16
FBgn0003863	-2.3577	3.01017e-16
FBgn0032400	-1.54477	3.06318e-16
FBgn0264272	-3.39836	3.97067e-16
FBgn0033945	1.976	6.14378e-16
FBgn0032839	-2.34292	6.19747e-16
FBgn0036738	-2.21127	6.61735e-16
FBgn0036766	-1.58245	9.55632e-16
FBgn0038194	-1.65733	1.15502e-15
FBgn0027836	2.74194	1.66248e-15
FBgn0030928	-2.24989	1.66248e-15
FBgn0002571	-2.0317	2.43416e-15
FBgn0036419	-1.83351	4.26712e-15
FBgn0053265	-1.84977	4.7859e-15
FBgn0015569	-2.74084	4.81867e-15
FBgn0039593	3.26784	9.01213e-15
FBgn0001285	-1.88761	1.01896e-14
FBgn0037391	2.22249	1.19639e-14
FBgn0040827	-1.75067	1.23882e-14
FBgn0036563	-3.18956	1.24604e-14
FBgn0250815	-2.21145	1.78014e-14
FBgn0034999	-2.24935	1.98342e-14
FBgn0039644	2.7005	2.25609e-14
FBgn0065099	3.18075	2.51496e-14
FBgn0040069	2.26851	2.87118e-14
FBgn0031033	-2.18669	3.68934e-14
FBgn0032253	-2.71777	3.91288e-14
FBgn0039044	2.93075	3.98621e-14
FBgn0037678	-1.61964	4.81949e-14
FBgn0015245	1.56985	5.53099e-14
FBgn0050015	-2.10692	7.87069e-14
FBgn0051463	-2.27294	8.03787e-14
FBgn0039476	3.39676	9.03778e-14
FBgn0036422	-1.86678	1.28882e-13
FBgn0039315	2.45678	1.54553e-13
FBgn0034296	-1.27203	1.89092e-13
FBgn0037936	2.38795	1.90846e-13
FBgn0037788	-1.69741	2.13989e-13
FBgn0036952	3.05396	2.32597e-13
FBgn0011555	-1.70239	2.63246e-13
FBgn0011556	-2.30636	2.63246e-13
FBgn0003231	-1.54105	2.85666e-13
FBgn0000416	-1.2956	3.04765e-13
FBgn0031930	-2.28726	3.04765e-13
FBgn0052369	1.98234	4.44865e-13
FBgn0035661	-2.17731	4.48251e-13
FBgn0003996	-2.127	4.63449e-13
FBgn0051266	-2.22544	4.81781e-13
FBgn0038952	4.11254	5.96667e-13
FBgn0035708	2.22279	6.01922e-13
FBgn0038845	-1.86405	7.26745e-13
FBgn0069354	5.63288	7.47046e-13
FBgn0028411	2.19201	7.57278e-13
FBgn0015001	-1.64412	8.43955e-13
FBgn0039319	2.41975	8.43955e-13
FBgn0040736	-2.56987	8.43955e-13
FBgn0000395	2.90375	8.4742e-13
FBgn0030837	-1.43458	9.0076e-13
FBgn0052368	2.27368	9.32218e-13
FBgn0040636	-2.02923	9.4567e-13
FBgn0264296	-1.59796	9.54076e-13
FBgn0086758	3.04135	9.92173e-13
FBgn0005624	2.50622	1.2288e-12
FBgn0051233	-1.50656	1.36397e-12
FBgn0026439	-2.70564	1.38663e-12
FBgn0260462	-1.69136	1.59102e-12
FBgn0036229	4.07568	2.3132e-12
FBgn0001257	1.69929	2.41636e-12
FBgn0029091	-2.0823	2.56037e-12
FBgn0067905	-2.85935	3.27456e-12
FBgn0038842	1.72958	3.4329e-12
FBgn0000044	-1.77514	5.69811e-12
FBgn0002773	-1.86554	5.9168e-12
FBgn0028473	-1.30854	7.04378e-12
FBgn0035040	-2.12766	8.30549e-12
FBgn0259152	1.86178	8.49064e-12
FBgn0026263	3.38481	9.3983e-12
FBgn0035094	-1.32847	1.22098e-11
FBgn0042105	1.39644	1.34899e-11
FBgn0011638	1.90513	1.40994e-11
FBgn0266633	3.03033	1.76009e-11
FBgn0033999	-2.01625	1.92502e-11
FBgn0035667	-2.06047	2.51235e-11
FBgn0032945	-2.84724	2.82694e-11
FBgn0052672	-1.31637	2.94565e-11
FBgn0010038	2.11971	3.06515e-11
FBgn0031002	2.6479	3.31503e-11
FBgn0013469	2.10104	3.47348e-11
FBgn0015351	2.37642	3.64682e-11
FBgn0051288	1.87623	3.89881e-11
FBgn0053532	2.10657	3.90637e-11
FBgn0027611	-1.87822	5.56136e-11
FBgn0051974	1.53754	5.58082e-11
FBgn0051265	-2.08078	5.64744e-11
FBgn0038337	-1.8518	6.88593e-11
FBgn0261113	1.20854	7.01841e-11
FBgn0003356	-3.71089	7.21023e-11
FBgn0034335	3.50848	7.88262e-11
FBgn0052512	2.03421	9.39682e-11
FBgn0037934	-1.35727	1.01414e-10
FBgn0010762	2.02695	1.18538e-10
FBgn0034582	-1.72385	1.19407e-10
FBgn0085452	1.97586	1.56496e-10
FBgn0033297	-1.58198	1.56895e-10
FBgn0010040	3.36535	1.57894e-10
FBgn0052656	-1.46052	1.57894e-10
FBgn0036240	3.44842	1.95282e-10
FBgn0283471	-1.45694	2.25782e-10
FBgn0030234	-1.50518	2.34327e-10
FBgn0034670	2.22628	2.46869e-10
FBgn0039685	-4.96705	2.53208e-10
FBgn0002641	1.99757	3.04861e-10
FBgn0035153	3.04722	3.13166e-10
FBgn0038953	2.78744	3.40368e-10
FBgn0050489	2.80364	3.60971e-10
FBgn0036501	1.90641	4.00272e-10
FBgn0259998	-1.63018	4.30019e-10
FBgn0003963	3.25166	6.32594e-10
FBgn0033205	1.26758	6.38448e-10
FBgn0030688	-1.71689	7.02916e-10
FBgn0015035	-2.81133	7.91793e-10
FBgn0030594	-1.77754	8.619e-10
FBgn0266421	2.50411	8.83488e-10
FBgn0020653	1.22091	1.06683e-09
FBgn0266681	5.06184	1.0718e-09
FBgn0035670	-1.42638	1.28559e-09
FBgn0035996	3.14298	1.49796e-09
FBgn0033788	-1.34992	1.53799e-09
FBgn0038482	-2.41693	1.54269e-09
FBgn0026563	3.33244	1.65849e-09
FBgn0259748	-1.69204	1.7175e-09
FBgn0030098	-3.73743	1.85474e-09
FBgn0001089	-2.33207	1.86847e-09
FBgn0042104	1.52402	1.87821e-09
FBgn0051148	-1.54994	2.9846e-09
FBgn0263234	-1.5675	3.05728e-09
FBgn0040850	-1.36265	3.11241e-09
FBgn0033395	1.46982	3.16408e-09
FBgn0267023	4.97726	3.20154e-09
FBgn0033327	-1.72495	3.2112e-09
FBgn0065098	3.29636	3.56067e-09
FBgn0026319	3.5528	3.79189e-09
FBgn0262620	4.96647	3.79189e-09
FBgn0032835	-3.30551	4.10829e-09
FBgn0053230	2.41881	4.17449e-09
FBgn0041191	-1.38736	4.45552e-09
FBgn0040958	-1.72621	4.809e-09
FBgn0038832	2.13949	5.36035e-09
FBgn0259101	-1.50389	5.61397e-09
FBgn0053301	1.95239	5.75062e-09
FBgn0005664	1.89203	5.79365e-09
FBgn0053542	2.50342	6.5098e-09
FBgn0035517	-1.54663	6.63558e-09
FBgn0050049	-2.31997	6.63558e-09
FBgn0020388	2.4421	7.40229e-09
FBgn0262524	2.56397	7.43264e-09
FBgn0016076	1.52295	7.44342e-09
FBgn0022160	1.48386	8.73088e-09
FBgn0034647	-1.84761	9.23164e-09
FBgn0030332	3.59975	9.88935e-09
FBgn0038838	4.88129	1.05149e-08
FBgn0010423	-2.09082	1.25382e-08
FBgn0025837	-2.25032	1.33638e-08
FBgn0259938	1.44332	1.3961e-08
FBgn0085261	-1.15433	1.45903e-08
FBgn0017456	4.81726	1.48711e-08
FBgn0034330	-2.77782	1.50813e-08
FBgn0035619	-1.6992	1.54193e-08
FBgn0036831	-2.04326	1.62069e-08
FBgn0014877	1.73698	1.63537e-08
FBgn0041096	2.77921	1.6687e-08
FBgn0001125	1.43925	1.71781e-08
FBgn0052581	4.797	1.93102e-08
FBgn0014388	1.4394	1.9445e-08
FBgn0051279	4.80766	2.02005e-08
FBgn0015795	-1.08503	2.13324e-08
FBgn0031000	2.78176	2.30944e-08
FBgn0030855	2.34937	2.38767e-08
FBgn0028426	2.74107	2.54554e-08
FBgn0035607	2.11864	2.56153e-08
FBgn0086659	3.87791	2.69643e-08
FBgn0265819	4.19384	2.87132e-08
FBgn0040551	-1.25387	2.97541e-08
FBgn0005648	1.6125	3.0705e-08
FBgn0020907	-1.93237	3.18613e-08
FBgn0039475	1.18982	3.3988e-08
FBgn0035300	1.61676	3.43424e-08
FBgn0030400	1.39664	3.80254e-08
FBgn0260972	-1.21685	3.81859e-08
FBgn0040153	1.26244	4.29093e-08
FBgn0036381	-1.94013	5.13682e-08
FBgn0266450	2.49452	5.37827e-08
FBgn0029762	-1.6588	5.5576e-08
FBgn0025366	-1.12195	6.05257e-08
FBgn0000116	-1.05989	6.14293e-08
FBgn0035343	-1.77878	6.14987e-08
FBgn0034808	-1.79904	6.61201e-08
FBgn0038872	2.37498	6.61201e-08
FBgn0086608	-1.61034	7.12613e-08
FBgn0031490	2.72086	7.22435e-08
FBgn0036321	-1.70171	7.38733e-08
FBgn0052068	-1.1194	7.53346e-08
FBgn0003748	-1.37891	7.60543e-08
FBgn0031285	-1.07054	7.99168e-08
FBgn0033926	1.17894	8.5e-08
FBgn0039051	-1.23776	1.01795e-07
FBgn0035666	-1.54411	1.05117e-07
FBgn0031248	-1.64431	1.17764e-07
FBgn0030929	-1.28887	1.19131e-07
FBgn0034512	-1.62263	1.24926e-07
FBgn0052473	-1.25272	1.24926e-07
FBgn0037724	-1.05441	1.341e-07
FBgn0032049	-3.02313	1.36776e-07
FBgn0033097	-2.67218	1.45443e-07
FBgn0004034	4.5802	1.50564e-07
FBgn0037974	3.66825	1.76358e-07
FBgn0022213	1.62551	2.11532e-07
FBgn0034295	-1.04961	2.14794e-07
FBgn0010549	2.79098	2.34995e-07
FBgn0043576	-2.14505	2.3593e-07
FBgn0036023	-3.79908	2.47897e-07
FBgn0002939	-2.1993	2.63018e-07
FBgn0041630	-1.56996	2.63018e-07
FBgn0038681	-1.29516	2.75376e-07
FBgn0030608	-1.26729	2.77685e-07
FBgn0011236	2.47068	2.89717e-07
FBgn0265671	3.94981	3.05188e-07
FBgn0039856	-2.24808	3.06686e-07
FBgn0262732	1.24675	3.08935e-07
FBgn0036996	-2.90338	3.1273e-07
FBgn0024360	1.61965	3.1314e-07
FBgn0037386	-1.52863	3.14956e-07
FBgn0038136	-1.56036	3.1557e-07
FBgn0010358	-2.84546	3.18645e-07
FBgn0034511	-2.17903	3.24981e-07
FBgn0034247	-1.03403	3.25754e-07
FBgn0016978	1.74432	3.26771e-07
FBgn0037146	-1.31753	3.29722e-07
FBgn0013674	-0.947136	3.34713e-07
FBgn0033448	-1.04204	3.34713e-07
FBgn0267087	4.31651	3.44865e-07
FBgn0000575	-1.2179	3.50901e-07
FBgn0264541	-3.50369	3.74004e-07
FBgn0262475	1.52329	3.93608e-07
FBgn0033048	-1.92792	4.3007e-07
FBgn0039321	-1.23832	4.3007e-07
FBgn0032726	-1.62364	4.32425e-07
FBgn0003357	-3.4013	4.52757e-07
FBgn0038135	-1.34182	4.62685e-07
FBgn0023167	1.17951	5.04861e-07
FBgn0266405	-1.88253	5.24021e-07
FBgn0040251	2.80926	5.30968e-07
FBgn0013771	-2.9449	5.45758e-07
FBgn0052207	-2.02422	6.07251e-07
FBgn0003429	-2.97443	6.29419e-07
FBgn0033216	-2.21936	6.29419e-07
FBgn0025456	-1.58493	6.31276e-07
FBgn0265623	2.02053	6.44169e-07
FBgn0035434	4.28279	6.4703e-07
FBgn0051410	1.39359	7.16146e-07
FBgn0085329	4.40777	7.57743e-07
FBgn0034728	1.7682	7.95456e-07
FBgn0035620	-1.56604	7.95685e-07
FBgn0001291	-1.5674	8.22822e-07
FBgn0052284	-1.78276	8.51249e-07
FBgn0030746	1.772	9.43153e-07
FBgn0039761	-3.02729	9.5621e-07
FBgn0024250	1.90066	9.95747e-07
FBgn0030994	2.19507	1.22595e-06
FBgn0030776	-1.17065	1.24284e-06
FBgn0005670	-2.02198	1.29268e-06
FBgn0014184	-0.917031	1.29268e-06
FBgn0053526	1.09234	1.32636e-06
FBgn0033139	-1.26431	1.37789e-06
FBgn0266000	1.69318	1.39555e-06
FBgn0036334	1.09708	1.39574e-06
FBgn0027660	1.78064	1.58837e-06
FBgn0264704	2.86023	1.59312e-06
FBgn0035917	-1.46315	1.64587e-06
FBgn0262366	1.71978	1.64587e-06
FBgn0040730	-1.31438	1.74432e-06
FBgn0033659	-0.989827	1.76875e-06
FBgn0264361	4.31214	1.78564e-06
FBgn0038481	-1.44258	1.83168e-06
FBgn0036187	2.29201	1.83449e-06
FBgn0013676	-0.884821	1.85551e-06
FBgn0262838	-3.81876	1.87355e-06
FBgn0030510	1.61949	1.9476e-06
FBgn0262816	3.44261	1.9815e-06
FBgn0002525	1.38687	2.00738e-06
FBgn0261530	1.84763	2.00738e-06
FBgn0042094	1.54046	2.00992e-06
FBgn0050374	4.28356	2.00992e-06
FBgn0025454	-1.20116	2.03463e-06
FBgn0051041	-1.67463	2.04942e-06
FBgn0038484	-2.75546	2.14461e-06
FBgn0038701	-0.934543	2.22347e-06
FBgn0034312	1.5686	2.2692e-06
FBgn0038302	1.68723	2.27882e-06
FBgn0012034	-1.21886	2.29293e-06
FBgn0032088	-1.02336	2.35889e-06
FBgn0004117	-1.49594	2.40856e-06
FBgn0040342	-1.28505	2.67378e-06
FBgn0039829	1.68654	2.72125e-06
FBgn0038809	-1.33467	2.91121e-06
FBgn0034439	-1.84845	3.03267e-06
FBgn0013981	-0.933069	3.10781e-06
FBgn0039209	1.06603	3.15809e-06
FBgn0033302	-1.14101	3.68737e-06
FBgn0017581	-0.893512	3.80111e-06
FBgn0035176	-1.52584	4.12007e-06
FBgn0021872	-0.948659	4.26405e-06
FBgn0050047	-1.71908	4.28768e-06
FBgn0265053	4.18887	4.3017e-06
FBgn0034354	1.16199	4.31664e-06
FBgn0000633	4.18425	4.35278e-06
FBgn0035811	-0.96488	4.44315e-06
FBgn0040734	-2.12212	4.6461e-06
FBgn0037853	2.52377	5.06163e-06
FBgn0024289	-1.66933	5.17629e-06
FBgn0002772	-1.5802	5.39712e-06
FBgn0023507	-0.997171	5.40373e-06
FBgn0034329	-2.49807	5.43658e-06
FBgn0014141	-2.13319	5.47957e-06
FBgn0036833	-1.60384	5.48108e-06
FBgn0085249	-1.09114	5.78462e-06
FBgn0039760	-2.73778	5.95879e-06
FBgn0033124	-0.882085	6.0612e-06
FBgn0013678	-0.837642	6.18313e-06
FBgn0030460	2.01309	6.26517e-06
FBgn0035713	1.58242	6.29457e-06
FBgn0267778	4.14622	6.40137e-06
FBgn0035968	-3.20588	6.512e-06
FBgn0002174	1.15711	6.79871e-06
FBgn0036289	2.71312	6.94889e-06
FBgn0033663	0.953006	7.04621e-06
FBgn0039453	-1.78031	7.04621e-06
FBgn0039328	2.06355	7.24175e-06
FBgn0038893	1.56388	7.34583e-06
FBgn0039379	2.58278	7.34583e-06
FBgn0040718	-1.8926	7.34583e-06
FBgn0050360	-1.11942	7.3956e-06
FBgn0264877	4.11924	7.44909e-06
FBgn0051267	-1.29469	7.4891e-06
FBgn0036948	-1.38292	7.62568e-06
FBgn0027844	-0.995888	7.87892e-06
FBgn0010774	1.09822	8.39843e-06
FBgn0043364	1.30287	8.39843e-06
FBgn0010225	-1.45705	9.31544e-06
FBgn0263342	1.64648	9.62474e-06
FBgn0003965	2.69655	1.01424e-05
FBgn0051343	-1.0968	1.03058e-05
FBgn0035497	2.00545	1.0343e-05
FBgn0263397	1.69325	1.06178e-05
FBgn0263235	-1.21316	1.11439e-05
FBgn0021944	1.42995	1.12278e-05
FBgn0262028	1.9297	1.13342e-05
FBgn0031114	1.57851	1.13346e-05
FBgn0284257	-1.27901	1.15655e-05
FBgn0038344	1.86502	1.20704e-05
FBgn0063494	1.2323	1.2337e-05
FBgn0028526	-2.21751	1.23492e-05
FBgn0031381	1.03777	1.23501e-05
FBgn0053258	-1.23228	1.23501e-05
FBgn0046689	1.27132	1.24053e-05
FBgn0083123	1.83596	1.29132e-05
FBgn0030367	-2.84366	1.30586e-05
FBgn0038146	1.37643	1.40154e-05
FBgn0266813	1.75887	1.43105e-05
FBgn0032482	-1.24287	1.45008e-05
FBgn0051549	1.23746	1.45689e-05
FBgn0031693	-1.57583	1.4694e-05
FBgn0261243	1.07265	1.47346e-05
FBgn0037714	-1.83988	1.51169e-05
FBgn0265369	-2.13156	1.54195e-05
FBgn0013269	1.14077	1.56011e-05
FBgn0047114	1.71789	1.56741e-05
FBgn0038414	-1.64322	1.58547e-05
FBgn0264344	4.01188	1.58556e-05
FBgn0005585	0.936643	1.67418e-05
FBgn0013765	1.85132	1.67503e-05
FBgn0051459	3.9996	1.67503e-05
FBgn0003257	2.28168	1.68888e-05
FBgn0035780	-1.67512	1.7271e-05
FBgn0262601	1.54342	1.73265e-05
FBgn0040582	-2.04659	1.74692e-05
FBgn0035397	-0.964989	1.74731e-05
FBgn0030521	-0.827242	1.75405e-05
FBgn0001234	1.0952	1.77963e-05
FBgn0035360	-0.808262	1.82429e-05
FBgn0040918	-1.02661	2.03869e-05
FBgn0031929	-1.22846	2.04175e-05
FBgn0036643	-1.45224	2.07387e-05
FBgn0029503	1.80364	2.10073e-05
FBgn0261611	-3.71998	2.23415e-05
FBgn0053696	3.9586	2.31255e-05
FBgn0032393	1.31555	2.38506e-05
FBgn0262531	3.94516	2.48045e-05
FBgn0036910	2.44527	2.73832e-05
FBgn0050025	-2.74665	2.75739e-05
FBgn0001168	1.00606	2.76948e-05
FBgn0004635	2.62419	2.84412e-05
FBgn0034288	2.31575	2.91219e-05
FBgn0001217	-3.36368	2.99148e-05
FBgn0034849	1.79923	3.02392e-05
FBgn0034141	-1.3456	3.02846e-05
FBgn0002869	-1.37627	3.03425e-05
FBgn0040735	-1.70244	3.17764e-05
FBgn0038100	-1.05561	3.21271e-05
FBgn0031636	-1.21678	3.27243e-05
FBgn0013675	-0.771157	3.32963e-05
FBgn0031489	0.941229	3.37671e-05
FBgn0035929	-2.04576	3.41514e-05
FBgn0010350	-1.47909	3.48324e-05
FBgn0039114	-1.94958	3.48595e-05
FBgn0010387	-0.907893	3.59692e-05
FBgn0032780	-2.51239	3.6018e-05
FBgn0029660	3.88892	3.62212e-05
FBgn0032961	1.12388	3.68587e-05
FBgn0015393	1.05982	3.74699e-05
FBgn0020278	1.23662	3.79398e-05
FBgn0037612	-1.45513	3.89722e-05
FBgn0032733	-1.57382	3.93718e-05
FBgn0250837	1.8196	3.93718e-05
FBgn0005666	-1.34696	3.96226e-05
FBgn0051710	1.71576	3.96226e-05
FBgn0033789	-1.17965	3.96524e-05
FBgn0001942	-0.787651	3.98989e-05
FBgn0028532	-1.37741	4.16244e-05
FBgn0011774	1.82132	4.30136e-05
FBgn0051272	-1.22549	4.32842e-05
FBgn0051323	-1.09171	4.43201e-05
FBgn0031461	1.57645	4.48437e-05
FBgn0262881	-2.64325	4.59404e-05
FBgn0034588	-1.49822	4.73818e-05
FBgn0262656	0.991526	4.78774e-05
FBgn0038455	1.47007	4.81805e-05
FBgn0034432	-0.934879	4.82431e-05
FBgn0032669	-1.34652	4.88278e-05
FBgn0261592	-0.828418	4.93346e-05
FBgn0001258	-1.23029	5.09164e-05
FBgn0024912	2.49159	5.11024e-05
FBgn0260743	-1.09264	5.11024e-05
FBgn0083983	1.17336	5.25047e-05
FBgn0259710	3.12891	5.34657e-05
FBgn0051089	-3.85985	5.59207e-05
FBgn0034971	-0.919351	5.60029e-05
FBgn0032615	1.96836	5.65269e-05
FBgn0010425	-2.54246	5.72045e-05
FBgn0023129	-1.24011	5.90124e-05
FBgn0030263	1.10788	5.90124e-05
FBgn0032456	0.908773	5.90124e-05
FBgn0038717	-1.8018	5.91705e-05
FBgn0032235	-0.80577	6.06724e-05
FBgn0032906	1.92607	6.14559e-05
FBgn0051216	3.03905	6.40923e-05
FBgn0034417	1.16956	6.46058e-05
FBgn0038652	1.82348	6.47686e-05
FBgn0086656	-0.918944	6.68933e-05
FBgn0035926	0.969436	6.77504e-05
FBgn0267156	2.9851	6.78223e-05
FBgn0034328	-2.72387	7.08025e-05
FBgn0023169	-1.02431	7.16504e-05
FBgn0011704	1.44584	7.17539e-05
FBgn0051821	-1.80137	7.17539e-05
FBgn0027341	-1.39845	7.19857e-05
FBgn0050411	-1.32868	7.20931e-05
FBgn0010497	-1.18469	7.31635e-05
FBgn0028552	-1.31811	7.31635e-05
FBgn0011703	2.06016	7.43578e-05
FBgn0013770	-1.00784	7.49179e-05
FBgn0030246	1.34965	7.64149e-05
FBgn0001220	0.970481	7.67402e-05
FBgn0029891	-1.09846	7.68812e-05
FBgn0083968	1.08922	7.78466e-05
FBgn0042206	1.94896	7.81495e-05
FBgn0004363	0.803148	7.90215e-05
FBgn0052549	1.21154	8.03258e-05
FBgn0037151	2.71274	8.13503e-05
FBgn0037562	0.848253	8.16804e-05
FBgn0051659	3.75662	8.34147e-05
FBgn0036927	-1.56652	8.3457e-05
FBgn0010039	2.31918	8.52968e-05
FBgn0015286	-1.08601	8.72327e-05
FBgn0035020	-1.00613	8.83507e-05
FBgn0015037	1.39798	8.93624e-05
FBgn0011822	-1.05113	8.9403e-05
FBgn0010019	-1.26644	9.0639e-05
FBgn0037899	-0.829785	9.17252e-05
FBgn0040064	0.850338	9.22274e-05
FBgn0010651	0.978882	9.26988e-05
FBgn0020414	-1.32989	9.61223e-05
FBgn0031945	-1.71681	9.61223e-05
FBgn0037885	2.28427	9.61223e-05
FBgn0023197	-2.32162	0.000100373
FBgn0038470	3.35236	0.000100845
FBgn0038756	-1.0886	0.000104564
FBgn0000318	0.8638	0.000107037
FBgn0003941	-0.73402	0.000107631
FBgn0002789	-0.940727	0.000107934
FBgn0053337	-2.2389	0.000108163
FBgn0036007	0.893491	0.000108865
FBgn0259175	-0.978858	0.000108865
FBgn0264695	-1.28532	0.000110402
FBgn0019928	1.39956	0.000112032
FBgn0034583	-1.28423	0.000112902
FBgn0034783	-2.21601	0.000112902
FBgn0027525	-1.1482	0.000113112
FBgn0050339	-1.13829	0.000113835
FBgn0034073	1.43565	0.000114774
FBgn0022029	1.30141	0.000115954
FBgn0026737	1.61548	0.000116859
FBgn0025336	1.40561	0.000118355
FBgn0266258	3.69557	0.000118499
FBgn0032819	1.53689	0.000119637
FBgn0034292	-0.955444	0.000124181
FBgn0265052	-1.19851	0.000124502
FBgn0025637	-0.795861	0.000124967
FBgn0003358	-2.99342	0.000126416
FBgn0027359	0.880516	0.000126416
FBgn0040733	-1.58184	0.000126416
FBgn0011787	1.13639	0.000126984
FBgn0017558	-1.00973	0.000127267
FBgn0019643	-0.976213	0.000127917
FBgn0002578	-0.913267	0.000128197
FBgn0032689	-1.22739	0.000130627
FBgn0030777	-1.16639	0.000131301
FBgn0051450	1.41571	0.000131574
FBgn0033624	-0.856952	0.000132257
FBgn0004169	-1.33772	0.000132606
FBgn0042712	1.35732	0.000132606
FBgn0033292	-1.74272	0.000133199
FBgn0031653	-2.45895	0.00013573
FBgn0033690	1.80653	0.000137095
FBgn0003149	-1.34374	0.000139004
FBgn0030183	-1.47082	0.00014023
FBgn0030692	1.27448	0.000140667
FBgn0036363	2.02966	0.00014078
FBgn0266702	-1.70725	0.000144115
FBgn0015033	-1.71689	0.000144192
FBgn0063491	-1.19634	0.000145789
FBgn0050000	1.27682	0.000145794
FBgn0010043	1.68256	0.000148394
FBgn0033905	1.32438	0.000148476
FBgn0034277	1.09124	0.000151027
FBgn0030870	-2.80251	0.000151884
FBgn0087040	-2.55948	0.000152209
FBgn0031392	1.3807	0.000152878
FBgn0014857	0.776951	0.000154188
FBgn0039091	-0.902425	0.000154188
FBgn0266741	1.94585	0.000154709
FBgn0267635	3.53397	0.000156881
FBgn0062412	-1.32028	0.000157485
FBgn0024973	1.39522	0.000157628
FBgn0039562	0.92153	0.000157879
FBgn0035146	-1.24824	0.000158665
FBgn0036024	-2.8744	0.000158665
FBgn0026372	-0.851446	0.000159133
FBgn0032068	-2.64339	0.000159472
FBgn0024352	1.0595	0.000165799
FBgn0036975	-0.916384	0.00016708
FBgn0026061	-0.930478	0.00016772
FBgn0264489	-1.22936	0.000170236
FBgn0033814	-1.07294	0.000175325
FBgn0027567	1.22061	0.00017547
FBgn0030552	1.37711	0.000178611
FBgn0033826	-1.32734	0.0001798
FBgn0010424	-1.487	0.000183476
FBgn0039941	-1.33902	0.000184813
FBgn0036503	2.40419	0.000185758
FBgn0000246	2.52249	0.000187398
FBgn0004858	1.22854	0.000188072
FBgn0032781	1.51899	0.00018837
FBgn0003189	2.00712	0.000189492
FBgn0030237	-1.35527	0.000196862
FBgn0263598	-0.721987	0.000196862
FBgn0045761	1.25302	0.000199382
FBgn0000568	1.1276	0.000203522
FBgn0010501	-1.10168	0.000203944
FBgn0029932	1.09482	0.00020416
FBgn0036203	-1.07233	0.000204936
FBgn0032390	2.58625	0.000212061
FBgn0261933	1.26747	0.000214467
FBgn0036827	1.29184	0.000215393
FBgn0026565	-0.931834	0.000216787
FBgn0032433	-0.95354	0.000222058
FBgn0025525	-1.17348	0.000224314
FBgn0036411	2.0926	0.000240315
FBgn0052483	-1.22177	0.000241299
FBgn0040383	-1.13443	0.000242109
FBgn0014163	-1.1953	0.000257192
FBgn0027109	-0.901762	0.000262838
FBgn0038147	-0.968754	0.00026376
FBgn0265185	-0.753667	0.000267443
FBgn0034940	1.45655	0.000274448
FBgn0032256	2.44566	0.000276402
FBgn0035335	1.27722	0.000290528
FBgn0032665	-0.837728	0.000309264
FBgn0028396	3.49964	0.000309746
FBgn0004512	0.895064	0.000309932
FBgn0086370	1.51259	0.000312887
FBgn0028894	-1.24385	0.000316659
FBgn0033188	0.760683	0.000324609
FBgn0032202	-0.961772	0.000327308
FBgn0024957	0.930405	0.000329652
FBgn0051077	-1.52973	0.000330552
FBgn0016685	0.828673	0.000343338
FBgn0031692	-1.21298	0.000343338
FBgn0038804	-1.28484	0.000343338
FBgn0022772	3.40656	0.000353001
FBgn0036258	-0.880106	0.000354204
FBgn0032913	-2.66306	0.000359251
FBgn0012026	3.48822	0.000383545
FBgn0262683	3.48874	0.000385239
FBgn0032518	-0.756411	0.000385771
FBgn0266411	1.06855	0.000387787
FBgn0064225	-0.753628	0.000392051
FBgn0011674	1.6437	0.000393126
FBgn0051717	-1.11145	0.000394749
FBgn0053346	1.36425	0.000394749
FBgn0085486	3.02707	0.000400238
FBgn0029092	-1.49243	0.000401966
FBgn0036487	1.64505	0.000402989
FBgn0259209	-1.02419	0.000403955
FBgn0013272	-0.728088	0.000409602
FBgn0039094	1.64534	0.000415054
FBgn0032336	-0.861037	0.000416158
FBgn0085317	-0.846738	0.000423064
FBgn0063493	-1.1359	0.000438387
FBgn0085227	-0.838249	0.000438387
FBgn0266705	3.33932	0.000448827
FBgn0263041	3.4611	0.000450247
FBgn0045800	1.27666	0.000451789
FBgn0263773	-0.921495	0.000466632
FBgn0036320	0.860026	0.000470683
FBgn0034362	1.40428	0.000471534
FBgn0004644	1.18566	0.00047989
FBgn0030157	-1.88753	0.000480334
FBgn0035718	-0.873504	0.000481895
FBgn0030245	-0.920975	0.000484614
FBgn0026602	-1.49617	0.000489472
FBgn0001145	-0.85112	0.00049183
FBgn0035154	-0.897522	0.000497581
FBgn0035948	2.58341	0.000502144
FBgn0037999	2.02189	0.00050345
FBgn0030943	1.46926	0.000506569
FBgn0039645	-1.19812	0.000507411
FBgn0033524	-2.12605	0.000510121
FBgn0037782	-1.3186	0.000513316
[truncated: 16,682 more rows]

## Sheet: H. FDR<0.1
log2FC values of genes with FDR<0.1
[truncated: 3,506 more rows]

[truncated: 1 more sheets: I. Deeptools-output]
