# Supplementary material for: SUMOylation of Jun fine-tunes the Drosophila gut immune response
Source: PLoS Pathog. 2022 Mar 7;18(3):e1010356. doi: 10.1371/journal.ppat.1010356 (PMC8929699; doi:10.1371/journal.ppat.1010356)
Supplement: S2 Table — (XLSX) [file ppat.1010356.s017.xlsx]

## Sheet: Legend
Legend for table S2
A. Genes differentially expressed between JraWT and JraSCR in UC
B. Genes differentially expressed between UC and 4hpi in JraWT
C. Genes differentially expressed between UC and 12hpi in JraWT
D. Genes differentially expressed between UC and 4hpi in JrSCR
E. Genes differentially expressed between UC and 12hpi in JrSCR
F. log2FC values of genes with FDR<0.1
G. Deeptools output representing genes with enrichered peaks of Jra (Cluster-1) on promoters

## Sheet: A. UC_WT-SCR
Genes differentially expressed between JraWT and JraSCR in UC
	log2FC	FDR
FBgn0034317	3.37736	1.44211e-97
FBgn0052368	2.23914	6.54598e-36
FBgn0053532	2.41357	2.40579e-34
FBgn0023197	-2.43247	1.37333e-31
FBgn0034480	1.90979	2.04848e-20
FBgn0262007	1.79915	3.29881e-18
FBgn0052279	1.85536	1.60558e-17
FBgn0262357	-1.72305	3.05899e-16
FBgn0033789	1.62147	1.20296e-15
FBgn0031412	1.76482	3.41659e-15
FBgn0033826	1.38551	5.27764e-13
FBgn0031490	1.58724	1.69338e-12
FBgn0031910	1.44256	1.69338e-12
FBgn0053926	1.40922	1.69713e-12
FBgn0032002	1.46613	2.20851e-12
FBgn0034187	1.5834	2.68119e-12
FBgn0034296	1.44024	4.2411e-12
FBgn0262366	1.49866	1.30563e-11
FBgn0052107	1.54425	2.45265e-11
FBgn0034783	-1.43314	4.77586e-10
FBgn0027073	1.43468	6.21244e-10
FBgn0033978	1.45172	1.67288e-09
FBgn0001224	1.24857	1.68211e-09
FBgn0063492	1.2856	2.27524e-08
FBgn0036363	1.31956	3.74483e-08
FBgn0010358	1.17809	8.76097e-08
FBgn0039473	1.27088	2.53117e-07
FBgn0250836	1.11434	2.65794e-07
FBgn0063495	-1.08552	5.83013e-07
FBgn0033204	1.2413	1.94177e-06
FBgn0053533	1.01388	2.11182e-06
FBgn0031970	-1.19596	2.63122e-06
FBgn0051901	1.13516	2.63122e-06
FBgn0050489	1.22653	2.65667e-06
FBgn0033518	1.19856	2.97041e-06
FBgn0034715	-1.02555	4.70809e-06
FBgn0263395	1.02627	1.73887e-05
FBgn0015714	-0.986522	1.79494e-05
FBgn0036320	1.05093	2.75054e-05
FBgn0264295	1.07744	4.67588e-05
FBgn0031489	0.925617	5.18223e-05
FBgn0033926	0.917708	6.00321e-05
FBgn0035176	0.863816	9.13629e-05
FBgn0038530	1.03962	0.000148158
FBgn0033875	0.783409	0.000166434
FBgn0034647	-1.01902	0.000166434
FBgn0051410	1.0566	0.000169327
FBgn0040099	0.91705	0.000199121
FBgn0033980	-1.00251	0.000269781
FBgn0037562	0.956803	0.000320339
FBgn0033733	0.893888	0.000337492
FBgn0034289	0.927435	0.000446573
FBgn0034507	-1.01295	0.000523357
FBgn0003358	-0.774645	0.000645301
FBgn0264775	0.906684	0.000996485
FBgn0036575	0.970267	0.00115083
FBgn0034293	0.882006	0.0021177
FBgn0031317	0.810067	0.00347389
FBgn0054005	0.899316	0.00500983
FBgn0038292	0.809734	0.00781039
FBgn0034392	-0.730541	0.0110188
FBgn0036929	0.644886	0.0114067
FBgn0031636	-0.749851	0.0123578
FBgn0037853	0.844132	0.0123578
FBgn0051463	-0.773791	0.0123578
FBgn0030777	-0.726777	0.0132982
FBgn0026385	-0.709072	0.0140293
FBgn0033543	-0.680445	0.0145234
FBgn0036362	0.840863	0.0159623
FBgn0031562	0.816553	0.0165085
FBgn0032066	-0.747828	0.016703
FBgn0025697	0.691836	0.0175982
FBgn0000566	-0.729831	0.0182831
FBgn0034312	0.730447	0.0182831
FBgn0030837	-0.737855	0.0192079
FBgn0034582	-0.695775	0.0218162
FBgn0038484	-0.775902	0.0231857
FBgn0010044	0.784206	0.0238911
FBgn0002571	-0.738427	0.0245733
FBgn0043576	-0.768412	0.0245733
FBgn0033783	0.722949	0.0393272
FBgn0004644	0.728969	0.0445202
FBgn0267824	0.666677	0.0471636
FBgn0001230	0.705239	0.0472424
FBgn0031560	0.679516	0.0513582
FBgn0031654	0.694357	0.0513582
FBgn0033668	0.761444	0.0516161
FBgn0037563	-0.679638	0.0543336
FBgn0063497	0.680401	0.0554928
FBgn0086408	0.759622	0.0554928
FBgn0265979	-0.676567	0.0640074
FBgn0033327	-0.734168	0.0691704
FBgn0261681	0.709849	0.0692799
FBgn0039714	0.566107	0.0727002
FBgn0000043	0.559499	0.0969423
FBgn0265829	-0.72253	0.0993074
FBgn0013771	0.713134	0.103761
FBgn0039472	-0.619191	0.10567
FBgn0031645	-0.566588	0.108525
FBgn0032253	0.635127	0.118657
FBgn0034999	-0.583738	0.133185
FBgn0261989	0.604909	0.133185
FBgn0052373	0.687961	0.159476
FBgn0034294	0.67871	0.172765
FBgn0002868	-0.560509	0.175011
FBgn0015221	0.619331	0.177425
FBgn0051324	-0.595557	0.177849
FBgn0033903	-0.575276	0.207242
FBgn0004649	-0.646715	0.211434
FBgn0011704	0.646611	0.214819
FBgn0050154	-0.661373	0.22388
FBgn0035679	0.605446	0.230349
FBgn0050394	0.646056	0.230349
FBgn0050479	-0.65198	0.232519
FBgn0266813	0.650823	0.232519
FBgn0037936	0.60751	0.23823
FBgn0003396	-0.576671	0.239205
FBgn0033215	0.648233	0.239205
FBgn0053306	-0.578709	0.243947
FBgn0267691	0.605115	0.243947
FBgn0035667	-0.459449	0.251345
FBgn0037974	0.647782	0.25852
FBgn0010041	0.629253	0.263214
FBgn0011761	-0.642396	0.263214
FBgn0031741	-0.608825	0.263214
FBgn0032264	0.593442	0.263214
FBgn0032715	-0.607401	0.263214
FBgn0038277	-0.557742	0.263214
FBgn0261258	0.470661	0.263214
FBgn0265764	0.507881	0.263214
FBgn0001233	0.474543	0.271444
FBgn0039452	0.558831	0.274889
FBgn0050015	0.506249	0.277612
FBgn0031726	0.609369	0.29324
FBgn0035300	0.592891	0.29324
FBgn0039761	-0.519121	0.29324
FBgn0036449	-0.560614	0.30904
FBgn0037999	0.620434	0.315234
FBgn0053296	-0.588253	0.319051
FBgn0000079	0.527141	0.322198
FBgn0264296	-0.552493	0.322198
FBgn0030929	0.589505	0.329076
FBgn0032336	-0.575183	0.329128
FBgn0035343	0.559971	0.332812
FBgn0030367	-0.605916	0.338936
FBgn0003356	-0.507026	0.339781
FBgn0034501	-0.454048	0.339781
FBgn0261575	0.594878	0.358962
FBgn0027280	0.522821	0.360676
FBgn0265659	-0.508939	0.360906
FBgn0259164	-0.581003	0.368686
FBgn0035356	0.480755	0.370569
FBgn0015033	-0.542692	0.373382
FBgn0014076	-0.551454	0.374377
FBgn0005664	0.576017	0.376402
FBgn0015591	-0.482153	0.376402
FBgn0261854	0.553913	0.376402
FBgn0052283	-0.595	0.378549
FBgn0028932	0.573192	0.394604
FBgn0034670	0.556885	0.394604
FBgn0264994	0.574178	0.394604
FBgn0028399	0.527584	0.411393
FBgn0039424	-0.482651	0.427728
FBgn0054040	-0.587665	0.427728
FBgn0033294	-0.539187	0.429095
FBgn0035697	-0.562452	0.438383
FBgn0265810	-0.524723	0.438383
FBgn0032906	0.584714	0.445587
FBgn0034052	-0.540221	0.445587
FBgn0043002	0.589255	0.445587
FBgn0035409	0.540436	0.450013
FBgn0038257	0.506274	0.450013
FBgn0040609	-0.490813	0.527434
FBgn0015721	-0.522285	0.560328
FBgn0031463	-0.571881	0.560328
FBgn0029689	-0.536444	0.572622
FBgn0033438	0.490712	0.585282
FBgn0266011	0.385616	0.585282
FBgn0040064	-0.439919	0.589531
FBgn0028945	-0.491766	0.624711
FBgn0031566	0.511192	0.624711
FBgn0031897	-0.486137	0.624711
FBgn0001120	-0.491676	0.63781
FBgn0039107	-0.54446	0.651891
FBgn0025686	-0.551649	0.662411
FBgn0032235	0.49016	0.671324
FBgn0036993	0.461363	0.671324
FBgn0038897	-0.525213	0.671324
FBgn0041709	0.514033	0.671324
FBgn0046689	0.513028	0.671324
FBgn0085450	-0.439131	0.671324
FBgn0265762	-0.474996	0.671324
FBgn0050272	-0.547979	0.700233
FBgn0261016	-0.49919	0.718698
FBgn0032809	0.540788	0.722331
FBgn0030597	-0.478744	0.724279
FBgn0027348	-0.44115	0.731706
FBgn0001225	0.435407	0.752974
FBgn0053098	-0.540437	0.752974
FBgn0264272	-0.534467	0.752974
FBgn0267330	0.392386	0.752974
FBgn0028920	-0.384688	0.753325
FBgn0037718	0.481983	0.753325
FBgn0052179	0.538902	0.753325
FBgn0264785	0.476637	0.777381
FBgn0038613	-0.464792	0.79127
FBgn0053128	-0.443882	0.79127
FBgn0266244	-0.491818	0.791598
FBgn0031894	0.516588	0.800497
FBgn0033913	-0.513913	0.800497
FBgn0266630	-0.357336	0.800497
FBgn0037782	0.448582	0.802502
FBgn0030270	0.529679	0.804256
FBgn0036306	0.518726	0.804256
FBgn0266169	-0.432111	0.804256
FBgn0031692	0.521871	0.804768
FBgn0054010	-0.414988	0.804768
FBgn0020508	-0.419316	0.811927
FBgn0050277	0.483423	0.823416
FBgn0051469	0.448935	0.823416
FBgn0265186	0.509068	0.831616
FBgn0036768	-0.514732	0.834538
FBgn0036996	-0.384255	0.834538
FBgn0038337	-0.437797	0.834538
FBgn0051715	0.393765	0.834538
FBgn0052284	-0.522875	0.834538
FBgn0037015	-0.517121	0.83504
FBgn0013531	0.522127	0.836249
FBgn0037976	-0.493671	0.836249
FBgn0028894	0.451295	0.856046
FBgn0051104	0.454228	0.857026
FBgn0264828	0.410464	0.858028
FBgn0033814	0.420033	0.864604
FBgn0266629	0.465342	0.864604
FBgn0031824	0.464335	0.864988
FBgn0042110	0.475885	0.871009
FBgn0087040	-0.481064	0.871009
FBgn0026417	-0.406157	0.874393
FBgn0040370	0.436149	0.877367
FBgn0035666	-0.450476	0.879895
FBgn0284081	-0.436915	0.879895
FBgn0030245	0.416451	0.886736
FBgn0030911	-0.492622	0.886736
FBgn0031602	-0.460099	0.886736
FBgn0032821	-0.450017	0.886736
FBgn0034047	0.500121	0.886736
FBgn0037972	0.387568	0.886736
FBgn0051087	0.450321	0.886736
FBgn0266278	-0.403887	0.886736
FBgn0267035	-0.51024	0.886736
FBgn0035588	-0.385547	0.890386
FBgn0028534	-0.365885	0.892768
FBgn0032086	-0.404238	0.892768
FBgn0032140	0.418788	0.892768
FBgn0034318	-0.479111	0.892768
FBgn0046776	-0.504334	0.892768
FBgn0264373	-0.478452	0.892768
FBgn0002922	-0.378418	0.893933
FBgn0035449	0.50327	0.911837
FBgn0013701	-0.502026	0.914863
FBgn0038070	-0.325747	0.914863
FBgn0051955	-0.501383	0.914863
FBgn0031738	0.463773	0.91794
FBgn0030060	0.440547	0.920168
FBgn0028476	-0.4731	0.925747
FBgn0023525	-0.451631	0.92685
FBgn0051875	0.406194	0.951811
FBgn0027364	-0.474917	0.952796
FBgn0003969	0.495356	0.968287
FBgn0040571	0.47785	0.968287
FBgn0040069	-0.476798	0.97595
FBgn0040477	0.379387	0.976905
FBgn0031689	-0.443681	0.982509
FBgn0031800	-0.472022	0.984551
FBgn0010038	0.461438	0.989187
FBgn0022987	0.476698	0.989187
FBgn0032876	-0.488111	0.989187
FBgn0000490	0.469498	0.993895
FBgn0029905	-0.420444	0.993895
FBgn0030608	-0.398756	0.993895
FBgn0038401	-0.479269	0.993895
FBgn0040234	0.484415	0.993895
FBgn0040850	0.383292	0.993895
FBgn0000008	-0.228333	0.999849
FBgn0000014	-0.266269	0.999849
FBgn0000015	0.0119213	0.999849
FBgn0000017	0.0690111	0.999849
FBgn0000018	0.326525	0.999849
FBgn0000024	0.141638	0.999849
FBgn0000028	0.25526	0.999849
FBgn0000032	0.221366	0.999849
FBgn0000036	-0.00509098	0.999849
FBgn0000037	0.0350385	0.999849
FBgn0000038	-0.154629	0.999849
FBgn0000039	0.109854	0.999849
FBgn0000042	0.298831	0.999849
FBgn0000044	0.286431	0.999849
FBgn0000045	-0.0221145	0.999849
FBgn0000046	0.054018	0.999849
FBgn0000047	-0.0338263	0.999849
FBgn0000052	-0.223369	0.999849
FBgn0000053	-0.0130886	0.999849
FBgn0000055	-0.036228	0.999849
FBgn0000057	0.0512052	0.999849
FBgn0000061	0.113624	0.999849
FBgn0000063	-0.26032	0.999849
FBgn0000064	0.0237051	0.999849
FBgn0000071	0.227212	0.999849
FBgn0000075	-0.067326	0.999849
FBgn0000077	0.122086	0.999849
FBgn0000078	0.0271614	0.999849
FBgn0000083	0.247214	0.999849
FBgn0000084	0.1683	0.999849
FBgn0000092	0.168738	0.999849
FBgn0000094	-0.0471357	0.999849
FBgn0000097	-0.12222	0.999849
FBgn0000100	-0.24297	0.999849
FBgn0000108	-0.0143285	0.999849
FBgn0000109	0.133581	0.999849
FBgn0000114	-0.0985665	0.999849
FBgn0000115	0.0859697	0.999849
FBgn0000116	0.113412	0.999849
FBgn0000117	0.269583	0.999849
FBgn0000119	0.0752254	0.999849
FBgn0000120	-0.00450572	0.999849
FBgn0000121	-0.0321651	0.999849
FBgn0000139	0.0615196	0.999849
FBgn0000140	-0.250111	0.999849
FBgn0000146	-0.120536	0.999849
FBgn0000147	0.315979	0.999849
FBgn0000150	0.114119	0.999849
FBgn0000152	0.0818337	0.999849
FBgn0000153	-0.0223801	0.999849
FBgn0000157	-0.0803376	0.999849
FBgn0000163	-0.0227104	0.999849
FBgn0000173	0.124256	0.999849
FBgn0000179	0.397749	0.999849
FBgn0000180	0.0930906	0.999849
FBgn0000181	-0.154087	0.999849
FBgn0000183	0.018778	0.999849
FBgn0000206	-0.183576	0.999849
FBgn0000212	0.0879648	0.999849
FBgn0000221	-0.220028	0.999849
FBgn0000228	-0.0175068	0.999849
FBgn0000229	-0.151822	0.999849
FBgn0000239	-0.0532089	0.999849
FBgn0000241	-0.242634	0.999849
FBgn0000244	-0.0690201	0.999849
FBgn0000246	0.0190494	0.999849
FBgn0000247	-0.0710549	0.999849
FBgn0000250	0.0558472	0.999849
FBgn0000251	-0.000394559	0.999849
FBgn0000253	0.173511	0.999849
FBgn0000256	-0.0790649	0.999849
FBgn0000257	-0.0972678	0.999849
FBgn0000259	0.109674	0.999849
FBgn0000261	0.0274087	0.999849
FBgn0000273	0.022462	0.999849
FBgn0000274	-0.052366	0.999849
FBgn0000276	-0.0340669	0.999849
FBgn0000277	0.392254	0.999849
FBgn0000278	-0.0196791	0.999849
FBgn0000279	-0.0218819	0.999849
FBgn0000283	-0.0495304	0.999849
FBgn0000286	0.00906006	0.999849
FBgn0000287	0.0712419	0.999849
FBgn0000289	-0.138401	0.999849
FBgn0000299	-0.115162	0.999849
FBgn0000303	0.141878	0.999849
FBgn0000307	-0.120619	0.999849
FBgn0000308	0.13463	0.999849
FBgn0000316	0.263204	0.999849
FBgn0000317	-0.0958853	0.999849
FBgn0000318	0.0161653	0.999849
FBgn0000319	-0.0154538	0.999849
FBgn0000320	0.259559	0.999849
FBgn0000326	-0.168995	0.999849
FBgn0000330	-0.313591	0.999849
FBgn0000339	0.0836766	0.999849
FBgn0000346	-0.146529	0.999849
FBgn0000352	-0.00836328	0.999849
FBgn0000355	-0.215342	0.999849
FBgn0000360	0.18298	0.999849
FBgn0000370	-0.100713	0.999849
FBgn0000376	0.270828	0.999849
FBgn0000377	0.0506042	0.999849
FBgn0000382	-0.062157	0.999849
FBgn0000384	-0.139525	0.999849
FBgn0000394	0.0151418	0.999849
FBgn0000395	0.178569	0.999849
FBgn0000404	0.0349284	0.999849
FBgn0000405	-0.154195	0.999849
FBgn0000406	-0.00826451	0.999849
FBgn0000411	0.119655	0.999849
FBgn0000412	0.0469168	0.999849
FBgn0000414	-0.0644537	0.999849
FBgn0000416	0.0803072	0.999849
FBgn0000422	-0.18779	0.999849
FBgn0000426	0.0418698	0.999849
FBgn0000427	-0.253876	0.999849
FBgn0000439	0.122832	0.999849
FBgn0000442	-0.179997	0.999849
FBgn0000447	-0.0201103	0.999849
FBgn0000448	-0.0521807	0.999849
FBgn0000451	-0.248705	0.999849
FBgn0000454	0.109277	0.999849
FBgn0000455	-0.0547921	0.999849
FBgn0000459	0.028487	0.999849
FBgn0000463	0.135746	0.999849
FBgn0000464	-0.0919228	0.999849
FBgn0000473	0.125369	0.999849
FBgn0000477	-0.167925	0.999849
FBgn0000479	0.0428229	0.999849
FBgn0000482	0.0924256	0.999849
FBgn0000489	-0.0742223	0.999849
FBgn0000492	0.101191	0.999849
FBgn0000499	0.127846	0.999849
FBgn0000500	-0.0765128	0.999849
FBgn0000504	-0.137986	0.999849
FBgn0000520	-0.164238	0.999849
FBgn0000524	-0.0237507	0.999849
FBgn0000527	0.0223945	0.999849
FBgn0000529	0.203096	0.999849
FBgn0000533	0.127719	0.999849
FBgn0000535	-0.0333948	0.999849
FBgn0000536	-0.275812	0.999849
FBgn0000541	0.0537643	0.999849
FBgn0000542	-0.0743487	0.999849
FBgn0000543	0.0769143	0.999849
FBgn0000546	-0.112062	0.999849
FBgn0000547	0.129998	0.999849
FBgn0000557	-0.0472507	0.999849
FBgn0000559	-0.186493	0.999849
FBgn0000560	0.142334	0.999849
FBgn0000562	-0.106184	0.999849
FBgn0000565	0.138129	0.999849
FBgn0000567	0.275511	0.999849
FBgn0000568	0.117594	0.999849
FBgn0000575	-0.259173	0.999849
FBgn0000576	-0.0993306	0.999849
FBgn0000577	0.0493195	0.999849
FBgn0000578	-0.181904	0.999849
FBgn0000579	-0.00588801	0.999849
FBgn0000581	0.070591	0.999849
FBgn0000588	0.0101304	0.999849
FBgn0000592	-0.0465886	0.999849
FBgn0000611	0.407755	0.999849
FBgn0000615	-0.129635	0.999849
FBgn0000617	0.214638	0.999849
FBgn0000618	-0.0349448	0.999849
FBgn0000625	-0.273601	0.999849
FBgn0000629	0.0213077	0.999849
FBgn0000633	0.10589	0.999849
FBgn0000635	-0.0417974	0.999849
FBgn0000636	-0.0806928	0.999849
FBgn0000640	-0.215159	0.999849
FBgn0000644	-0.0296145	0.999849
FBgn0000658	-0.114592	0.999849
FBgn0000659	0.114468	0.999849
FBgn0000662	0.176147	0.999849
FBgn0000667	0.0289024	0.999849
FBgn0000709	-0.0926124	0.999849
FBgn0000711	0.0843772	0.999849
FBgn0000715	0.133451	0.999849
FBgn0000719	0.112543	0.999849
FBgn0000721	-0.0566902	0.999849
FBgn0000723	0.0877813	0.999849
FBgn0000810	-0.0461633	0.999849
FBgn0000826	-0.04446	0.999849
FBgn0000927	-0.173762	0.999849
FBgn0000964	-0.0325602	0.999849
FBgn0000996	0.210244	0.999849
FBgn0001075	0.11712	0.999849
FBgn0001077	0.00128717	0.999849
FBgn0001078	-0.0847226	0.999849
FBgn0001079	0.0172578	0.999849
FBgn0001083	-0.0210888	0.999849
FBgn0001085	-0.0897153	0.999849
FBgn0001086	-0.0150105	0.999849
FBgn0001087	-0.0506623	0.999849
FBgn0001089	-0.190148	0.999849
FBgn0001090	0.0227616	0.999849
FBgn0001091	-0.0523901	0.999849
FBgn0001092	0.203358	0.999849
FBgn0001098	0.0508854	0.999849
FBgn0001099	0.0378295	0.999849
FBgn0001104	0.0589809	0.999849
FBgn0001105	0.161225	0.999849
FBgn0001108	0.0104075	0.999849
FBgn0001112	0.00210789	0.999849
FBgn0001114	-0.0675155	0.999849
FBgn0001122	0.0604408	0.999849
FBgn0001123	-0.0577901	0.999849
FBgn0001124	-0.13544	0.999849
FBgn0001125	0.112419	0.999849
FBgn0001128	0.0211095	0.999849
FBgn0001133	0.167357	0.999849
FBgn0001137	-0.185139	0.999849
FBgn0001138	-0.133322	0.999849
FBgn0001139	-0.114688	0.999849
FBgn0001142	0.0765962	0.999849
FBgn0001145	-0.0330867	0.999849
FBgn0001147	0.0324079	0.999849
FBgn0001149	0.270184	0.999849
FBgn0001150	0.240327	0.999849
FBgn0001168	0.291612	0.999849
FBgn0001169	0.0436015	0.999849
FBgn0001170	0.0140031	0.999849
FBgn0001179	0.0756911	0.999849
FBgn0001180	0.0658841	0.999849
FBgn0001185	0.0355179	0.999849
FBgn0001186	0.0240878	0.999849
FBgn0001187	-0.0777804	0.999849
FBgn0001189	-0.0599263	0.999849
FBgn0001197	0.145428	0.999849
FBgn0001202	0.139269	0.999849
FBgn0001206	-0.150834	0.999849
FBgn0001208	-0.092505	0.999849
FBgn0001215	-0.103098	0.999849
FBgn0001216	-0.0837437	0.999849
FBgn0001217	-0.0504374	0.999849
FBgn0001218	0.276404	0.999849
FBgn0001220	-0.082326	0.999849
FBgn0001222	0.0600883	0.999849
FBgn0001226	0.139402	0.999849
FBgn0001227	-0.398533	0.999849
FBgn0001229	-0.00063307	0.999849
FBgn0001234	0.177633	0.999849
FBgn0001235	0.016284	0.999849
FBgn0001247	0.100893	0.999849
FBgn0001248	-0.136664	0.999849
FBgn0001250	0.142708	0.999849
FBgn0001253	-0.30158	0.999849
FBgn0001255	0.186814	0.999849
FBgn0001257	0.0813344	0.999849
FBgn0001258	-0.0149215	0.999849
FBgn0001263	-0.102429	0.999849
FBgn0001269	0.255449	0.999849
FBgn0001276	0.0752353	0.999849
FBgn0001280	0.112021	0.999849
FBgn0001281	-0.0302824	0.999849
FBgn0001285	-0.217568	0.999849
FBgn0001291	-0.0400896	0.999849
FBgn0001296	0.123711	0.999849
FBgn0001297	0.124432	0.999849
FBgn0001301	-0.0918364	0.999849
FBgn0001308	0.0814565	0.999849
FBgn0001311	-0.191158	0.999849
FBgn0001313	-0.0916598	0.999849
FBgn0001316	-0.0366484	0.999849
FBgn0001319	-0.121287	0.999849
FBgn0001320	-0.0734125	0.999849
FBgn0001321	-0.0487328	0.999849
FBgn0001323	-0.079214	0.999849
FBgn0001324	0.0682798	0.999849
FBgn0001325	-0.179731	0.999849
FBgn0001330	-0.349558	0.999849
FBgn0001341	-0.0775703	0.999849
FBgn0001404	-0.0472815	0.999849
FBgn0001491	0.0355543	0.999849
FBgn0001565	-0.110719	0.999849
FBgn0001612	-0.0739121	0.999849
FBgn0001624	-0.104964	0.999849
FBgn0001941	0.000724374	0.999849
FBgn0001942	0.180907	0.999849
FBgn0001961	0.155155	0.999849
FBgn0001965	0.0786072	0.999849
FBgn0001970	0.113188	0.999849
FBgn0001974	0.0621554	0.999849
FBgn0001977	0.161351	0.999849
FBgn0001978	0.0595089	0.999849
FBgn0001981	0.253173	0.999849
FBgn0001986	-0.224215	0.999849
FBgn0001987	0.20871	0.999849
FBgn0001989	-0.0618634	0.999849
FBgn0001990	-0.0384404	0.999849
FBgn0001991	-0.0667468	0.999849
FBgn0001994	0.240199	0.999849
FBgn0001995	0.111577	0.999849
FBgn0002021	0.0798039	0.999849
FBgn0002022	-0.152846	0.999849
FBgn0002023	-0.0224221	0.999849
FBgn0002031	-0.0133232	0.999849
FBgn0002036	0.046636	0.999849
FBgn0002044	0.0648719	0.999849
FBgn0002069	0.0402065	0.999849
FBgn0002121	-0.00749307	0.999849
FBgn0002174	-0.0683931	0.999849
FBgn0002183	0.0909875	0.999849
FBgn0002283	-0.000363786	0.999849
FBgn0002284	0.12116	0.999849
FBgn0002306	-0.149702	0.999849
FBgn0002354	0.0268114	0.999849
FBgn0002413	0.0518763	0.999849
FBgn0002431	0.0665949	0.999849
FBgn0002441	-0.150394	0.999849
FBgn0002466	0.135447	0.999849
FBgn0002521	0.064474	0.999849
FBgn0002522	-0.290171	0.999849
FBgn0002524	-0.140127	0.999849
FBgn0002525	0.0785026	0.999849
FBgn0002526	-0.110306	0.999849
FBgn0002542	-0.12596	0.999849
FBgn0002543	0.123487	0.999849
FBgn0002552	0.131265	0.999849
FBgn0002562	0.0608971	0.999849
FBgn0002563	0.0765031	0.999849
FBgn0002564	0.0910888	0.999849
FBgn0002566	0.0200979	0.999849
FBgn0002567	-0.151744	0.999849
FBgn0002569	-0.203989	0.999849
FBgn0002570	0.228796	0.999849
FBgn0002573	-0.186584	0.999849
FBgn0002578	-0.150141	0.999849
FBgn0002579	-0.103902	0.999849
FBgn0002590	-0.0744877	0.999849
FBgn0002593	-0.267406	0.999849
FBgn0002607	-0.0922569	0.999849
FBgn0002609	0.321761	0.999849
FBgn0002622	0.00567115	0.999849
FBgn0002626	-0.101288	0.999849
FBgn0002631	-0.15291	0.999849
FBgn0002638	-0.240627	0.999849
FBgn0002641	0.224894	0.999849
FBgn0002643	-0.17172	0.999849
FBgn0002645	-0.00968141	0.999849
FBgn0002673	0.116415	0.999849
FBgn0002707	-0.0080571	0.999849
FBgn0002709	-0.148484	0.999849
FBgn0002715	0.129473	0.999849
FBgn0002716	-0.0202234	0.999849
FBgn0002719	-0.0689847	0.999849
FBgn0002723	0.0136186	0.999849
FBgn0002732	0.394971	0.999849
FBgn0002733	0.118724	0.999849
FBgn0002735	0.133068	0.999849
FBgn0002736	0.205144	0.999849
FBgn0002772	0.117223	0.999849
FBgn0002773	0.011001	0.999849
FBgn0002774	0.0219451	0.999849
FBgn0002775	-0.0714908	0.999849
FBgn0002778	-0.00309438	0.999849
FBgn0002780	-0.0990901	0.999849
FBgn0002781	-0.115959	0.999849
FBgn0002783	-0.0532433	0.999849
FBgn0002787	0.0191536	0.999849
FBgn0002789	0.139695	0.999849
FBgn0002791	0.178649	0.999849
FBgn0002838	-0.106397	0.999849
FBgn0002842	0.12437	0.999849
FBgn0002855	-0.0112906	0.999849
FBgn0002856	-0.0167265	0.999849
FBgn0002862	-0.0694976	0.999849
FBgn0002863	0.0038315	0.999849
FBgn0002865	-0.0764482	0.999849
FBgn0002869	-0.16372	0.999849
FBgn0002872	-0.185416	0.999849
FBgn0002873	-0.0632559	0.999849
FBgn0002878	0.148414	0.999849
FBgn0002887	-0.124247	0.999849
FBgn0002891	0.0579067	0.999849
FBgn0002899	0.0792733	0.999849
FBgn0002901	-0.0340412	0.999849
FBgn0002905	-0.0910372	0.999849
FBgn0002906	-0.108646	0.999849
FBgn0002914	0.199285	0.999849
FBgn0002917	-0.28795	0.999849
FBgn0002921	0.05651	0.999849
FBgn0002924	-0.00455773	0.999849
FBgn0002926	-0.055383	0.999849
FBgn0002930	-0.148807	0.999849
FBgn0002931	0.0123579	0.999849
FBgn0002932	0.147489	0.999849
FBgn0002936	-0.107553	0.999849
FBgn0002937	0.0959707	0.999849
FBgn0002938	0.014269	0.999849
FBgn0002939	-0.271412	0.999849
FBgn0002940	0.017991	0.999849
FBgn0002945	-0.258233	0.999849
FBgn0002948	0.0287696	0.999849
FBgn0002973	-0.139663	0.999849
FBgn0002985	-0.349933	0.999849
FBgn0002989	0.0351451	0.999849
FBgn0003008	0.199594	0.999849
FBgn0003009	0.0932123	0.999849
FBgn0003011	0.0839507	0.999849
FBgn0003015	-0.331788	0.999849
FBgn0003016	-0.119855	0.999849
FBgn0003028	-0.0315533	0.999849
FBgn0003034	-0.0022254	0.999849
FBgn0003041	0.00709912	0.999849
FBgn0003042	0.115756	0.999849
FBgn0003044	-0.131031	0.999849
FBgn0003046	0.171924	0.999849
FBgn0003048	-0.0509658	0.999849
FBgn0003053	-0.12984	0.999849
FBgn0003060	-0.0304132	0.999849
FBgn0003062	-0.0582273	0.999849
FBgn0003068	-0.270988	0.999849
FBgn0003071	-0.0191364	0.999849
FBgn0003074	-0.0779331	0.999849
FBgn0003076	-0.0175154	0.999849
FBgn0003079	0.14046	0.999849
FBgn0003087	-0.00720438	0.999849
FBgn0003089	-0.158383	0.999849
FBgn0003090	0.217908	0.999849
FBgn0003091	-0.138706	0.999849
FBgn0003093	0.0134376	0.999849
FBgn0003114	-0.24532	0.999849
FBgn0003116	0.00255078	0.999849
FBgn0003117	-0.0870958	0.999849
FBgn0003118	0.136015	0.999849
FBgn0003124	-0.169159	0.999849
FBgn0003129	0.103981	0.999849
FBgn0003130	0.060883	0.999849
FBgn0003132	-0.121503	0.999849
FBgn0003134	-0.0980995	0.999849
FBgn0003137	-0.0104504	0.999849
FBgn0003139	0.397769	0.999849
FBgn0003140	0.146742	0.999849
FBgn0003141	-0.0477639	0.999849
FBgn0003145	0.180596	0.999849
FBgn0003149	0.0609223	0.999849
FBgn0003159	-0.260109	0.999849
FBgn0003162	-0.117896	0.999849
FBgn0003165	0.139991	0.999849
FBgn0003169	0.297958	0.999849
FBgn0003174	0.0721653	0.999849
FBgn0003175	0.0236596	0.999849
FBgn0003187	0.100315	0.999849
FBgn0003189	0.216546	0.999849
FBgn0003204	-0.130461	0.999849
FBgn0003205	-0.129012	0.999849
FBgn0003206	-0.0913692	0.999849
FBgn0003209	-0.125774	0.999849
FBgn0003210	-0.037823	0.999849
FBgn0003218	-0.0819423	0.999849
FBgn0003231	0.267313	0.999849
FBgn0003248	-0.0238393	0.999849
FBgn0003249	0.00117043	0.999849
FBgn0003250	-0.0527067	0.999849
FBgn0003254	-0.235094	0.999849
FBgn0003255	0.14424	0.999849
FBgn0003256	-0.000944225	0.999849
FBgn0003257	-0.310236	0.999849
FBgn0003261	-0.177834	0.999849
FBgn0003268	-0.0787601	0.999849
FBgn0003274	-0.330829	0.999849
FBgn0003275	0.014152	0.999849
FBgn0003277	-0.00168931	0.999849
FBgn0003278	-0.212892	0.999849
FBgn0003279	-0.150458	0.999849
FBgn0003285	0.19063	0.999849
FBgn0003292	0.141497	0.999849
FBgn0003295	0.118899	0.999849
FBgn0003301	-0.140022	0.999849
FBgn0003302	-0.385707	0.999849
FBgn0003308	0.013665	0.999849
FBgn0003310	-0.157465	0.999849
FBgn0003312	-0.0816713	0.999849
FBgn0003317	0.130057	0.999849
FBgn0003319	-0.106511	0.999849
FBgn0003321	-0.0349485	0.999849
FBgn0003326	-0.074671	0.999849
FBgn0003328	0.238287	0.999849
FBgn0003330	-0.117112	0.999849
FBgn0003334	-0.103864	0.999849
FBgn0003339	-0.0160223	0.999849
FBgn0003345	0.0549838	0.999849
FBgn0003346	0.0655547	0.999849
FBgn0003353	-0.0782151	0.999849
FBgn0003357	-0.417701	0.999849
FBgn0003360	-0.0287223	0.999849
FBgn0003366	-0.0840175	0.999849
FBgn0003371	0.0544495	0.999849
FBgn0003375	0.189754	0.999849
FBgn0003377	-0.29669	0.999849
FBgn0003380	0.0244353	0.999849
FBgn0003382	-0.0193433	0.999849
FBgn0003386	-0.210043	0.999849
FBgn0003388	-0.111956	0.999849
FBgn0003390	0.00789521	0.999849
FBgn0003391	0.230742	0.999849
FBgn0003392	0.0119292	0.999849
FBgn0003401	-0.0718913	0.999849
FBgn0003410	-0.0318921	0.999849
FBgn0003415	-0.0461705	0.999849
FBgn0003416	0.0732027	0.999849
FBgn0003423	-0.0612479	0.999849
FBgn0003429	-0.0332438	0.999849
FBgn0003430	-0.131097	0.999849
FBgn0003435	-0.0902097	0.999849
FBgn0003444	0.0625101	0.999849
FBgn0003447	0.0247014	0.999849
FBgn0003449	-0.0825193	0.999849
FBgn0003459	-0.279331	0.999849
FBgn0003460	-0.0923946	0.999849
FBgn0003462	0.0618965	0.999849
FBgn0003463	0.0180769	0.999849
FBgn0003464	-0.157111	0.999849
FBgn0003475	-0.122946	0.999849
FBgn0003479	-0.123675	0.999849
FBgn0003483	-0.170851	0.999849
FBgn0003495	-0.205357	0.999849
FBgn0003499	0.0175713	0.999849
FBgn0003502	-0.0475321	0.999849
FBgn0003507	-0.0396198	0.999849
FBgn0003512	0.0439599	0.999849
FBgn0003513	0.250596	0.999849
FBgn0003514	0.253214	0.999849
FBgn0003515	0.138128	0.999849
FBgn0003517	-0.306136	0.999849
FBgn0003520	0.0313335	0.999849
FBgn0003525	-0.179431	0.999849
FBgn0003527	0.2146	0.999849
FBgn0003545	0.250862	0.999849
FBgn0003557	-0.186106	0.999849
FBgn0003559	0.0683045	0.999849
FBgn0003567	0.185701	0.999849
FBgn0003575	0.159564	0.999849
FBgn0003598	-0.0366385	0.999849
FBgn0003607	0.0335734	0.999849
FBgn0003612	-0.0378734	0.999849
FBgn0003638	-0.186433	0.999849
FBgn0003651	-0.0244798	0.999849
FBgn0003654	0.0256148	0.999849
FBgn0003655	-0.0305958	0.999849
FBgn0003656	-0.0535909	0.999849
FBgn0003660	0.135967	0.999849
FBgn0003676	0.0586529	0.999849
FBgn0003687	-0.103324	0.999849
FBgn0003701	0.0143546	0.999849
FBgn0003710	-0.0186971	0.999849
FBgn0003714	-0.0042304	0.999849
FBgn0003716	-0.00181884	0.999849
FBgn0003721	0.0136075	0.999849
FBgn0003731	0.21312	0.999849
FBgn0003733	-0.152736	0.999849
FBgn0003741	0.1211	0.999849
FBgn0003742	0.1298	0.999849
FBgn0003744	0.0984052	0.999849
FBgn0003748	0.222534	0.999849
FBgn0003861	-0.00349576	0.999849
FBgn0003862	-0.146152	0.999849
FBgn0003863	-0.111047	0.999849
FBgn0003866	-0.131383	0.999849
FBgn0003867	-0.0734004	0.999849
FBgn0003870	-0.0045539	0.999849
FBgn0003882	0.0788904	0.999849
FBgn0003884	0.0258439	0.999849
FBgn0003885	-0.0124212	0.999849
FBgn0003886	-0.0142799	0.999849
FBgn0003888	0.0310364	0.999849
FBgn0003889	-0.0545106	0.999849
FBgn0003890	0.162835	0.999849
FBgn0003891	-0.0794553	0.999849
FBgn0003892	0.149169	0.999849
FBgn0003896	-0.156428	0.999849
FBgn0003900	-0.449707	0.999849
FBgn0003930	0.0107835	0.999849
FBgn0003938	-0.104893	0.999849
FBgn0003941	-0.123231	0.999849
FBgn0003942	-0.0770827	0.999849
FBgn0003943	0.280226	0.999849
FBgn0003944	0.0640043	0.999849
FBgn0003950	0.163223	0.999849
FBgn0003961	0.0237749	0.999849
FBgn0003963	-0.0765083	0.999849
FBgn0003964	0.0735352	0.999849
FBgn0003965	-0.0957921	0.999849
FBgn0003975	-0.153015	0.999849
FBgn0003977	0.166952	0.999849
FBgn0003978	0.193885	0.999849
FBgn0003979	-0.016552	0.999849
FBgn0003980	-0.0244751	0.999849
FBgn0003983	-0.135005	0.999849
FBgn0003984	0.102648	0.999849
FBgn0003996	0.0127368	0.999849
FBgn0003997	-0.135613	0.999849
FBgn0004003	-0.297452	0.999849
FBgn0004034	-0.248539	0.999849
FBgn0004045	-0.313042	0.999849
FBgn0004047	-0.134776	0.999849
FBgn0004049	-0.0344886	0.999849
FBgn0004050	-0.144388	0.999849
FBgn0004055	-0.148066	0.999849
FBgn0004057	0.206126	0.999849
FBgn0004066	0.0673153	0.999849
FBgn0004087	0.0795272	0.999849
FBgn0004101	-0.15702	0.999849
FBgn0004102	-0.0716424	0.999849
FBgn0004103	0.0990534	0.999849
FBgn0004106	0.0887324	0.999849
FBgn0004107	0.0121408	0.999849
FBgn0004108	0.0385367	0.999849
FBgn0004117	0.0788712	0.999849
FBgn0004118	-0.0739181	0.999849
FBgn0004132	-0.0237341	0.999849
FBgn0004133	0.174947	0.999849
FBgn0004167	-0.152622	0.999849
FBgn0004168	0.0164702	0.999849
FBgn0004169	0.0452682	0.999849
FBgn0004170	-0.0349732	0.999849
FBgn0004171	-0.0594332	0.999849
FBgn0004172	-0.0112261	0.999849
FBgn0004173	-0.0757799	0.999849
FBgn0004174	0.0252349	0.999849
FBgn0004175	-0.0947253	0.999849
FBgn0004177	0.359039	0.999849
FBgn0004179	0.21502	0.999849
FBgn0004181	-0.0431254	0.999849
FBgn0004197	-0.245093	0.999849
FBgn0004198	-0.122795	0.999849
FBgn0004227	0.0424722	0.999849
FBgn0004228	0.0800236	0.999849
FBgn0004237	0.00673392	0.999849
FBgn0004240	0.127175	0.999849
FBgn0004242	-0.0744143	0.999849
FBgn0004244	0.123445	0.999849
FBgn0004359	-0.182058	0.999849
FBgn0004360	0.143359	0.999849
FBgn0004362	0.196248	0.999849
FBgn0004363	-0.061543	0.999849
FBgn0004364	0.148171	0.999849
FBgn0004367	0.00198758	0.999849
FBgn0004368	-0.0713664	0.999849
FBgn0004369	0.0454497	0.999849
FBgn0004370	-0.032251	0.999849
FBgn0004372	-0.327893	0.999849
FBgn0004373	0.0199075	0.999849
FBgn0004374	0.110484	0.999849
FBgn0004378	-0.046431	0.999849
FBgn0004379	0.097537	0.999849
FBgn0004380	-0.113574	0.999849
FBgn0004381	0.243119	0.999849
FBgn0004387	0.0815215	0.999849
FBgn0004390	0.043228	0.999849
FBgn0004391	0.0589951	0.999849
FBgn0004394	0.355908	0.999849
FBgn0004395	0.0849832	0.999849
FBgn0004396	0.169142	0.999849
FBgn0004397	0.251764	0.999849
FBgn0004400	-0.0170345	0.999849
FBgn0004401	-0.098645	0.999849
FBgn0004403	-0.140784	0.999849
FBgn0004404	-0.0975056	0.999849
FBgn0004406	0.064353	0.999849
FBgn0004414	-0.00996119	0.999849
FBgn0004419	0.273072	0.999849
FBgn0004425	-0.0294484	0.999849
FBgn0004426	0.254977	0.999849
FBgn0004427	0.107377	0.999849
FBgn0004428	0.101569	0.999849
FBgn0004429	0.310722	0.999849
FBgn0004430	0.152334	0.999849
FBgn0004431	0.179013	0.999849
FBgn0004432	0.0639515	0.999849
FBgn0004435	0.0319342	0.999849
FBgn0004436	0.0707598	0.999849
FBgn0004449	0.0171389	0.999849
FBgn0004456	0.0478104	0.999849
FBgn0004463	0.0876284	0.999849
FBgn0004465	0.0463759	0.999849
FBgn0004507	0.0801446	0.999849
FBgn0004509	0.244488	0.999849
FBgn0004510	0.0944225	0.999849
FBgn0004512	-0.22152	0.999849
FBgn0004513	0.15716	0.999849
FBgn0004514	-0.112721	0.999849
FBgn0004516	0.254079	0.999849
FBgn0004552	-0.00237284	0.999849
FBgn0004554	-0.107723	0.999849
FBgn0004556	0.127971	0.999849
FBgn0004569	-0.0634779	0.999849
FBgn0004573	-0.0609858	0.999849
FBgn0004574	0.182111	0.999849
FBgn0004575	0.00596599	0.999849
FBgn0004580	-0.022707	0.999849
FBgn0004581	-0.0859452	0.999849
FBgn0004583	-0.159255	0.999849
FBgn0004584	0.140488	0.999849
FBgn0004587	-0.176728	0.999849
FBgn0004589	0.0313834	0.999849
FBgn0004595	-0.0765836	0.999849
FBgn0004597	0.238036	0.999849
FBgn0004598	-0.0889108	0.999849
FBgn0004606	-0.0412235	0.999849
FBgn0004607	0.292141	0.999849
FBgn0004611	-0.0495699	0.999849
FBgn0004618	-0.153097	0.999849
FBgn0004619	0.0743788	0.999849
FBgn0004620	-0.161739	0.999849
FBgn0004622	-0.0233575	0.999849
FBgn0004623	0.0656095	0.999849
FBgn0004629	0.0189074	0.999849
FBgn0004635	0.113652	0.999849
FBgn0004636	0.200302	0.999849
FBgn0004638	0.058732	0.999849
FBgn0004643	-0.0417578	0.999849
FBgn0004646	-0.0224647	0.999849
FBgn0004647	0.0958525	0.999849
FBgn0004648	-0.0442335	0.999849
FBgn0004650	-0.407607	0.999849
FBgn0004652	-0.0525677	0.999849
FBgn0004654	-0.100099	0.999849
FBgn0004655	-0.175956	0.999849
FBgn0004656	-0.117918	0.999849
FBgn0004657	0.366121	0.999849
FBgn0004666	-0.187528	0.999849
FBgn0004687	0.116913	0.999849
FBgn0004698	-0.044274	0.999849
FBgn0004777	0.249251	0.999849
FBgn0004782	-0.220279	0.999849
FBgn0004784	0.262229	0.999849
FBgn0004795	-0.0901976	0.999849
FBgn0004797	-0.156767	0.999849
FBgn0004811	0.0412314	0.999849
FBgn0004828	-0.0467266	0.999849
FBgn0004832	-0.0171088	0.999849
FBgn0004837	-0.250961	0.999849
FBgn0004838	0.0219885	0.999849
FBgn0004839	0.175801	0.999849
FBgn0004841	0.129822	0.999849
FBgn0004842	-0.268913	0.999849
FBgn0004852	-0.168113	0.999849
FBgn0004855	0.142193	0.999849
FBgn0004856	0.0292826	0.999849
FBgn0004858	0.000289552	0.999849
FBgn0004859	0.0524369	0.999849
FBgn0004860	0.169584	0.999849
FBgn0004861	0.0801192	0.999849
FBgn0004862	-0.0196662	0.999849
FBgn0004864	0.0505579	0.999849
FBgn0004865	-0.0592522	0.999849
FBgn0004867	-0.233847	0.999849
FBgn0004868	0.0444974	0.999849
FBgn0004870	0.0555569	0.999849
FBgn0004872	-0.00324497	0.999849
FBgn0004875	0.00785572	0.999849
FBgn0004876	-0.128578	0.999849
FBgn0004880	-0.0292759	0.999849
FBgn0004882	-0.087898	0.999849
FBgn0004885	0.0442125	0.999849
FBgn0004888	-0.0442849	0.999849
FBgn0004889	-0.04515	0.999849
FBgn0004892	-0.288843	0.999849
FBgn0004893	-0.122889	0.999849
FBgn0004896	-0.0609349	0.999849
FBgn0004901	-0.233283	0.999849
FBgn0004903	-0.0338825	0.999849
FBgn0004907	-0.00475004	0.999849
FBgn0004908	-0.0265225	0.999849
FBgn0004910	0.115615	0.999849
FBgn0004911	0.107554	0.999849
FBgn0004913	-0.128597	0.999849
FBgn0004914	-0.12903	0.999849
FBgn0004915	0.164039	0.999849
FBgn0004919	-0.220542	0.999849
FBgn0004921	0.19696	0.999849
FBgn0004924	0.0255463	0.999849
FBgn0004926	-0.0485909	0.999849
FBgn0004956	0.0518494	0.999849
FBgn0004957	-0.142446	0.999849
FBgn0004959	-0.122875	0.999849
FBgn0005198	0.272071	0.999849
FBgn0005278	-0.187525	0.999849
FBgn0005322	0.372142	0.999849
FBgn0005355	0.0116813	0.999849
FBgn0005386	0.120082	0.999849
FBgn0005390	-0.211382	0.999849
FBgn0005391	-0.268252	0.999849
FBgn0005411	-0.0236992	0.999849
FBgn0005427	-0.0375955	0.999849
FBgn0005533	-0.112096	0.999849
FBgn0005536	-0.0901893	0.999849
FBgn0005558	0.0751148	0.999849
FBgn0005561	-0.119058	0.999849
FBgn0005564	0.0588483	0.999849
FBgn0005585	0.188005	0.999849
FBgn0005586	0.0457129	0.999849
FBgn0005592	0.141196	0.999849
FBgn0005593	-0.0909517	0.999849
FBgn0005596	0.0738907	0.999849
FBgn0005612	0.0812113	0.999849
FBgn0005613	0.239761	0.999849
FBgn0005614	-0.0201553	0.999849
FBgn0005616	-0.0243814	0.999849
FBgn0005617	-0.0501107	0.999849
FBgn0005619	-0.202286	0.999849
FBgn0005624	0.189335	0.999849
FBgn0005626	0.176254	0.999849
FBgn0005631	0.296787	0.999849
FBgn0005632	0.0016651	0.999849
FBgn0005633	0.127484	0.999849
FBgn0005636	-0.149815	0.999849
FBgn0005638	0.0995826	0.999849
FBgn0005640	-0.0342623	0.999849
FBgn0005642	0.241607	0.999849
FBgn0005648	0.271462	0.999849
FBgn0005649	0.166807	0.999849
FBgn0005655	0.231222	0.999849
FBgn0005658	-0.00982927	0.999849
FBgn0005659	-0.288559	0.999849
FBgn0005660	-0.0254747	0.999849
FBgn0005666	-0.0136002	0.999849
FBgn0005670	-0.335474	0.999849
FBgn0005671	0.0293539	0.999849
FBgn0005672	0.220802	0.999849
FBgn0005674	-0.0267549	0.999849
FBgn0005677	-0.0149098	0.999849
FBgn0005683	0.0952464	0.999849
FBgn0005694	-0.0785605	0.999849
FBgn0005695	0.237592	0.999849
FBgn0005696	0.0732702	0.999849
FBgn0005771	-0.18998	0.999849
FBgn0005775	-0.0380878	0.999849
FBgn0005777	0.186319	0.999849
FBgn0005778	0.135627	0.999849
FBgn0005779	0.0211055	0.999849
FBgn0008635	0.0143297	0.999849
FBgn0008636	-0.284895	0.999849
FBgn0008646	-0.250009	0.999849
FBgn0008651	0.13586	0.999849
FBgn0010014	0.367091	0.999849
FBgn0010015	-0.232322	0.999849
FBgn0010019	-0.0593684	0.999849
FBgn0010039	0.167332	0.999849
FBgn0010040	0.464809	0.999849
FBgn0010043	0.124181	0.999849
FBgn0010051	-0.0829004	0.999849
FBgn0010052	-0.363866	0.999849
FBgn0010053	0.00384077	0.999849
FBgn0010078	-0.18175	0.999849
FBgn0010100	0.121396	0.999849
FBgn0010105	-0.0741005	0.999849
FBgn0010113	0.0848468	0.999849
FBgn0010114	-0.0535929	0.999849
FBgn0010173	0.231498	0.999849
FBgn0010194	0.0420844	0.999849
FBgn0010197	-0.0630597	0.999849
FBgn0010198	-0.108243	0.999849
FBgn0010213	-0.0458215	0.999849
FBgn0010215	0.256835	0.999849
FBgn0010217	0.0252723	0.999849
FBgn0010220	0.190957	0.999849
FBgn0010222	0.0908559	0.999849
FBgn0010223	-0.272892	0.999849
FBgn0010225	0.0160477	0.999849
FBgn0010226	0.0226224	0.999849
FBgn0010228	0.125404	0.999849
FBgn0010235	0.155296	0.999849
FBgn0010238	-0.0405548	0.999849
FBgn0010240	0.0803175	0.999849
FBgn0010241	-0.431293	0.999849
FBgn0010246	0.151719	0.999849
FBgn0010247	0.232516	0.999849
FBgn0010258	-0.255795	0.999849
FBgn0010263	-0.0465305	0.999849
FBgn0010265	-0.0441457	0.999849
FBgn0010269	0.26417	0.999849
FBgn0010278	-0.0246752	0.999849
FBgn0010280	0.00375526	0.999849
FBgn0010282	0.00909662	0.999849
FBgn0010287	0.190748	0.999849
FBgn0010288	-0.0644173	0.999849
FBgn0010292	-0.252589	0.999849
FBgn0010300	-0.0843744	0.999849
FBgn0010303	0.102808	0.999849
FBgn0010309	-0.144449	0.999849
FBgn0010313	0.0130044	0.999849
FBgn0010314	0.096783	0.999849
FBgn0010315	0.142919	0.999849
FBgn0010316	0.174819	0.999849
FBgn0010323	-0.254407	0.999849
FBgn0010328	-0.0816095	0.999849
FBgn0010329	-0.077324	0.999849
FBgn0010333	0.194588	0.999849
FBgn0010339	-0.0917372	0.999849
FBgn0010340	-0.0645601	0.999849
FBgn0010341	0.0757054	0.999849
FBgn0010342	-0.109357	0.999849
FBgn0010348	-0.0650877	0.999849
FBgn0010350	-0.0844593	0.999849
FBgn0010352	-0.0455059	0.999849
FBgn0010355	0.306928	0.999849
FBgn0010356	-0.19739	0.999849
FBgn0010357	-0.0514535	0.999849
FBgn0010379	0.195521	0.999849
FBgn0010380	-0.0305127	0.999849
FBgn0010382	-0.0614814	0.999849
FBgn0010383	-0.383919	0.999849
FBgn0010385	0.161983	0.999849
FBgn0010387	-0.0519748	0.999849
FBgn0010388	-0.0344961	0.999849
FBgn0010389	-0.0524655	0.999849
FBgn0010391	-0.112145	0.999849
FBgn0010395	-0.212288	0.999849
FBgn0010397	-0.0341339	0.999849
FBgn0010398	-0.128672	0.999849
FBgn0010399	-0.123376	0.999849
FBgn0010401	-0.410345	0.999849
FBgn0010403	-0.0687669	0.999849
FBgn0010406	0.145613	0.999849
FBgn0010407	-0.0518954	0.999849
FBgn0010408	-0.20111	0.999849
FBgn0010409	0.0492926	0.999849
FBgn0010411	-0.121001	0.999849
FBgn0010412	-0.0418412	0.999849
FBgn0010414	-0.224297	0.999849
FBgn0010415	0.103832	0.999849
FBgn0010416	0.198883	0.999849
FBgn0010417	0.0202577	0.999849
FBgn0010421	0.0802731	0.999849
FBgn0010422	0.088925	0.999849
FBgn0010423	0.0336755	0.999849
FBgn0010424	-0.160579	0.999849
FBgn0010425	0.0292736	0.999849
FBgn0010431	-0.172151	0.999849
FBgn0010434	0.185271	0.999849
FBgn0010435	-0.156395	0.999849
FBgn0010438	-0.109871	0.999849
FBgn0010441	-0.0109621	0.999849
FBgn0010452	0.106899	0.999849
FBgn0010453	-0.263808	0.999849
FBgn0010470	-0.280391	0.999849
FBgn0010473	0.00493908	0.999849
FBgn0010482	-0.0278255	0.999849
FBgn0010488	-0.125718	0.999849
FBgn0010497	-0.255481	0.999849
FBgn0010501	-0.0755962	0.999849
FBgn0010504	0.11701	0.999849
FBgn0010516	-0.118674	0.999849
FBgn0010520	-0.229057	0.999849
FBgn0010531	-0.19549	0.999849
FBgn0010548	-0.156213	0.999849
FBgn0010549	-0.0409823	0.999849
FBgn0010551	-0.0524433	0.999849
FBgn0010575	-0.0665121	0.999849
FBgn0010583	-0.0884177	0.999849
FBgn0010590	0.0780376	0.999849
FBgn0010591	0.0863781	0.999849
FBgn0010602	0.0818923	0.999849
FBgn0010607	0.267678	0.999849
FBgn0010611	-0.147839	0.999849
FBgn0010612	0.0619649	0.999849
FBgn0010620	-0.135829	0.999849
FBgn0010621	0.210386	0.999849
FBgn0010622	0.0951508	0.999849
FBgn0010638	0.121639	0.999849
FBgn0010651	-0.330697	0.999849
FBgn0010660	-0.141921	0.999849
FBgn0010741	-0.0665415	0.999849
FBgn0010747	0.12128	0.999849
FBgn0010750	-0.0196704	0.999849
FBgn0010762	0.0476595	0.999849
FBgn0010768	0.0124315	0.999849
FBgn0010770	0.084093	0.999849
FBgn0010772	-0.0301772	0.999849
FBgn0010774	0.0913922	0.999849
FBgn0010786	0.020864	0.999849
FBgn0010803	0.0869307	0.999849
FBgn0010808	0.122502	0.999849
FBgn0010812	-0.0800799	0.999849
FBgn0010825	-0.194383	0.999849
FBgn0010830	0.0363709	0.999849
FBgn0010877	0.00179244	0.999849
FBgn0010894	-0.0593558	0.999849
FBgn0010905	-0.291151	0.999849
FBgn0010909	-0.0275846	0.999849
FBgn0010926	-0.316807	0.999849
FBgn0011016	0.170832	0.999849
FBgn0011020	-0.165288	0.999849
FBgn0011202	-0.00738728	0.999849
FBgn0011204	-0.172596	0.999849
FBgn0011205	0.0376882	0.999849
FBgn0011206	-0.00298852	0.999849
FBgn0011207	-0.138407	0.999849
FBgn0011211	-0.000319503	0.999849
FBgn0011217	0.100732	0.999849
FBgn0011224	0.0581218	0.999849
FBgn0011225	-0.0424555	0.999849
FBgn0011227	0.0375801	0.999849
FBgn0011230	-0.245607	0.999849
FBgn0011232	0.210527	0.999849
FBgn0011236	-0.187089	0.999849
FBgn0011239	-0.330956	0.999849
FBgn0011241	-0.0447187	0.999849
FBgn0011244	-0.0624285	0.999849
FBgn0011259	-0.15059	0.999849
FBgn0011260	0.130584	0.999849
FBgn0011270	0.121295	0.999849
FBgn0011272	-0.0475217	0.999849
FBgn0011274	-0.0144493	0.999849
FBgn0011279	0.0950365	0.999849
FBgn0011280	-0.0474272	0.999849
FBgn0011281	-0.104298	0.999849
FBgn0011282	0.344603	0.999849
FBgn0011283	-0.0454204	0.999849
FBgn0011284	-0.157156	0.999849
FBgn0011286	0.00953315	0.999849
FBgn0011288	0.014803	0.999849
FBgn0011289	0.124999	0.999849
FBgn0011290	0.13916	0.999849
FBgn0011291	-0.0570692	0.999849
FBgn0011293	0.0490989	0.999849
FBgn0011294	-0.170248	0.999849
FBgn0011296	-0.105239	0.999849
FBgn0011297	0.119977	0.999849
FBgn0011300	0.0367651	0.999849
FBgn0011305	-0.0127824	0.999849
FBgn0011327	0.0554123	0.999849
FBgn0011335	-0.0968717	0.999849
FBgn0011336	0.0121499	0.999849
FBgn0011361	0.0414817	0.999849
FBgn0011455	-0.0144002	0.999849
FBgn0011474	-0.0246622	0.999849
FBgn0011476	0.0414444	0.999849
FBgn0011481	-0.0209585	0.999849
FBgn0011509	0.181593	0.999849
FBgn0011554	0.241291	0.999849
FBgn0011555	-0.394508	0.999849
FBgn0011556	-0.35483	0.999849
FBgn0011559	-0.0235752	0.999849
FBgn0011566	0.0599902	0.999849
FBgn0011569	0.116818	0.999849
FBgn0011570	0.109076	0.999849
FBgn0011571	0.315187	0.999849
FBgn0011573	0.102004	0.999849
FBgn0011576	-0.287284	0.999849
FBgn0011581	-0.186955	0.999849
FBgn0011582	-0.190279	0.999849
FBgn0011584	0.0392631	0.999849
FBgn0011586	0.0892348	0.999849
FBgn0011589	-0.0392546	0.999849
FBgn0011591	-0.171874	0.999849
FBgn0011592	-0.0898399	0.999849
FBgn0011596	-0.0844386	0.999849
FBgn0011603	-0.148232	0.999849
FBgn0011604	0.0180743	0.999849
FBgn0011606	-0.059795	0.999849
FBgn0011638	-0.0434194	0.999849
FBgn0011640	0.0763012	0.999849
FBgn0011642	-0.0308136	0.999849
FBgn0011648	0.0858516	0.999849
FBgn0011655	-0.0491769	0.999849
FBgn0011656	-0.211817	0.999849
FBgn0011659	0.151247	0.999849
FBgn0011660	-0.0314191	0.999849
FBgn0011661	-0.0333348	0.999849
FBgn0011666	0.0813341	0.999849
FBgn0011668	-0.0397368	0.999849
FBgn0011669	-0.00976384	0.999849
FBgn0011670	0.010114	0.999849
FBgn0011672	-0.194272	0.999849
FBgn0011674	0.0397016	0.999849
FBgn0011676	-0.239705	0.999849
FBgn0011692	-0.262023	0.999849
FBgn0011693	-0.0539464	0.999849
FBgn0011694	-0.0412952	0.999849
FBgn0011695	-0.0874504	0.999849
FBgn0011701	0.0813512	0.999849
FBgn0011703	0.409658	0.999849
FBgn0011705	0.00246953	0.999849
FBgn0011708	-0.0167809	0.999849
FBgn0011710	-0.0720909	0.999849
FBgn0011715	0.0731974	0.999849
FBgn0011722	-0.0932716	0.999849
FBgn0011723	0.140643	0.999849
FBgn0011725	-0.0541087	0.999849
FBgn0011726	0.294402	0.999849
FBgn0011737	-0.209155	0.999849
FBgn0011739	0.0371376	0.999849
FBgn0011740	-0.109808	0.999849
FBgn0011741	0.0999697	0.999849
FBgn0011742	-0.11262	0.999849
FBgn0011743	-0.0834079	0.999849
FBgn0011745	0.0892013	0.999849
FBgn0011746	-0.303949	0.999849
FBgn0011747	0.0863327	0.999849
FBgn0011754	-0.0372373	0.999849
FBgn0011758	-0.185988	0.999849
FBgn0011760	0.0735682	0.999849
FBgn0011762	0.268826	0.999849
FBgn0011763	-0.0306645	0.999849
FBgn0011766	-0.0218366	0.999849
FBgn0011768	-0.163558	0.999849
FBgn0011769	0.157678	0.999849
FBgn0011770	-0.0140666	0.999849
FBgn0011771	0.0702949	0.999849
FBgn0011774	0.0303951	0.999849
FBgn0011785	-0.124084	0.999849
FBgn0011787	0.129331	0.999849
FBgn0011802	0.120665	0.999849
FBgn0011817	-0.130551	0.999849
FBgn0011818	-0.0136422	0.999849
FBgn0011822	-0.0511508	0.999849
FBgn0011824	-0.322314	0.999849
FBgn0011826	0.0352189	0.999849
FBgn0011828	0.0526536	0.999849
FBgn0011829	-0.149858	0.999849
FBgn0011834	0.177051	0.999849
FBgn0011836	0.143635	0.999849
FBgn0011837	-0.0175846	0.999849
FBgn0011877	-0.107111	0.999849
FBgn0011884	-0.0045713	0.999849
FBgn0011897	0.0129946	0.999849
FBgn0012034	-0.10661	0.999849
FBgn0012036	-0.256616	0.999849
FBgn0012037	0.146363	0.999849
FBgn0012042	-0.0227261	0.999849
FBgn0012051	0.104426	0.999849
FBgn0012058	-0.0180465	0.999849
FBgn0012344	0.120158	0.999849
FBgn0013263	0.055757	0.999849
FBgn0013269	0.188225	0.999849
FBgn0013272	-0.0229249	0.999849
FBgn0013276	0.450796	0.999849
FBgn0013278	0.0352901	0.999849
FBgn0013279	0.126935	0.999849
FBgn0013300	0.0073504	0.999849
FBgn0013301	0.0116396	0.999849
FBgn0013303	-0.0725699	0.999849
FBgn0013305	0.201095	0.999849
FBgn0013307	-0.193066	0.999849
FBgn0013308	-0.284206	0.999849
FBgn0013323	0.032453	0.999849
FBgn0013325	0.0195732	0.999849
FBgn0013334	0.000338579	0.999849
FBgn0013342	-0.0444505	0.999849
FBgn0013343	-0.141309	0.999849
FBgn0013347	0.0777716	0.999849
FBgn0013348	0.0865865	0.999849
FBgn0013432	0.170139	0.999849
FBgn0013433	0.0572869	0.999849
FBgn0013435	0.155508	0.999849
FBgn0013467	-0.0375832	0.999849
FBgn0013469	-0.158472	0.999849
FBgn0013548	0.127189	0.999849
FBgn0013563	-0.0345997	0.999849
FBgn0013576	-0.00433611	0.999849
FBgn0013672	-0.00314135	0.999849
FBgn0013673	0.0564033	0.999849
FBgn0013674	-0.0714803	0.999849
FBgn0013675	-0.141068	0.999849
FBgn0013676	-0.0163143	0.999849
FBgn0013678	-0.0452277	0.999849
FBgn0013679	-0.380601	0.999849
FBgn0013680	-0.179181	0.999849
FBgn0013681	0.0295049	0.999849
FBgn0013683	0.0116257	0.999849
FBgn0013684	-0.158081	0.999849
FBgn0013685	-0.06559	0.999849
FBgn0013686	0.0402057	0.999849
FBgn0013688	0.221471	0.999849
FBgn0013689	0.044331	0.999849
FBgn0013690	0.0293499	0.999849
FBgn0013693	0.0939885	0.999849
FBgn0013694	0.0606163	0.999849
FBgn0013695	0.0969791	0.999849
FBgn0013696	0.00220516	0.999849
FBgn0013697	-0.198282	0.999849
FBgn0013698	-0.00361827	0.999849
FBgn0013699	-0.0198953	0.999849
FBgn0013700	-0.0135786	0.999849
FBgn0013702	0.0776161	0.999849
FBgn0013703	-0.0950121	0.999849
FBgn0013704	-0.164375	0.999849
FBgn0013705	-0.102453	0.999849
FBgn0013708	-0.030759	0.999849
FBgn0013709	0.0466829	0.999849
FBgn0013710	0.0764932	0.999849
FBgn0013717	-0.14872	0.999849
FBgn0013718	0.0973883	0.999849
FBgn0013720	0.0787547	0.999849
FBgn0013725	0.167146	0.999849
FBgn0013726	0.153946	0.999849
FBgn0013732	0.122534	0.999849
FBgn0013733	-0.0108338	0.999849
FBgn0013746	0.188653	0.999849
FBgn0013749	0.0839607	0.999849
FBgn0013750	0.0135158	0.999849
FBgn0013751	-0.230833	0.999849
FBgn0013753	-0.0282412	0.999849
FBgn0013756	0.116487	0.999849
FBgn0013759	-0.00294904	0.999849
FBgn0013762	-0.0473992	0.999849
FBgn0013763	-0.026988	0.999849
FBgn0013764	-0.192442	0.999849
FBgn0013765	-0.106323	0.999849
FBgn0013767	-0.209691	0.999849
FBgn0013770	-0.087909	0.999849
FBgn0013772	0.0540225	0.999849
FBgn0013773	-0.281871	0.999849
FBgn0013799	0.0772211	0.999849
FBgn0013810	-0.286111	0.999849
FBgn0013811	0.154	0.999849
FBgn0013812	-0.0265215	0.999849
FBgn0013813	-0.116684	0.999849
FBgn0013949	-0.161199	0.999849
FBgn0013953	-0.0366524	0.999849
FBgn0013954	0.109164	0.999849
FBgn0013972	0.259681	0.999849
FBgn0013973	-0.00986964	0.999849
FBgn0013981	0.216219	0.999849
FBgn0013983	-0.134405	0.999849
FBgn0013987	0.206286	0.999849
FBgn0013995	0.119218	0.999849
FBgn0013997	-0.0807464	0.999849
FBgn0014000	-0.0803044	0.999849
FBgn0014002	0.120322	0.999849
FBgn0014006	0.0407746	0.999849
FBgn0014007	-0.0425976	0.999849
FBgn0014009	0.149478	0.999849
FBgn0014010	0.0181545	0.999849
FBgn0014011	-0.0658353	0.999849
FBgn0014018	0.257199	0.999849
FBgn0014019	-0.00496708	0.999849
FBgn0014020	0.155241	0.999849
FBgn0014022	0.0698359	0.999849
FBgn0014023	0.142219	0.999849
FBgn0014024	-0.180946	0.999849
FBgn0014026	-0.21708	0.999849
FBgn0014028	0.0463498	0.999849
FBgn0014029	0.432016	0.999849
FBgn0014031	0.00294629	0.999849
FBgn0014032	0.0278314	0.999849
FBgn0014033	-0.0983563	0.999849
FBgn0014037	0.0609371	0.999849
FBgn0014073	0.0386496	0.999849
FBgn0014075	-0.0177528	0.999849
FBgn0014092	0.0935815	0.999849
FBgn0014127	0.1858	0.999849
FBgn0014133	0.179217	0.999849
FBgn0014135	-0.207172	0.999849
FBgn0014141	0.0726337	0.999849
FBgn0014163	0.0795311	0.999849
FBgn0014184	-0.0237758	0.999849
FBgn0014189	0.0352879	0.999849
FBgn0014269	-0.10682	0.999849
FBgn0014340	-0.0536748	0.999849
FBgn0014342	-0.269301	0.999849
FBgn0014343	-0.27837	0.999849
FBgn0014366	0.146638	0.999849
FBgn0014380	0.020112	0.999849
FBgn0014388	-0.18356	0.999849
FBgn0014391	0.115214	0.999849
FBgn0014395	0.0616026	0.999849
FBgn0014396	-0.159116	0.999849
FBgn0014411	-0.0135091	0.999849
FBgn0014417	-0.0730296	0.999849
FBgn0014427	-0.135502	0.999849
FBgn0014455	-0.157138	0.999849
FBgn0014469	-0.0889404	0.999849
FBgn0014857	-0.0495923	0.999849
FBgn0014859	-0.0832779	0.999849
FBgn0014861	-0.0391597	0.999849
FBgn0014863	0.0123738	0.999849
FBgn0014865	-0.0493637	0.999849
FBgn0014868	0.12925	0.999849
FBgn0014869	0.00432921	0.999849
FBgn0014870	-0.172379	0.999849
FBgn0014877	0.0639658	0.999849
FBgn0014879	-0.0148989	0.999849
FBgn0014903	0.218742	0.999849
FBgn0014906	-0.170853	0.999849
FBgn0014930	0.043163	0.999849
FBgn0015000	0.0502763	0.999849
FBgn0015001	-0.259665	0.999849
FBgn0015008	-0.0212577	0.999849
FBgn0015010	0.105732	0.999849
FBgn0015011	-0.0383374	0.999849
FBgn0015019	0.104203	0.999849
FBgn0015024	0.0999128	0.999849
FBgn0015025	0.0462398	0.999849
FBgn0015031	-0.0610188	0.999849
FBgn0015032	-0.368983	0.999849
FBgn0015034	-0.108269	0.999849
FBgn0015035	-0.454099	0.999849
FBgn0015036	-0.0169133	0.999849
FBgn0015037	0.163704	0.999849
FBgn0015038	-0.071446	0.999849
FBgn0015039	-0.13927	0.999849
FBgn0015040	-0.112788	0.999849
FBgn0015075	0.106725	0.999849
FBgn0015218	0.0420609	0.999849
FBgn0015222	0.375375	0.999849
FBgn0015229	0.00768858	0.999849
FBgn0015230	0.0971299	0.999849
FBgn0015239	0.0420718	0.999849
FBgn0015240	-0.0812389	0.999849
FBgn0015245	-0.0484966	0.999849
FBgn0015247	-0.154836	0.999849
FBgn0015268	-0.258187	0.999849
FBgn0015269	-0.0488841	0.999849
FBgn0015270	0.116839	0.999849
FBgn0015271	0.206653	0.999849
FBgn0015277	-0.208173	0.999849
FBgn0015278	-0.0696673	0.999849
FBgn0015279	-0.0276234	0.999849
FBgn0015282	0.0701765	0.999849
FBgn0015283	0.131334	0.999849
FBgn0015286	0.15377	0.999849
FBgn0015288	-0.141331	0.999849
FBgn0015295	0.161007	0.999849
FBgn0015296	0.0233528	0.999849
FBgn0015298	0.0488356	0.999849
FBgn0015299	0.0256275	0.999849
FBgn0015300	0.095989	0.999849
FBgn0015316	0.276834	0.999849
FBgn0015320	0.0692196	0.999849
FBgn0015321	-0.12275	0.999849
FBgn0015331	-0.0429875	0.999849
FBgn0015336	-0.0524619	0.999849
FBgn0015338	0.0977827	0.999849
FBgn0015351	0.293227	0.999849
FBgn0015359	0.31851	0.999849
FBgn0015360	0.237809	0.999849
FBgn0015371	-0.048974	0.999849
FBgn0015372	0.12059	0.999849
FBgn0015376	0.0044492	0.999849
FBgn0015379	-0.0836455	0.999849
FBgn0015380	-0.200996	0.999849
FBgn0015391	-0.0576828	0.999849
FBgn0015393	-0.152294	0.999849
FBgn0015396	0.168442	0.999849
FBgn0015399	0.0136735	0.999849
FBgn0015400	-0.148632	0.999849
FBgn0015402	0.0605903	0.999849
FBgn0015477	-0.0485299	0.999849
FBgn0015509	-0.194643	0.999849
FBgn0015513	0.246971	0.999849
FBgn0015519	-0.1371	0.999849
FBgn0015520	-0.107952	0.999849
FBgn0015521	-0.0328432	0.999849
FBgn0015522	0.0143601	0.999849
FBgn0015524	-0.0266538	0.999849
FBgn0015527	-0.302288	0.999849
FBgn0015541	0.127416	0.999849
FBgn0015543	0.1829	0.999849
FBgn0015544	0.290762	0.999849
FBgn0015546	-0.0962183	0.999849
FBgn0015550	-0.0412774	0.999849
FBgn0015553	-0.0874622	0.999849
FBgn0015558	-0.123044	0.999849
FBgn0015561	-0.141819	0.999849
FBgn0015568	-0.210783	0.999849
FBgn0015569	0.0219384	0.999849
FBgn0015570	0.075531	0.999849
FBgn0015571	0.0149961	0.999849
FBgn0015572	-0.147014	0.999849
FBgn0015574	-0.0213801	0.999849
FBgn0015575	0.212593	0.999849
FBgn0015576	-0.00596386	0.999849
FBgn0015577	-0.0474326	0.999849
FBgn0015582	-6.68792e-05	0.999849
FBgn0015583	0.149647	0.999849
FBgn0015584	-0.0140116	0.999849
FBgn0015585	-0.0460027	0.999849
FBgn0015586	-0.0291546	0.999849
FBgn0015589	0.0780581	0.999849
FBgn0015600	0.0415114	0.999849
FBgn0015602	-0.126292	0.999849
FBgn0015609	-0.140882	0.999849
FBgn0015614	-0.0262794	0.999849
FBgn0015615	-0.226232	0.999849
FBgn0015618	-0.135009	0.999849
FBgn0015621	0.067588	0.999849
FBgn0015622	0.0526417	0.999849
FBgn0015623	-0.063473	0.999849
FBgn0015625	0.080987	0.999849
FBgn0015663	-0.0281504	0.999849
FBgn0015664	-0.197383	0.999849
FBgn0015737	0.240006	0.999849
FBgn0015754	0.0271007	0.999849
FBgn0015756	-0.203404	0.999849
FBgn0015765	-0.02516	0.999849
FBgn0015766	-0.028823	0.999849
FBgn0015772	-0.0606525	0.999849
FBgn0015773	0.412411	0.999849
FBgn0015774	0.0223128	0.999849
FBgn0015776	0.0270971	0.999849
FBgn0015777	0.0728299	0.999849
FBgn0015778	-0.0282234	0.999849
FBgn0015781	0.11814	0.999849
FBgn0015789	0.0283383	0.999849
FBgn0015790	0.109103	0.999849
FBgn0015791	-0.0142367	0.999849
FBgn0015793	-0.0639252	0.999849
FBgn0015794	-0.0834395	0.999849
FBgn0015795	0.0707512	0.999849
FBgn0015797	-0.0543792	0.999849
FBgn0015799	0.118024	0.999849
FBgn0015801	-0.0323361	0.999849
FBgn0015803	0.194121	0.999849
FBgn0015805	-0.00972607	0.999849
FBgn0015808	-0.151948	0.999849
FBgn0015818	-0.0297179	0.999849
FBgn0015828	-0.0215704	0.999849
FBgn0015829	0.130252	0.999849
FBgn0015831	-0.0873134	0.999849
FBgn0015834	-0.117358	0.999849
FBgn0015838	-0.176329	0.999849
FBgn0015872	0.21624	0.999849
FBgn0015903	0.123783	0.999849
FBgn0015904	-0.0824319	0.999849
FBgn0015905	0.00105589	0.999849
FBgn0015919	-0.302117	0.999849
FBgn0015924	0.0115304	0.999849
FBgn0015925	0.0978132	0.999849
FBgn0015929	0.132497	0.999849
FBgn0015949	-0.0642243	0.999849
FBgn0016013	-0.100332	0.999849
FBgn0016031	-0.0648312	0.999849
FBgn0016032	-0.0696987	0.999849
FBgn0016034	-0.144056	0.999849
FBgn0016038	0.13844	0.999849
FBgn0016041	-0.0112818	0.999849
FBgn0016047	0.00254464	0.999849
FBgn0016053	-0.213583	0.999849
FBgn0016054	0.188512	0.999849
FBgn0016059	-0.188487	0.999849
FBgn0016061	-0.220227	0.999849
FBgn0016070	-0.0564522	0.999849
FBgn0016075	0.0344947	0.999849
FBgn0016076	-0.292243	0.999849
FBgn0016078	0.0751322	0.999849
FBgn0016080	0.075076	0.999849
FBgn0016081	0.148934	0.999849
FBgn0016119	-0.0111093	0.999849
FBgn0016120	0.0127695	0.999849
FBgn0016122	-0.14345	0.999849
FBgn0016123	-0.182882	0.999849
FBgn0016126	-0.0641792	0.999849
FBgn0016131	-0.299899	0.999849
FBgn0016641	-0.0167156	0.999849
FBgn0016650	-0.227886	0.999849
FBgn0016660	0.0365944	0.999849
FBgn0016672	-0.0103539	0.999849
FBgn0016675	0.132006	0.999849
FBgn0016684	0.106559	0.999849
FBgn0016685	0.0433688	0.999849
FBgn0016687	-0.128132	0.999849
FBgn0016691	-0.00464173	0.999849
FBgn0016693	-0.0509115	0.999849
FBgn0016694	-0.123938	0.999849
FBgn0016696	-0.01707	0.999849
FBgn0016697	0.139577	0.999849
FBgn0016698	0.223105	0.999849
FBgn0016700	0.118051	0.999849
FBgn0016701	0.0390328	0.999849
FBgn0016715	-0.0959001	0.999849
FBgn0016726	-0.113559	0.999849
FBgn0016754	-0.0503479	0.999849
FBgn0016756	-0.102387	0.999849
FBgn0016762	-0.22294	0.999849
FBgn0016794	0.252688	0.999849
FBgn0016797	-0.122989	0.999849
FBgn0016917	0.0643757	0.999849
FBgn0016919	0.0266168	0.999849
FBgn0016920	-0.131585	0.999849
FBgn0016926	-0.257828	0.999849
FBgn0016930	-0.326351	0.999849
FBgn0016970	-0.024352	0.999849
FBgn0016974	0.206673	0.999849
FBgn0016977	0.0218862	0.999849
FBgn0016978	-0.128387	0.999849
FBgn0016983	0.226804	0.999849
FBgn0016984	-0.103505	0.999849
FBgn0017414	-0.0277837	0.999849
FBgn0017418	0.125384	0.999849
FBgn0017429	-0.0188001	0.999849
FBgn0017430	0.179972	0.999849
FBgn0017448	-0.0326084	0.999849
FBgn0017456	-0.11496	0.999849
FBgn0017457	-0.0757859	0.999849
FBgn0017482	-0.00732395	0.999849
FBgn0017545	-0.129493	0.999849
FBgn0017550	0.116747	0.999849
FBgn0017551	0.0953398	0.999849
FBgn0017556	-0.106075	0.999849
FBgn0017558	-0.0207779	0.999849
FBgn0017561	-0.190299	0.999849
FBgn0017566	-0.032783	0.999849
FBgn0017567	0.0414555	0.999849
FBgn0017572	0.135567	0.999849
FBgn0017577	-0.0304539	0.999849
FBgn0017578	-0.137532	0.999849
FBgn0017579	-0.0514465	0.999849
FBgn0017581	-0.0314972	0.999849
FBgn0017590	-0.00652761	0.999849
FBgn0019624	0.023846	0.999849
FBgn0019637	-0.168071	0.999849
FBgn0019643	-0.124853	0.999849
FBgn0019644	-0.0050362	0.999849
FBgn0019650	0.0415118	0.999849
FBgn0019660	-0.195346	0.999849
FBgn0019661	-0.0105606	0.999849
FBgn0019662	-0.00339352	0.999849
FBgn0019686	-0.0709635	0.999849
FBgn0019828	0.0365222	0.999849
FBgn0019830	-0.277571	0.999849
FBgn0019890	0.263389	0.999849
FBgn0019925	0.1042	0.999849
FBgn0019928	0.297488	0.999849
FBgn0019929	-0.0184064	0.999849
FBgn0019932	0.117826	0.999849
FBgn0019936	-0.0782631	0.999849
FBgn0019938	-0.431764	0.999849
FBgn0019940	-0.0123582	0.999849
FBgn0019947	-0.0287857	0.999849
FBgn0019949	-0.0593184	0.999849
FBgn0019952	-0.0870838	0.999849
FBgn0019957	0.0378348	0.999849
FBgn0019960	0.0547975	0.999849
FBgn0019968	-0.100779	0.999849
FBgn0019972	0.0916066	0.999849
FBgn0019982	-0.0344242	0.999849
FBgn0019985	0.222189	0.999849
FBgn0019990	-0.0409697	0.999849
FBgn0020018	0.0177756	0.999849
FBgn0020224	0.232736	0.999849
FBgn0020235	-0.0647521	0.999849
FBgn0020236	0.0347983	0.999849
FBgn0020238	0.166146	0.999849
FBgn0020248	-0.11816	0.999849
FBgn0020249	0.0825939	0.999849
FBgn0020251	-0.0764164	0.999849
FBgn0020255	0.162354	0.999849
FBgn0020257	-0.042087	0.999849
FBgn0020261	-0.251069	0.999849
FBgn0020269	-0.0447698	0.999849
FBgn0020270	-0.194256	0.999849
FBgn0020272	0.203391	0.999849
FBgn0020277	0.0201531	0.999849
FBgn0020278	0.169106	0.999849
FBgn0020279	0.27759	0.999849
FBgn0020280	-0.0941882	0.999849
FBgn0020294	0.0183209	0.999849
FBgn0020299	0.0535204	0.999849
FBgn0020300	-0.211667	0.999849
FBgn0020304	-0.0983351	0.999849
FBgn0020305	-0.171873	0.999849
FBgn0020306	-0.375905	0.999849
FBgn0020307	-0.283856	0.999849
FBgn0020309	-0.0039237	0.999849
FBgn0020312	0.157632	0.999849
FBgn0020369	0.0720198	0.999849
FBgn0020370	0.0280883	0.999849
FBgn0020371	-0.0735418	0.999849
FBgn0020372	-0.0699004	0.999849
FBgn0020377	-0.107467	0.999849
FBgn0020378	-0.272898	0.999849
FBgn0020379	-0.088496	0.999849
FBgn0020381	-0.133249	0.999849
FBgn0020385	-0.17174	0.999849
FBgn0020386	-0.189005	0.999849
FBgn0020388	0.0978927	0.999849
FBgn0020389	-0.153784	0.999849
FBgn0020391	0.19004	0.999849
FBgn0020392	0.257829	0.999849
FBgn0020399	-0.00870192	0.999849
FBgn0020407	0.144798	0.999849
FBgn0020412	-0.0675417	0.999849
FBgn0020414	0.0944066	0.999849
FBgn0020415	-0.161064	0.999849
FBgn0020416	0.193816	0.999849
FBgn0020440	0.0722657	0.999849
FBgn0020443	-0.079221	0.999849
FBgn0020445	-0.0619938	0.999849
FBgn0020493	-0.0988641	0.999849
FBgn0020496	-0.0332827	0.999849
FBgn0020497	-0.0179386	0.999849
FBgn0020503	-0.0317211	0.999849
FBgn0020509	-0.0493322	0.999849
FBgn0020510	0.189922	0.999849
FBgn0020513	-0.00958591	0.999849
FBgn0020521	-0.0521696	0.999849
FBgn0020545	-0.165915	0.999849
FBgn0020556	-0.0123066	0.999849
FBgn0020616	-0.125864	0.999849
FBgn0020618	-0.131323	0.999849
FBgn0020620	-0.0375702	0.999849
FBgn0020621	0.0811132	0.999849
FBgn0020622	0.20918	0.999849
FBgn0020626	0.00491672	0.999849
FBgn0020633	0.169502	0.999849
FBgn0020647	0.0280434	0.999849
FBgn0020653	0.080534	0.999849
FBgn0020655	0.104597	0.999849
FBgn0020660	0.129359	0.999849
FBgn0020762	-0.223835	0.999849
FBgn0020764	0.0285733	0.999849
FBgn0020765	-0.188378	0.999849
FBgn0020767	-0.00805542	0.999849
FBgn0020887	-0.205197	0.999849
FBgn0020906	0.376015	0.999849
FBgn0020907	0.00323867	0.999849
FBgn0020908	-0.022868	0.999849
FBgn0020909	-0.152886	0.999849
FBgn0020910	-0.194709	0.999849
FBgn0020912	-0.00634149	0.999849
FBgn0020930	-0.104655	0.999849
FBgn0021738	0.136563	0.999849
FBgn0021750	0.14792	0.999849
FBgn0021760	-0.0135012	0.999849
FBgn0021761	0.0465587	0.999849
FBgn0021764	-0.158653	0.999849
FBgn0021765	-0.117792	0.999849
FBgn0021767	-0.0221526	0.999849
FBgn0021768	0.0102908	0.999849
FBgn0021776	0.0942232	0.999849
FBgn0021795	0.0362911	0.999849
FBgn0021796	0.274367	0.999849
FBgn0021800	0.0202422	0.999849
FBgn0021814	-0.0694672	0.999849
FBgn0021818	0.124613	0.999849
FBgn0021825	0.148896	0.999849
FBgn0021847	-0.076962	0.999849
FBgn0021856	-0.112355	0.999849
FBgn0021872	0.164999	0.999849
FBgn0021874	-0.284183	0.999849
FBgn0021875	0.128888	0.999849
FBgn0021895	0.117018	0.999849
FBgn0021906	-0.00164793	0.999849
FBgn0021944	0.184483	0.999849
FBgn0021967	-0.00788175	0.999849
FBgn0021979	0.0354972	0.999849
FBgn0021995	-0.21557	0.999849
FBgn0022023	-0.0223727	0.999849
FBgn0022027	0.00584827	0.999849
FBgn0022029	-0.258822	0.999849
FBgn0022069	-0.165737	0.999849
FBgn0022097	0.0374523	0.999849
FBgn0022153	-0.149625	0.999849
FBgn0022160	0.00054979	0.999849
FBgn0022213	-0.0498283	0.999849
FBgn0022224	0.208136	0.999849
FBgn0022238	0.122015	0.999849
FBgn0022288	-0.075784	0.999849
FBgn0022338	0.0486795	0.999849
FBgn0022343	0.0932571	0.999849
FBgn0022344	0.0215254	0.999849
FBgn0022349	-0.106683	0.999849
FBgn0022355	-0.0116371	0.999849
FBgn0022359	0.206354	0.999849
FBgn0022361	0.190696	0.999849
FBgn0022382	0.0247368	0.999849
FBgn0022699	0.11432	0.999849
FBgn0022700	0.321393	0.999849
FBgn0022702	-0.210962	0.999849
FBgn0022709	-0.0722425	0.999849
FBgn0022710	-0.16773	0.999849
FBgn0022724	-0.219328	0.999849
FBgn0022740	-0.261154	0.999849
FBgn0022764	-0.192159	0.999849
FBgn0022768	0.0149472	0.999849
FBgn0022770	0.420289	0.999849
FBgn0022774	-0.0102975	0.999849
FBgn0022786	0.140387	0.999849
FBgn0022787	0.0558593	0.999849
FBgn0022800	-0.306456	0.999849
FBgn0022893	0.259796	0.999849
FBgn0022935	0.394594	0.999849
FBgn0022936	0.237717	0.999849
FBgn0022942	0.25139	0.999849
FBgn0022943	-0.125318	0.999849
FBgn0022959	0.104011	0.999849
FBgn0022960	0.0916691	0.999849
FBgn0022981	-0.284831	0.999849
FBgn0022984	0.111475	0.999849
FBgn0022985	-0.0182244	0.999849
FBgn0022986	0.0860335	0.999849
FBgn0023000	-0.142766	0.999849
FBgn0023001	0.245852	0.999849
FBgn0023023	-0.148196	0.999849
FBgn0023076	0.172912	0.999849
FBgn0023081	0.0497432	0.999849
FBgn0023083	-0.173456	0.999849
FBgn0023090	-0.21048	0.999849
FBgn0023094	-0.0333101	0.999849
FBgn0023095	-0.0174795	0.999849
FBgn0023097	0.137527	0.999849
FBgn0023129	-0.0102615	0.999849
FBgn0023130	-0.212113	0.999849
FBgn0023143	0.0463472	0.999849
FBgn0023167	-0.135046	0.999849
FBgn0023169	-0.082217	0.999849
FBgn0023170	0.255299	0.999849
FBgn0023171	-0.0200986	0.999849
FBgn0023172	-0.0642652	0.999849
FBgn0023174	0.14829	0.999849
FBgn0023175	0.00320132	0.999849
FBgn0023177	-0.0601435	0.999849
FBgn0023178	-0.0123184	0.999849
FBgn0023179	-0.171863	0.999849
FBgn0023180	0.259915	0.999849
FBgn0023181	-0.063818	0.999849
FBgn0023212	0.052639	0.999849
[truncated: 15,423 more rows]

## Sheet: B. WT-4hpi
Genes differentially expressed between UC and 4hpi in JraWT
	log2FC	FDR
FBgn0033153	4.2093	3.13618e-79
FBgn0034317	3.7271	6.99073e-79
FBgn0264704	4.07444	8.75652e-61
FBgn0031033	3.44784	4.7215e-55
FBgn0259711	3.37407	3.82984e-53
FBgn0033520	4.00012	3.6617e-51
FBgn0010041	4.11262	2.21364e-50
FBgn0034480	3.08162	2.28501e-43
FBgn0033521	3.81169	5.77127e-37
FBgn0033928	3.09849	1.28815e-36
FBgn0036767	2.7558	1.81307e-31
FBgn0005660	2.95264	3.66441e-29
FBgn0033519	3.16684	7.17334e-26
FBgn0039315	2.63584	1.35767e-24
FBgn0264295	2.67561	1.35767e-24
FBgn0034647	2.68619	8.0455e-23
FBgn0036806	2.34811	3.77654e-22
FBgn0030189	2.36481	2.11837e-21
FBgn0001168	2.19031	6.15866e-21
FBgn0037974	2.47091	1.12896e-20
FBgn0035743	2.28656	2.03446e-20
FBgn0042105	2.30058	3.8289e-20
FBgn0263241	2.20075	7.63908e-20
FBgn0053468	3.04142	1.00458e-19
FBgn0053510	2.65186	4.88345e-19
FBgn0014018	2.05417	4.75374e-18
FBgn0033518	2.55823	1.43304e-17
FBgn0037906	2.2484	1.97993e-17
FBgn0051694	1.98134	2.19866e-17
FBgn0039319	2.53349	4.94416e-17
FBgn0052195	2.02011	1.98163e-15
FBgn0033188	1.55468	7.56939e-15
FBgn0036749	2.1991	7.56939e-15
FBgn0041184	2.05345	1.15386e-14
FBgn0031032	2.61483	1.37747e-14
FBgn0262007	1.94193	2.10739e-14
FBgn0265137	1.51887	3.81993e-14
FBgn0038901	2.21842	4.25618e-14
FBgn0033945	1.9084	6.76908e-14
FBgn0260000	2.10634	1.68983e-13
FBgn0015351	1.94727	3.26881e-13
FBgn0029932	2.10923	3.552e-13
FBgn0031170	1.84665	9.83138e-12
FBgn0034296	1.48959	3.03042e-11
FBgn0037724	1.77752	3.30047e-11
FBgn0031654	-1.61777	3.56727e-11
FBgn0053192	1.74582	3.56727e-11
FBgn0004644	1.89763	8.22357e-11
FBgn0261113	1.54362	8.29343e-11
FBgn0031643	1.56025	9.4153e-11
FBgn0086450	1.87545	1.62751e-10
FBgn0052103	1.45861	2.16517e-10
FBgn0053337	2.2477	3.25793e-10
FBgn0023526	1.45653	3.76758e-10
FBgn0035006	1.8679	4.40826e-10
FBgn0051288	1.83248	5.0268e-10
FBgn0010040	2.14084	1e-09
FBgn0052054	1.67764	1.14943e-09
FBgn0033792	1.99433	1.20632e-09
FBgn0267156	1.92416	1.5211e-09
FBgn0033926	1.52359	3.47835e-09
FBgn0034312	1.64227	3.64133e-09
FBgn0051324	1.55923	4e-09
FBgn0051216	2.15645	4.3887e-09
FBgn0053542	2.18348	6.59129e-09
FBgn0037975	1.85686	7.55489e-09
FBgn0052512	1.47758	8.25983e-09
FBgn0042101	1.70231	1.28521e-08
FBgn0023129	1.16474	2.20882e-08
FBgn0037850	1.911	2.22428e-08
FBgn0051133	1.53664	2.49481e-08
FBgn0052636	1.76059	2.93827e-08
FBgn0043364	1.21683	8.61644e-08
FBgn0034289	1.34559	9.63155e-08
FBgn0250869	1.54788	1.2968e-07
FBgn0040609	1.39461	1.48309e-07
FBgn0004512	1.55997	1.6962e-07
FBgn0042102	1.33474	1.96113e-07
FBgn0039316	1.47619	2.07838e-07
FBgn0053181	1.39191	2.53645e-07
FBgn0034909	1.35992	3.29234e-07
FBgn0034394	1.40462	3.96627e-07
FBgn0002939	-1.45529	3.98068e-07
FBgn0016031	1.24231	6.32289e-07
FBgn0034756	1.44308	6.58e-07
FBgn0002641	1.55928	8.39877e-07
FBgn0033204	1.80321	1.10848e-06
FBgn0038595	1.63875	1.10848e-06
FBgn0034915	1.44577	1.11248e-06
FBgn0266853	1.73743	1.23846e-06
FBgn0039768	1.66086	1.389e-06
FBgn0050272	1.54072	1.71683e-06
FBgn0041627	1.5039	2.92172e-06
FBgn0033889	1.13371	3.27927e-06
FBgn0041094	1.10998	3.74719e-06
FBgn0263005	1.31265	4.91863e-06
FBgn0085227	1.25673	6.81212e-06
FBgn0038974	1.23465	7.0913e-06
FBgn0030300	1.3786	1.06195e-05
FBgn0030048	1.30061	1.09863e-05
FBgn0038455	1.27209	1.09863e-05
FBgn0261560	0.954751	1.46023e-05
FBgn0000395	1.34528	1.55524e-05
FBgn0037387	1.45719	1.67539e-05
FBgn0019928	-1.25638	1.69352e-05
FBgn0026404	1.55949	1.89162e-05
FBgn0051633	1.47534	2.15715e-05
FBgn0052369	1.11018	2.87546e-05
FBgn0033760	1.38338	3.14188e-05
FBgn0025709	1.45435	3.2829e-05
FBgn0033649	1.3168	3.28624e-05
FBgn0030148	1.19717	3.4158e-05
FBgn0262524	1.28152	3.74379e-05
FBgn0032002	1.04403	5.36219e-05
FBgn0266633	1.67637	5.57484e-05
FBgn0041582	1.098	6.12672e-05
FBgn0036449	1.15752	6.43705e-05
FBgn0033789	1.05105	6.79625e-05
FBgn0032456	1.16545	6.89792e-05
FBgn0033327	1.37672	6.89792e-05
FBgn0035589	0.981292	7.58351e-05
FBgn0265186	1.34383	8.99412e-05
FBgn0010038	1.25012	9.34843e-05
FBgn0030929	1.22274	0.000110781
FBgn0039644	1.16024	0.000131204
FBgn0035715	1.05548	0.000221222
FBgn0035968	1.24741	0.000222262
FBgn0267164	-1.2256	0.000225101
FBgn0038098	1.09168	0.000245615
FBgn0032805	1.40325	0.000249875
FBgn0050456	1.11165	0.000253929
FBgn0085423	1.07511	0.000254951
FBgn0034390	0.952934	0.000278997
FBgn0038535	1.02161	0.000283611
FBgn0051087	1.06497	0.000286917
FBgn0035439	1.54079	0.000335908
FBgn0036294	1.29301	0.000370889
FBgn0020388	1.32526	0.000400926
FBgn0039044	1.13189	0.000400926
FBgn0040729	1.11399	0.000400926
FBgn0027836	0.949243	0.000459795
FBgn0039769	1.04558	0.000468759
FBgn0085223	1.23139	0.000482403
FBgn0036419	1.11707	0.000505019
FBgn0039452	1.05355	0.000528233
FBgn0038981	1.03051	0.000570914
FBgn0035975	0.942721	0.000587405
FBgn0014388	0.973695	0.000657264
FBgn0031474	0.956761	0.000657264
FBgn0085424	1.23357	0.000674806
FBgn0265185	1.02274	0.000680841
FBgn0036766	1.1373	0.000729582
FBgn0037518	1.28325	0.000780787
FBgn0025837	-1.22578	0.000796935
FBgn0036023	1.24376	0.000834087
FBgn0003557	1.12779	0.000837574
FBgn0011638	1.11396	0.000837574
FBgn0030817	1.34698	0.000837574
FBgn0263839	1.16267	0.000837574
FBgn0026760	1.44256	0.000959112
FBgn0000097	1.00702	0.00114387
FBgn0264541	1.34603	0.00117028
FBgn0010278	1.06363	0.00132005
FBgn0039593	1.4056	0.00144448
FBgn0263342	1.28579	0.00144448
FBgn0004390	0.988543	0.0015152
FBgn0027601	0.962664	0.00155421
FBgn0031432	0.98911	0.00166127
FBgn0020493	0.885975	0.00169415
FBgn0035977	1.28176	0.00179068
FBgn0031490	1.1648	0.00179121
FBgn0067102	0.972716	0.00188273
FBgn0038740	1.12812	0.00190709
FBgn0050055	0.989459	0.00190709
FBgn0031002	1.16041	0.0019495
FBgn0037517	1.01624	0.00202275
FBgn0039756	0.951866	0.00208769
FBgn0032400	-0.79649	0.00208843
FBgn0031267	1.17523	0.00216895
FBgn0002524	1.11915	0.00230076
FBgn0042206	1.1438	0.00230537
FBgn0031661	1.0073	0.00242447
FBgn0035300	1.03189	0.00243436
FBgn0034612	1.25395	0.00248723
FBgn0023001	1.10524	0.00258317
FBgn0038083	1.37249	0.00264445
FBgn0035476	0.995989	0.0027106
FBgn0033205	0.947935	0.00278846
FBgn0036320	0.981731	0.00280926
FBgn0266431	1.27874	0.00280926
FBgn0053511	1.21907	0.00284785
FBgn0036752	1.08642	0.00287778
FBgn0038412	1.09468	0.00300254
FBgn0270926	1.0143	0.00300254
FBgn0034718	0.915909	0.00303161
FBgn0029766	1.00594	0.00310032
FBgn0267339	1.27348	0.00339417
FBgn0005648	0.90056	0.00350385
FBgn0031824	0.986937	0.00350385
FBgn0025692	0.906736	0.00369818
FBgn0033216	-1.04009	0.0037671
FBgn0044826	0.843587	0.00391019
FBgn0001297	0.732294	0.0039144
FBgn0038348	1.20066	0.0039144
FBgn0039107	1.03976	0.0039144
FBgn0266405	0.993914	0.00397677
FBgn0031801	0.982228	0.00398871
FBgn0038407	0.885067	0.00418848
FBgn0039091	0.99916	0.00429772
FBgn0032202	-0.874532	0.00458452
FBgn0031988	0.966801	0.00458602
FBgn0002780	1.07008	0.00465386
FBgn0037485	1.03428	0.00476902
FBgn0053116	1.06652	0.00476902
FBgn0036237	0.995999	0.00491876
FBgn0037848	1.02298	0.00491876
FBgn0039714	0.79796	0.00491876
FBgn0262146	1.02319	0.00491876
FBgn0000568	1.08764	0.00528684
FBgn0034784	1.23839	0.00551055
FBgn0052283	1.13897	0.00551055
FBgn0266417	-0.92722	0.00579179
FBgn0033787	0.984313	0.00584974
FBgn0029768	-0.946096	0.00588495
FBgn0038115	0.943562	0.00588495
FBgn0040212	1.13515	0.00588495
FBgn0038973	0.860793	0.00607311
FBgn0014011	0.77486	0.00608437
FBgn0030855	0.984798	0.00608437
FBgn0266918	-0.762609	0.00608437
FBgn0039538	1.14003	0.00620018
FBgn0052982	0.89082	0.00620018
FBgn0259173	0.969126	0.00620018
FBgn0030631	0.967058	0.00622648
FBgn0037720	0.85847	0.00669718
FBgn0038460	0.899052	0.00715545
FBgn0042103	1.11578	0.00718186
FBgn0033051	1.05338	0.00793211
FBgn0052115	0.898951	0.00793211
FBgn0051091	1.12778	0.00806826
FBgn0038035	1.07632	0.00816204
FBgn0086912	1.04086	0.00873076
FBgn0261675	1.09394	0.00894311
FBgn0262560	1.11916	0.00894311
FBgn0028983	0.907434	0.00918366
FBgn0050424	0.874668	0.00918366
FBgn0035173	0.830937	0.00965303
FBgn0035996	1.14495	0.0099338
FBgn0086254	0.818569	0.0101952
FBgn0043903	0.852635	0.0102561
FBgn0034644	0.83097	0.0106689
FBgn0086708	0.707144	0.0106689
FBgn0028744	1.02328	0.0115337
FBgn0040251	1.1464	0.0118259
FBgn0040070	0.665143	0.0124104
FBgn0032408	0.958262	0.0125493
FBgn0024360	0.806939	0.012603
FBgn0044872	1.08783	0.012603
FBgn0032850	-0.951676	0.0126582
FBgn0038638	0.946746	0.0126598
FBgn0051370	1.12365	0.0126804
FBgn0040837	0.927309	0.0142792
FBgn0010173	0.860568	0.014463
FBgn0039241	0.938268	0.0145053
FBgn0036501	0.833001	0.0146459
FBgn0028476	0.900871	0.0150316
FBgn0013269	0.874729	0.0155673
FBgn0038183	0.851228	0.0155673
FBgn0051148	0.859499	0.0155673
FBgn0039325	0.773189	0.0158155
FBgn0045800	0.941454	0.0158155
FBgn0034736	0.860704	0.0159875
FBgn0266450	0.871781	0.0169668
FBgn0027330	0.983093	0.0170174
FBgn0032945	-0.847832	0.0170655
FBgn0260632	0.832116	0.017116
FBgn0039869	1.09552	0.0171976
FBgn0039543	0.762857	0.0177838
FBgn0029820	-0.790125	0.0181603
FBgn0032387	0.946426	0.0181603
FBgn0051974	0.88765	0.0183226
FBgn0265784	0.732646	0.0187455
FBgn0265369	0.931052	0.0187588
FBgn0029826	0.887324	0.0204112
FBgn0038306	0.957284	0.0206767
FBgn0011705	0.914433	0.0213838
FBgn0020386	0.756261	0.0220663
FBgn0261797	0.939129	0.0225633
FBgn0003053	0.853355	0.0226366
FBgn0037007	-0.716907	0.0227011
FBgn0038718	0.739044	0.0231466
FBgn0051729	0.878974	0.0237119
FBgn0259705	0.893291	0.0243867
FBgn0003943	0.654045	0.0244964
FBgn0030960	-0.747649	0.025004
FBgn0001978	0.744257	0.0250736
FBgn0038964	0.901572	0.0256838
FBgn0001218	0.785238	0.0261646
FBgn0025519	0.798411	0.0273841
FBgn0034951	0.737134	0.0273841
FBgn0039210	0.83738	0.0273841
FBgn0031906	-0.971065	0.0280453
FBgn0036301	0.924421	0.0281616
FBgn0001104	0.762955	0.0281837
FBgn0031516	0.903825	0.0283179
FBgn0052687	0.772126	0.0283179
FBgn0261808	0.725961	0.0284714
FBgn0261854	0.840578	0.0291587
FBgn0260462	-0.754078	0.0291771
FBgn0029686	1.03614	0.0299622
FBgn0039492	0.676454	0.0299622
FBgn0003900	-1.13508	0.030832
FBgn0034602	0.842301	0.030832
FBgn0035049	0.702344	0.030832
FBgn0266362	0.897279	0.0323022
FBgn0085241	-0.764553	0.0325802
FBgn0033019	0.870312	0.033161
FBgn0004396	0.644824	0.0334634
FBgn0051721	0.768315	0.0336348
FBgn0036844	0.648012	0.0340679
FBgn0039290	1.00615	0.0342187
FBgn0033241	0.685478	0.0368177
FBgn0051259	1.13147	0.0368177
FBgn0262127	0.666023	0.0368482
FBgn0264895	0.732598	0.037302
FBgn0031800	-0.891413	0.0381778
FBgn0036761	0.742776	0.0382195
FBgn0032726	-0.664911	0.038886
FBgn0052594	0.763691	0.0390258
FBgn0027538	0.945787	0.0403916
FBgn0265590	0.845089	0.0410568
FBgn0010401	-0.847761	0.0415327
FBgn0010770	0.874279	0.0415327
FBgn0032066	0.720817	0.0415327
FBgn0038897	0.854017	0.0415327
FBgn0052053	0.996041	0.0415327
FBgn0032223	0.786638	0.0425746
FBgn0050115	0.816409	0.0426697
FBgn0000473	-0.810958	0.0431058
FBgn0020272	0.914472	0.0431756
FBgn0034501	0.608465	0.0432185
FBgn0010241	0.772861	0.0434194
FBgn0000250	0.615185	0.0441085
FBgn0052423	0.571469	0.044201
FBgn0032620	1.02665	0.0450505
FBgn0031450	0.738634	0.0455896
FBgn0260450	0.842901	0.0466031
FBgn0038916	0.692797	0.0481128
FBgn0001987	0.879447	0.0501989
FBgn0039419	0.727058	0.0506754
FBgn0036514	0.870313	0.0511986
FBgn0264907	0.801558	0.051478
FBgn0026196	0.848857	0.0522688
FBgn0016693	0.582392	0.0529492
FBgn0033777	0.719192	0.0530697
FBgn0031489	0.662649	0.0537438
FBgn0261393	0.79852	0.0537716
FBgn0053469	1.06302	0.0542407
FBgn0036187	0.970642	0.0548355
FBgn0038419	0.798885	0.0554431
FBgn0050489	1.05179	0.0565214
FBgn0263607	0.914841	0.0566015
FBgn0031069	0.672564	0.057067
FBgn0034335	0.820247	0.0580905
FBgn0026593	0.729147	0.0585309
FBgn0259111	0.689843	0.0589124
FBgn0036254	0.893581	0.0591067
FBgn0004228	0.757894	0.0594204
FBgn0037010	0.839274	0.0594204
FBgn0033741	0.843563	0.0596105
FBgn0027363	0.679764	0.0599019
FBgn0032925	0.826645	0.0609749
FBgn0029771	0.76769	0.0611745
FBgn0261989	0.699665	0.0611745
FBgn0020392	0.743163	0.0616153
FBgn0263445	0.850674	0.0620137
FBgn0034247	-0.700076	0.063121
FBgn0032451	0.71957	0.0632518
FBgn0025628	0.687432	0.0643645
FBgn0002887	0.7157	0.0645484
FBgn0005694	0.711319	0.0651438
FBgn0020257	0.696002	0.0651438
FBgn0034073	0.83379	0.0658733
FBgn0026079	0.807957	0.066641
FBgn0037379	0.668776	0.066641
FBgn0038772	0.856984	0.0672677
FBgn0267485	0.91365	0.0672677
FBgn0038206	0.700412	0.0693954
FBgn0050000	0.659108	0.0693954
FBgn0036754	0.907172	0.0694312
FBgn0030816	0.834091	0.0698432
FBgn0263782	0.736274	0.0704623
FBgn0015240	0.758007	0.0706299
FBgn0039736	0.794525	0.0726054
FBgn0003676	0.756205	0.0736462
FBgn0015797	0.682516	0.0736462
FBgn0034573	-0.71059	0.0736462
FBgn0042185	0.639251	0.0743735
FBgn0086657	0.764341	0.0749983
FBgn0030208	0.684639	0.0750752
FBgn0037815	0.880334	0.0751961
FBgn0030699	0.836399	0.0759639
FBgn0264389	0.710756	0.0763204
FBgn0030847	0.700701	0.0768646
FBgn0031176	-0.563285	0.0773102
FBgn0024980	0.75456	0.0774079
FBgn0030878	0.738689	0.0774079
FBgn0015019	0.774895	0.0784437
FBgn0037555	0.688415	0.0784437
FBgn0037345	0.775033	0.0786651
FBgn0003278	0.856796	0.0805485
FBgn0030086	0.650703	0.0820705
FBgn0033607	0.834718	0.0829475
FBgn0027084	0.736644	0.0830221
FBgn0260960	0.595964	0.0830221
FBgn0024291	0.62494	0.0836266
FBgn0035237	0.595776	0.0836266
FBgn0040069	0.788983	0.0836266
FBgn0036697	0.673993	0.0852823
FBgn0052179	0.936121	0.086366
FBgn0001341	0.858201	0.0864141
FBgn0029525	0.856043	0.0864141
FBgn0034716	0.656457	0.0866621
FBgn0004914	0.632316	0.0880297
FBgn0001089	-0.660159	0.0880328
FBgn0038746	0.727756	0.0880328
FBgn0032819	0.843873	0.0887185
FBgn0001404	0.611721	0.0895303
FBgn0031939	-0.768922	0.0895303
FBgn0051272	0.774179	0.0899452
FBgn0033236	0.83749	0.0900881
FBgn0036257	-0.658618	0.0916187
FBgn0003575	0.73769	0.0926225
FBgn0035997	0.615587	0.0928183
FBgn0267821	0.637117	0.0940368
FBgn0031522	0.800289	0.0950755
FBgn0035524	0.817811	0.0950755
FBgn0015393	0.790297	0.0982085
FBgn0004652	0.593248	0.098347
FBgn0041180	0.544462	0.09892
FBgn0265999	0.949593	0.09912
FBgn0036124	0.714702	0.0991298
FBgn0032298	0.768493	0.0992799
FBgn0028703	0.58159	0.0993351
FBgn0029694	-0.969289	0.099925
FBgn0039868	0.694199	0.099925
FBgn0026319	0.807368	0.101295
FBgn0013701	-0.806692	0.104785
FBgn0033438	0.670544	0.104785
FBgn0085261	-0.664916	0.104785
FBgn0033782	0.738904	0.105488
FBgn0000575	0.652375	0.10617
FBgn0024491	0.737131	0.106901
FBgn0034187	0.810668	0.107127
FBgn0003475	0.630214	0.108117
FBgn0021995	0.775752	0.112901
FBgn0031189	0.922477	0.112901
FBgn0033712	0.766269	0.112901
FBgn0259704	0.8688	0.112901
FBgn0044324	0.625855	0.113095
FBgn0034259	0.759781	0.113238
FBgn0037843	0.689261	0.114039
FBgn0034087	0.636364	0.114062
FBgn0026718	0.685716	0.114414
FBgn0033750	0.932683	0.114414
FBgn0034643	0.707639	0.114692
FBgn0031484	0.792684	0.1148
FBgn0028550	0.678023	0.116815
FBgn0039311	-0.606675	0.117772
FBgn0031321	0.676208	0.11881
FBgn0263993	0.624357	0.120815
FBgn0053158	0.725141	0.121069
FBgn0266581	0.719965	0.122948
FBgn0034304	0.735096	0.122958
FBgn0038787	0.634966	0.122958
FBgn0031791	0.657109	0.124307
FBgn0032782	0.676918	0.124568
FBgn0034734	0.797439	0.126149
FBgn0264078	0.618547	0.126149
FBgn0262357	-0.655143	0.12663
FBgn0002985	0.775159	0.127026
FBgn0041096	0.857282	0.127026
FBgn0259152	0.633065	0.127747
FBgn0260748	0.716352	0.128544
FBgn0001291	0.672755	0.128812
FBgn0032810	0.655615	0.130331
FBgn0039120	0.65572	0.132515
FBgn0015527	0.720838	0.133208
FBgn0030318	0.771531	0.133208
FBgn0031910	0.629283	0.133208
FBgn0036580	0.597065	0.133208
FBgn0021872	0.600349	0.134527
FBgn0262656	0.737289	0.134527
FBgn0034853	0.719451	0.13519
FBgn0034160	0.926773	0.137029
FBgn0038472	0.877136	0.138433
FBgn0022288	0.759022	0.138998
FBgn0051710	0.696767	0.138998
FBgn0042092	0.786769	0.140586
FBgn0010292	0.658683	0.142322
FBgn0023094	0.651657	0.144292
FBgn0038369	0.62908	0.144292
FBgn0040299	0.720245	0.145569
FBgn0040636	-0.577677	0.145569
FBgn0053474	0.876814	0.146381
FBgn0039407	0.885135	0.147276
FBgn0266720	0.669141	0.147404
FBgn0086532	0.709289	0.149155
FBgn0030996	-0.67441	0.151385
FBgn0035337	0.775312	0.151385
FBgn0262366	0.712563	0.151385
FBgn0266941	0.907829	0.151385
FBgn0042179	0.666211	0.151418
FBgn0029891	-0.492249	0.151604
FBgn0031418	0.583913	0.153129
FBgn0031030	0.605087	0.154211
FBgn0035769	0.739932	0.154211
FBgn0033615	0.797852	0.154341
FBgn0020912	0.764501	0.15525
FBgn0035625	0.52753	0.155853
FBgn0034294	0.76365	0.157532
FBgn0037279	0.625973	0.158308
FBgn0030067	0.765408	0.162705
FBgn0031194	0.701312	0.163362
FBgn0015872	0.667705	0.163988
FBgn0031836	0.562677	0.163988
FBgn0035578	0.729492	0.163988
FBgn0038473	0.663327	0.163988
FBgn0023549	0.754856	0.165726
FBgn0030787	0.683196	0.165726
FBgn0032587	0.606569	0.165726
FBgn0034270	0.890861	0.165726
FBgn0036980	-0.622996	0.167586
FBgn0029507	0.56942	0.173061
FBgn0034496	0.778962	0.173061
FBgn0039943	0.682043	0.173061
FBgn0040319	0.674472	0.173061
FBgn0040475	0.5818	0.173061
FBgn0085359	-0.645529	0.173061
FBgn0261108	0.494473	0.173061
FBgn0264776	0.65789	0.173061
FBgn0000277	0.711719	0.173433
FBgn0040918	0.577929	0.173463
FBgn0037163	0.574448	0.173692
FBgn0039886	0.620925	0.173852
FBgn0267733	0.784245	0.173852
FBgn0030692	0.648517	0.174113
FBgn0031492	0.596453	0.174336
FBgn0030096	0.652465	0.175411
FBgn0036768	0.744542	0.175445
FBgn0259937	0.730658	0.175445
FBgn0038146	0.666759	0.175875
FBgn0003308	0.755969	0.177267
FBgn0036290	0.505632	0.177356
FBgn0019968	0.618619	0.178173
FBgn0031832	0.725554	0.178674
FBgn0001330	0.791113	0.17966
FBgn0053288	-0.752918	0.180915
FBgn0044510	0.689113	0.181232
FBgn0034451	0.747921	0.18231
FBgn0028515	0.60357	0.18323
FBgn0035806	0.684617	0.18323
FBgn0250753	0.467729	0.183242
FBgn0036756	0.615451	0.183813
FBgn0025390	0.610237	0.184518
FBgn0010501	0.724735	0.184756
FBgn0030061	0.733457	0.184756
FBgn0030321	0.589954	0.184756
FBgn0034365	0.617425	0.184756
FBgn0038773	-0.806413	0.184756
FBgn0086358	0.53755	0.184756
FBgn0027932	0.566039	0.186927
FBgn0032781	0.626029	0.188199
FBgn0027490	0.799304	0.188466
FBgn0052296	0.578756	0.188673
FBgn0035464	0.61076	0.189118
FBgn0085345	0.811332	0.191482
FBgn0034999	0.582999	0.19243
FBgn0035995	0.700315	0.192435
FBgn0039118	0.597884	0.192435
FBgn0050147	-0.705906	0.192435
FBgn0011648	0.559273	0.192595
FBgn0004556	0.832529	0.193868
FBgn0035266	0.540527	0.194173
FBgn0025865	0.621736	0.196347
FBgn0035854	0.706058	0.196347
FBgn0263332	-0.8733	0.196347
FBgn0020622	0.575531	0.197035
FBgn0024364	0.620431	0.197698
FBgn0034729	0.694038	0.197698
FBgn0036643	-0.570127	0.197698
FBgn0086558	0.464378	0.197698
FBgn0015035	-0.701268	0.19859
FBgn0031023	0.6262	0.19859
FBgn0000636	0.55276	0.199979
FBgn0004876	0.547667	0.200393
FBgn0266411	0.49839	0.201645
FBgn0065032	0.666611	0.20232
FBgn0036896	0.627013	0.203115
FBgn0037435	0.765128	0.203115
FBgn0024909	0.629934	0.208414
FBgn0030320	0.571765	0.208414
FBgn0038244	0.630148	0.209105
FBgn0031040	0.691343	0.210469
FBgn0010421	0.583641	0.211136
FBgn0026378	0.772619	0.211136
FBgn0033437	0.624802	0.211279
FBgn0039209	0.505104	0.212309
FBgn0016984	0.552681	0.212517
FBgn0030341	0.635772	0.212517
FBgn0034417	0.541733	0.212517
FBgn0264470	-0.842828	0.212517
FBgn0024329	0.619959	0.214302
FBgn0034670	0.613368	0.214302
FBgn0264694	0.609976	0.214302
FBgn0264987	-0.846952	0.214302
FBgn0037203	0.719952	0.215939
FBgn0029905	0.529434	0.220246
FBgn0039828	0.629213	0.220314
FBgn0051248	0.613461	0.220314
FBgn0086779	0.574842	0.220314
FBgn0033816	0.723226	0.220567
FBgn0262975	0.513274	0.22245
FBgn0001308	0.557873	0.222869
FBgn0029996	-0.563273	0.222869
FBgn0036428	-0.473751	0.222869
FBgn0039006	0.637042	0.222869
FBgn0259212	0.571694	0.222869
FBgn0264844	-0.788311	0.222869
FBgn0030720	0.762899	0.223891
FBgn0003961	0.633881	0.224441
FBgn0027359	0.533541	0.224441
FBgn0027329	0.594963	0.226086
FBgn0030687	0.673426	0.226086
FBgn0036740	0.480713	0.226086
FBgn0029161	0.561615	0.2263
FBgn0263620	0.765569	0.226462
FBgn0033581	0.536972	0.227033
FBgn0043799	0.732477	0.227033
FBgn0039596	0.705823	0.227311
FBgn0027602	0.743395	0.22819
FBgn0031282	0.687789	0.229038
FBgn0010741	0.593369	0.229094
FBgn0023525	-0.699025	0.229094
FBgn0010803	0.576184	0.231123
FBgn0022069	0.686567	0.231123
FBgn0028583	-0.437037	0.231123
FBgn0030808	0.671313	0.231123
FBgn0031016	0.504859	0.231123
FBgn0036827	0.532962	0.231123
FBgn0052418	0.65684	0.231123
FBgn0263046	-0.655933	0.231123
FBgn0031698	0.548512	0.23146
FBgn0038938	0.542161	0.233274
FBgn0259974	-0.684534	0.23333
FBgn0040099	-0.645383	0.233746
FBgn0021875	0.674632	0.235674
FBgn0034184	0.566602	0.235674
FBgn0037492	0.770426	0.235674
FBgn0266378	-0.7773	0.235789
FBgn0032444	0.609165	0.236503
FBgn0052676	0.49638	0.237232
FBgn0026570	0.639713	0.237589
FBgn0026702	0.749979	0.23833
FBgn0013305	0.517101	0.239257
FBgn0037818	0.589841	0.239257
FBgn0039818	0.713002	0.239257
FBgn0052681	-0.773751	0.239257
FBgn0035904	-0.592533	0.239635
FBgn0000183	0.524915	0.239868
FBgn0032775	0.61513	0.239868
FBgn0033571	0.613667	0.239868
FBgn0051485	0.807916	0.240106
FBgn0265901	-0.799785	0.240134
FBgn0031227	0.733297	0.241675
FBgn0003118	0.665633	0.243291
FBgn0023522	0.711183	0.243291
FBgn0259237	0.840042	0.243291
FBgn0052263	-0.616836	0.243473
FBgn0028582	0.477886	0.243979
FBgn0030367	-0.702047	0.243979
FBgn0263415	-0.683933	0.243979
FBgn0027598	0.491614	0.244051
FBgn0034293	0.636654	0.244243
FBgn0053505	0.700066	0.244243
FBgn0032859	0.527891	0.245518
FBgn0037342	0.544104	0.245978
FBgn0039966	0.815152	0.247037
FBgn0267975	0.515377	0.247919
FBgn0016126	-0.501127	0.24827
FBgn0039873	0.518103	0.24827
FBgn0033788	0.521492	0.248322
FBgn0031662	0.563521	0.248681
FBgn0035798	-0.764178	0.248681
FBgn0037632	0.587042	0.248681
FBgn0040723	0.57691	0.248681
FBgn0033169	0.680141	0.249318
FBgn0032034	0.723409	0.250539
FBgn0034443	-0.552044	0.25345
FBgn0039487	0.539514	0.254011
FBgn0031633	0.543034	0.255077
FBgn0029737	-0.472106	0.255224
FBgn0011774	0.807313	0.255819
FBgn0004583	0.629155	0.256003
FBgn0035513	0.799785	0.259036
FBgn0261793	0.507905	0.259036
FBgn0038953	0.674172	0.259181
FBgn0013717	0.567926	0.26011
FBgn0031717	0.61843	0.26011
FBgn0032197	0.614862	0.26011
FBgn0035283	-0.776809	0.26011
FBgn0261545	0.598141	0.26011
FBgn0265883	-0.678948	0.26011
FBgn0038307	0.580887	0.261041
FBgn0027567	0.464825	0.261599
FBgn0039417	0.606918	0.261599
FBgn0034588	0.542657	0.264227
FBgn0037012	0.611111	0.264681
FBgn0002891	0.718587	0.266813
FBgn0036795	-0.621068	0.266813
FBgn0266124	0.537201	0.266813
FBgn0003042	0.710681	0.266957
FBgn0030432	-0.566714	0.267517
FBgn0260049	0.567781	0.267517
FBgn0052344	0.61833	0.268096
FBgn0015577	0.612918	0.268532
FBgn0010762	0.520557	0.269083
FBgn0015286	0.524927	0.269083
FBgn0042104	0.601294	0.269083
FBgn0261547	0.565205	0.269083
FBgn0265705	0.817587	0.269083
FBgn0027556	0.520427	0.269736
FBgn0027561	0.568043	0.269836
FBgn0029860	-0.521811	0.269836
FBgn0034214	0.66174	0.269851
FBgn0030928	0.585228	0.272475
FBgn0037200	0.587701	0.272475
FBgn0004657	0.569078	0.27263
FBgn0033356	0.563467	0.272702
FBgn0015576	0.520007	0.272928
FBgn0037718	0.538563	0.274706
FBgn0004910	0.544456	0.275889
FBgn0031655	-0.739121	0.275889
FBgn0043533	-0.535109	0.275889
FBgn0015569	0.713148	0.276204
FBgn0032793	0.684821	0.276204
FBgn0265672	-0.7085	0.276204
FBgn0034528	0.646625	0.277937
FBgn0038976	0.500399	0.277937
FBgn0046689	0.620064	0.277937
FBgn0013756	0.55328	0.277951
FBgn0031161	0.591934	0.277951
FBgn0263080	0.703591	0.277951
FBgn0030484	-0.638245	0.278222
FBgn0037439	0.653656	0.278471
FBgn0243512	0.581719	0.278471
FBgn0001258	0.564811	0.278745
FBgn0025393	-0.781488	0.279773
FBgn0031238	0.634724	0.279773
FBgn0038235	0.671889	0.279773
FBgn0038893	0.547912	0.279773
FBgn0010926	0.603431	0.281626
FBgn0040071	0.552697	0.281626
FBgn0026149	0.803596	0.281629
FBgn0030611	0.620368	0.281629
FBgn0045064	-0.523597	0.281629
FBgn0083123	0.692304	0.281629
FBgn0023076	0.636591	0.281834
FBgn0040060	-0.504095	0.281834
FBgn0038692	0.707096	0.282809
FBgn0033846	0.73445	0.286887
FBgn0261380	0.551405	0.288303
FBgn0027491	-0.708546	0.288373
FBgn0031452	0.515691	0.288586
FBgn0037489	0.59847	0.288586
FBgn0038752	-0.623799	0.288586
FBgn0028531	-0.589786	0.288784
FBgn0026427	0.501306	0.293984
FBgn0042134	0.576626	0.295383
FBgn0051217	-0.708824	0.295491
FBgn0029755	0.681239	0.295905
FBgn0010422	0.564118	0.298174
FBgn0038344	0.702182	0.298174
FBgn0041581	0.5485	0.298174
FBgn0031851	0.671374	0.298369
FBgn0030509	-0.655091	0.298433
FBgn0035812	0.584468	0.299572
FBgn0032139	-0.70824	0.300618
FBgn0033379	0.609423	0.300618
FBgn0033754	0.617504	0.300618
FBgn0028953	0.468088	0.301787
FBgn0031778	0.715808	0.301787
FBgn0037354	0.651217	0.302376
FBgn0038275	0.627461	0.302376
FBgn0264472	-0.707325	0.302376
FBgn0259166	0.598296	0.304413
FBgn0040234	0.755784	0.305961
FBgn0261983	0.494658	0.305961
FBgn0013772	0.666042	0.306647
FBgn0025620	-0.653426	0.306647
FBgn0040066	0.598553	0.306647
FBgn0264373	-0.780482	0.306647
FBgn0283652	0.700416	0.306647
FBgn0031126	0.543902	0.307277
FBgn0032401	-0.668842	0.307389
FBgn0263748	-0.599228	0.310483
FBgn0028916	0.715551	0.310922
FBgn0032981	-0.614392	0.310922
FBgn0034507	-0.728773	0.310922
FBgn0039182	0.653601	0.310922
FBgn0035983	0.475429	0.313349
FBgn0040285	0.536687	0.313349
FBgn0030529	0.582318	0.313419
FBgn0000212	0.499568	0.314201
FBgn0264272	0.637824	0.315834
FBgn0031954	-0.55198	0.315903
FBgn0035360	0.6234	0.315903
FBgn0053296	-0.757237	0.315903
FBgn0003396	0.532	0.317276
FBgn0028427	0.47734	0.317276
FBgn0036939	-0.572765	0.317276
FBgn0037092	0.707609	0.317276
FBgn0039326	0.561459	0.317276
FBgn0039402	0.51824	0.317276
FBgn0033048	-0.570104	0.317965
FBgn0033507	0.639148	0.317965
FBgn0033557	0.68515	0.317965
FBgn0035400	0.468688	0.317965
FBgn0041191	-0.621043	0.317965
FBgn0052758	0.54924	0.319658
FBgn0003870	0.475455	0.323084
FBgn0031799	0.609297	0.323817
FBgn0035770	0.485961	0.323817
FBgn0001977	0.544018	0.326054
FBgn0011787	0.515998	0.326536
FBgn0005777	0.470256	0.327159
FBgn0032701	0.634404	0.327159
FBgn0026252	0.500566	0.328296
FBgn0032050	0.550699	0.328296
FBgn0038717	0.589959	0.328296
FBgn0000422	-0.512561	0.328853
FBgn0035169	0.768198	0.328853
FBgn0039929	0.52834	0.328853
FBgn0267487	0.475333	0.328853
FBgn0035540	-0.568183	0.330114
FBgn0027844	-0.450094	0.334221
FBgn0029672	0.664903	0.334221
FBgn0039856	-0.646737	0.334221
FBgn0052706	-0.75206	0.335579
FBgn0013746	0.516403	0.336312
FBgn0026263	0.766232	0.336312
FBgn0031085	-0.511796	0.336312
FBgn0031995	-0.461545	0.336312
FBgn0033899	0.649738	0.336312
FBgn0034425	0.595914	0.336312
FBgn0037624	0.547776	0.336312
FBgn0051266	-0.524813	0.336312
FBgn0051769	-0.523873	0.336312
FBgn0052672	-0.49656	0.336312
FBgn0264739	-0.602302	0.336312
FBgn0265434	0.5321	0.336704
FBgn0030054	0.632001	0.33743
FBgn0037737	0.536144	0.338653
FBgn0052409	0.594613	0.338653
FBgn0029173	0.610459	0.340447
FBgn0020279	0.520722	0.341017
FBgn0031741	0.698805	0.342729
FBgn0033853	0.428151	0.342729
FBgn0026777	0.434988	0.342774
FBgn0038404	0.59594	0.343387
FBgn0040104	-0.636324	0.343387
FBgn0039023	-0.755767	0.343488
FBgn0259139	0.507829	0.343519
FBgn0030520	-0.413384	0.345107
FBgn0032124	0.693337	0.345107
FBgn0036264	-0.750964	0.345107
FBgn0037578	0.745929	0.345107
FBgn0264473	-0.73041	0.345107
FBgn0011743	-0.537938	0.345176
FBgn0029825	0.712653	0.346102
FBgn0030400	0.425275	0.346102
FBgn0031657	0.540053	0.346102
FBgn0036263	0.648208	0.346102
FBgn0083968	0.486391	0.346102
FBgn0086130	0.586757	0.346102
FBgn0015277	-0.625434	0.346488
FBgn0053109	-0.471312	0.346488
FBgn0028411	0.582308	0.349691
FBgn0038425	0.667655	0.351356
FBgn0270928	-0.558334	0.351356
FBgn0004926	0.545524	0.353821
FBgn0024973	0.530489	0.354087
FBgn0086451	0.620509	0.354087
FBgn0267702	-0.715952	0.354289
FBgn0027088	0.501261	0.355123
FBgn0033342	0.508094	0.355195
FBgn0005642	0.594224	0.35524
FBgn0263323	-0.631334	0.35524
FBgn0011570	0.48976	0.355835
FBgn0030420	0.605381	0.356892
FBgn0032088	0.561978	0.356897
FBgn0037563	-0.74456	0.356897
FBgn0001565	-0.481918	0.357747
FBgn0020307	0.628482	0.358164
FBgn0083969	0.468865	0.358164
FBgn0037999	0.636427	0.359658
FBgn0001149	0.420797	0.360087
FBgn0263198	0.521305	0.360229
FBgn0004860	0.626832	0.360534
FBgn0028962	0.55964	0.360534
FBgn0036332	0.613161	0.361836
FBgn0030812	0.463207	0.362056
FBgn0036030	0.447205	0.362056
FBgn0032086	0.731639	0.364511
FBgn0032916	0.530104	0.364511
FBgn0039488	0.515196	0.364515
FBgn0267910	-0.4276	0.365549
FBgn0028341	0.420608	0.366457
FBgn0033380	0.493785	0.366457
FBgn0260456	0.564335	0.367524
FBgn0032908	0.665201	0.368369
FBgn0000206	-0.69398	0.36849
FBgn0032085	0.626347	0.36849
FBgn0034975	0.574319	0.36849
FBgn0036915	0.51571	0.36849
FBgn0037659	0.492473	0.36849
FBgn0038449	-0.565913	0.36849
FBgn0039528	0.52231	0.36849
FBgn0261647	0.550126	0.36849
FBgn0016013	-0.605104	0.368609
FBgn0031285	-0.385058	0.368609
FBgn0037892	0.538838	0.368609
FBgn0263776	0.548097	0.368609
FBgn0003464	0.543649	0.369205
FBgn0086346	0.436709	0.369205
FBgn0024555	0.508518	0.369551
FBgn0261931	0.495483	0.369551
FBgn0039271	0.60555	0.369571
FBgn0010043	0.59951	0.371516
FBgn0015039	-0.537238	0.371516
FBgn0038377	-0.497494	0.371516
FBgn0016920	-0.714827	0.372029
FBgn0027081	0.467863	0.372029
FBgn0040628	-0.6428	0.372029
FBgn0052669	0.611599	0.372029
FBgn0264599	-0.688419	0.372029
FBgn0031114	0.592593	0.372373
FBgn0050192	-0.521419	0.372373
FBgn0035976	0.451012	0.37261
FBgn0011509	0.547722	0.372762
FBgn0020653	0.49398	0.372762
FBgn0024238	0.525284	0.372762
FBgn0029835	0.6091	0.372762
FBgn0031392	0.456027	0.372762
FBgn0032505	-0.392474	0.372762
FBgn0038223	0.481223	0.372762
FBgn0053558	-0.674598	0.372762
FBgn0039272	-0.631128	0.374652
FBgn0036886	0.576835	0.374659
FBgn0085358	-0.448397	0.374659
FBgn0263777	-0.730578	0.374659
FBgn0264510	-0.602215	0.374659
FBgn0284256	0.542551	0.374659
FBgn0031357	0.594269	0.375485
FBgn0004907	0.507483	0.37766
FBgn0026402	0.528168	0.37766
FBgn0028426	0.721936	0.37766
FBgn0037023	-0.598729	0.37766
FBgn0261556	0.533529	0.37766
FBgn0284249	0.52498	0.37766
FBgn0030904	0.564832	0.377787
FBgn0243516	0.410608	0.377787
FBgn0030339	-0.626349	0.377894
FBgn0015591	-0.453852	0.378953
FBgn0051719	-0.632907	0.379108
FBgn0026090	-0.509243	0.382835
FBgn0052137	0.441097	0.38437
FBgn0260962	0.511422	0.385236
FBgn0040305	0.610576	0.385401
FBgn0039099	-0.590675	0.385828
FBgn0051687	-0.631541	0.386725
FBgn0014189	0.434682	0.387263
FBgn0003062	0.547754	0.387939
FBgn0031973	-0.538834	0.388322
FBgn0038640	0.533792	0.388322
FBgn0039233	0.505677	0.388322
FBgn0005624	0.522428	0.38851
FBgn0259936	0.699731	0.38851
FBgn0002932	0.610191	0.38994
FBgn0263773	-0.42559	0.390639
FBgn0051161	-0.485159	0.392115
FBgn0051098	0.561054	0.394007
FBgn0263392	0.491439	0.394876
FBgn0029867	0.604563	0.394912
FBgn0031164	-0.636239	0.394912
FBgn0266421	0.560173	0.394912
FBgn0015519	-0.510794	0.395276
FBgn0016078	-0.563307	0.395276
FBgn0031786	-0.490634	0.395276
FBgn0260635	0.40336	0.395276
FBgn0283469	0.46311	0.395276
FBgn0261986	0.46885	0.395929
FBgn0262475	0.493235	0.396046
FBgn0265174	0.462687	0.396046
FBgn0024921	0.452444	0.396204
FBgn0010303	0.453797	0.396692
FBgn0031937	-0.572362	0.396692
FBgn0036305	0.46217	0.396692
FBgn0053281	0.573511	0.39783
FBgn0011656	0.417262	0.398441
FBgn0037470	0.450696	0.398441
FBgn0027570	-0.487835	0.398526
FBgn0033636	0.453152	0.398526
FBgn0034065	0.616015	0.398526
FBgn0039207	0.558537	0.398526
FBgn0039115	0.605025	0.398787
FBgn0037293	0.505706	0.39914
FBgn0039130	0.515408	0.39914
FBgn0030933	-0.582952	0.399155
FBgn0031881	0.54309	0.399155
FBgn0033661	0.543103	0.399155
FBgn0011802	0.577361	0.399278
FBgn0040752	0.369817	0.399278
FBgn0024986	0.401822	0.403099
FBgn0264445	-0.699258	0.404991
FBgn0001186	0.367755	0.406758
FBgn0011726	0.451661	0.406758
FBgn0024361	0.529195	0.406758
FBgn0028984	-0.445149	0.406758
FBgn0030344	0.479997	0.406758
FBgn0031317	0.479263	0.406758
FBgn0031563	-0.573153	0.406758
FBgn0032615	0.609756	0.406758
FBgn0032774	-0.482645	0.406758
FBgn0033135	-0.657112	0.406758
FBgn0033933	-0.622239	0.406758
FBgn0033982	0.48829	0.406758
FBgn0036246	-0.512515	0.406758
FBgn0036552	0.554002	0.406758
FBgn0038397	-0.62748	0.406758
FBgn0264492	0.401016	0.406758
FBgn0267472	0.511344	0.406758
FBgn0014022	0.557821	0.407908
FBgn0040719	-0.618705	0.408335
FBgn0022987	0.570955	0.408808
FBgn0025624	0.501787	0.408808
FBgn0050378	-0.506667	0.408808
FBgn0263133	0.586281	0.408808
FBgn0014455	0.527036	0.41026
FBgn0035626	-0.694869	0.41026
FBgn0030293	0.484501	0.410466
FBgn0031534	0.498832	0.410466
FBgn0031580	0.709987	0.411471
FBgn0037512	-0.545835	0.411471
FBgn0037621	0.54418	0.411471
FBgn0038681	-0.412301	0.411471
FBgn0261564	-0.475211	0.411471
FBgn0260972	-0.479777	0.412166
FBgn0284253	0.475679	0.412166
FBgn0028474	0.541689	0.413004
FBgn0030121	0.667782	0.413004
FBgn0031560	-0.519369	0.413407
FBgn0033052	0.445162	0.413862
FBgn0261975	0.563455	0.413862
FBgn0030603	0.479504	0.414195
FBgn0037723	0.540247	0.414362
FBgn0034858	0.516441	0.416075
FBgn0035025	0.584256	0.416075
FBgn0037061	0.553076	0.416075
FBgn0037137	0.527912	0.417335
FBgn0010877	0.427157	0.417526
FBgn0000490	0.542485	0.419986
FBgn0264978	0.479658	0.42116
FBgn0031969	0.50265	0.421557
FBgn0014133	0.50991	0.42173
FBgn0043576	0.656537	0.422159
FBgn0000578	0.42417	0.422878
FBgn0017581	-0.347354	0.422878
FBgn0030262	-0.497443	0.422878
FBgn0031145	0.418744	0.422878
FBgn0033755	0.451185	0.422878
FBgn0037360	0.428377	0.422878
FBgn0039043	-0.495275	0.422878
FBgn0264349	-0.563189	0.422878
FBgn0003091	-0.518589	0.423701
FBgn0027574	0.565963	0.423701
FBgn0033999	0.433056	0.423701
FBgn0037236	0.625165	0.423701
FBgn0037456	-0.562935	0.423701
FBgn0053494	-0.525583	0.423979
FBgn0023083	0.461047	0.425152
FBgn0020278	0.514184	0.427693
FBgn0034400	0.450357	0.427693
FBgn0038387	0.423473	0.427693
FBgn0052412	-0.555348	0.427693
FBgn0033624	-0.509512	0.428703
FBgn0036518	0.403404	0.428703
FBgn0011672	0.486623	0.429207
FBgn0001941	0.529995	0.431101
FBgn0031266	0.492413	0.431101
FBgn0035166	0.529106	0.431101
FBgn0037231	0.394178	0.431101
FBgn0037535	0.518323	0.431101
FBgn0031866	-0.677161	0.43146
FBgn0033075	0.511902	0.43146
FBgn0052813	0.471173	0.43146
FBgn0261631	-0.522595	0.43146
FBgn0013726	0.447525	0.43244
FBgn0037579	-0.588328	0.43244
FBgn0038673	0.650655	0.43244
FBgn0038878	-0.464062	0.43244
FBgn0263110	0.476328	0.432703
FBgn0263612	-0.693428	0.432703
FBgn0010651	0.444195	0.436497
FBgn0031090	0.442468	0.436497
FBgn0032644	0.532709	0.436497
FBgn0033473	0.496032	0.436497
FBgn0260970	0.394084	0.436921
FBgn0010774	0.436055	0.437727
FBgn0015279	0.556703	0.437727
FBgn0039474	-0.464042	0.437727
FBgn0004397	0.46574	0.438518
FBgn0030630	0.493877	0.438518
FBgn0035213	0.550744	0.438518
FBgn0038163	-0.463526	0.438518
FBgn0039349	0.398786	0.438518
FBgn0265445	-0.559172	0.438518
FBgn0019890	0.439744	0.43859
FBgn0034429	0.638936	0.439652
FBgn0028491	0.515622	0.440803
FBgn0036830	-0.520279	0.440803
FBgn0035720	-0.375806	0.441093
FBgn0085391	-0.469875	0.441093
FBgn0037648	-0.526722	0.441175
FBgn0032346	0.530441	0.441886
FBgn0051206	-0.518971	0.441886
FBgn0250850	0.632607	0.441886
FBgn0036990	0.493813	0.442679
FBgn0027617	0.567404	0.442974
FBgn0264991	-0.368609	0.442974
FBgn0030932	-0.4494	0.4435
FBgn0030268	0.414607	0.443597
FBgn0032149	0.536179	0.445467
FBgn0037751	-0.491143	0.445635
FBgn0003328	0.576483	0.445808
FBgn0011742	0.500864	0.445808
FBgn0023529	0.511372	0.445808
FBgn0031571	0.537229	0.445808
FBgn0034693	-0.442807	0.445808
FBgn0037248	0.592632	0.445808
FBgn0039449	-0.650633	0.445808
FBgn0041171	0.448306	0.445808
FBgn0032117	-0.450674	0.447235
FBgn0039219	0.445075	0.447251
FBgn0035708	0.445333	0.448677
FBgn0038968	0.545167	0.448677
FBgn0260745	-0.497506	0.448677
FBgn0000078	-0.431287	0.44872
FBgn0039777	-0.443693	0.44872
FBgn0011205	0.405527	0.449941
FBgn0051804	-0.492077	0.450012
FBgn0036818	0.627027	0.450344
FBgn0038548	0.636031	0.450344
FBgn0030985	-0.436542	0.451211
FBgn0039812	-0.595312	0.451264
FBgn0036909	0.485383	0.453612
FBgn0037213	-0.470592	0.453612
FBgn0037531	0.647	0.453612
FBgn0052832	-0.511286	0.453791
FBgn0043796	0.650978	0.454055
FBgn0260938	0.471076	0.456769
FBgn0035533	0.419001	0.457593
FBgn0011746	-0.607686	0.457593
FBgn0033690	0.531681	0.457593
FBgn0034755	-0.547224	0.457593
FBgn0036018	0.514134	0.457593
FBgn0038055	0.583294	0.457593
FBgn0038674	-0.545429	0.457593
FBgn0051773	-0.48528	0.457593
FBgn0038053	-0.49886	0.458186
FBgn0032014	0.472759	0.458635
FBgn0024957	0.399599	0.458686
FBgn0039131	-0.443819	0.458844
FBgn0000316	0.546685	0.459219
FBgn0035518	0.562292	0.459224
FBgn0015033	-0.496645	0.459312
FBgn0020415	-0.406945	0.459312
FBgn0029148	0.521411	0.459312
FBgn0036663	-0.418238	0.459312
FBgn0037765	-0.451475	0.459312
FBgn0038632	-0.619389	0.459312
FBgn0039562	0.457206	0.459312
FBgn0040252	-0.553773	0.459312
FBgn0030245	-0.467539	0.459563
FBgn0033000	0.46081	0.459563
FBgn0036341	0.463102	0.459563
FBgn0003261	0.397565	0.460214
FBgn0027580	0.353301	0.460214
FBgn0030678	0.501845	0.460214
FBgn0032431	-0.486593	0.460565
FBgn0039463	-0.570564	0.460881
FBgn0010621	0.420575	0.462424
FBgn0032487	0.469458	0.462424
FBgn0053098	-0.59833	0.462424
FBgn0038756	-0.436433	0.46295
FBgn0028992	0.417743	0.463334
FBgn0024997	0.507488	0.463782
FBgn0033900	-0.432174	0.463782
FBgn0034488	0.431255	0.463782
FBgn0035663	0.522901	0.463782
FBgn0051015	-0.65122	0.463782
FBgn0260866	0.559682	0.463782
FBgn0001225	-0.402439	0.464044
FBgn0261714	-0.526432	0.464044
FBgn0261816	-0.482743	0.464044
FBgn0051106	0.526813	0.464428
FBgn0062411	-0.649615	0.465119
FBgn0026741	0.463485	0.466409
FBgn0010909	0.487713	0.466678
FBgn0036997	-0.608821	0.467773
FBgn0003254	-0.652176	0.468612
FBgn0038597	0.556748	0.469207
FBgn0051199	-0.451351	0.469207
FBgn0051352	0.475666	0.469207
FBgn0037834	0.463775	0.469255
FBgn0003969	0.585137	0.470579
FBgn0036336	0.479197	0.470627
FBgn0038682	0.417767	0.470627
FBgn0086656	0.418031	0.470627
FBgn0026015	0.454488	0.470963
FBgn0051949	-0.516035	0.473014
FBgn0051357	-0.547649	0.473724
FBgn0004587	0.367631	0.474457
FBgn0004861	0.53322	0.474682
FBgn0036581	-0.394701	0.475296
FBgn0032448	-0.502823	0.476367
FBgn0038989	0.586791	0.476367
FBgn0265266	-0.516807	0.476367
FBgn0266756	0.423633	0.476367
FBgn0005322	0.402542	0.476692
FBgn0033287	-0.50282	0.476692
FBgn0030503	-0.446984	0.47713
FBgn0262896	-0.439405	0.47713
FBgn0000581	0.405934	0.478557
FBgn0027356	0.40155	0.478557
FBgn0038869	0.483845	0.478557
FBgn0032371	-0.461492	0.478656
FBgn0262601	0.58883	0.478658
FBgn0267682	-0.577202	0.478658
FBgn0022942	0.517408	0.479899
FBgn0261550	0.418925	0.480349
FBgn0011708	0.379375	0.485196
FBgn0054012	-0.51705	0.48522
FBgn0001179	0.510444	0.485316
FBgn0010397	0.507669	0.485316
FBgn0023388	0.399273	0.485316
FBgn0032135	0.451687	0.485316
FBgn0037466	0.485433	0.485316
FBgn0040350	0.503388	0.485316
FBgn0042712	0.385477	0.485316
FBgn0262538	-0.530538	0.485316
FBgn0038810	0.469381	0.485517
FBgn0010438	0.527892	0.486237
FBgn0266745	0.63637	0.486237
FBgn0003116	-0.589759	0.486424
FBgn0035998	-0.557078	0.486424
FBgn0029729	-0.619138	0.487234
FBgn0036101	0.474594	0.487234
FBgn0000355	-0.517635	0.487329
FBgn0035078	-0.634496	0.487329
FBgn0041337	-0.523854	0.489155
FBgn0034537	0.527102	0.491264
FBgn0263998	0.55038	0.491264
FBgn0036046	-0.576879	0.491577
FBgn0035661	-0.482093	0.491715
FBgn0040080	0.530024	0.491715
FBgn0026239	0.507942	0.491812
FBgn0031449	-0.394024	0.491812
FBgn0264083	-0.558086	0.493927
FBgn0036587	-0.505432	0.49509
FBgn0266430	0.557097	0.49509
FBgn0052487	-0.538174	0.49524
FBgn0013343	0.408068	0.496133
FBgn0029964	-0.549416	0.496377
FBgn0031871	-0.490434	0.498051
FBgn0037027	0.439608	0.498576
FBgn0032897	-0.356153	0.498793
FBgn0037708	0.578692	0.500172
FBgn0263026	-0.485626	0.500845
FBgn0032727	-0.547868	0.501036
FBgn0011741	0.408119	0.501277
FBgn0035121	0.421712	0.501277
FBgn0023215	0.396906	0.50132
FBgn0026415	-0.362739	0.50132
FBgn0037050	-0.595141	0.50132
FBgn0037781	-0.457377	0.50132
FBgn0264493	0.393752	0.50132
FBgn0032051	0.493726	0.504942
FBgn0000326	0.457798	0.505428
FBgn0039670	-0.544731	0.505542
FBgn0013307	-0.519972	0.506149
FBgn0024250	0.522275	0.506149
FBgn0027579	-0.428994	0.506149
FBgn0030504	0.539527	0.506149
FBgn0035781	-0.413651	0.506149
FBgn0013684	-0.438581	0.507342
FBgn0036687	-0.497251	0.507782
FBgn0263453	-0.589513	0.508706
FBgn0036364	-0.453321	0.509216
FBgn0000346	-0.596985	0.510726
FBgn0017456	-0.448864	0.511235
FBgn0028494	0.46761	0.511235
FBgn0033315	0.579263	0.511235
FBgn0039342	-0.645057	0.511235
FBgn0053225	-0.559247	0.511235
FBgn0259785	0.435993	0.511235
FBgn0259938	0.449469	0.511235
FBgn0036381	-0.408744	0.512524
FBgn0038917	0.596487	0.512692
FBgn0011592	0.465932	0.514473
FBgn0022213	0.485659	0.514473
FBgn0030566	-0.635653	0.514473
FBgn0031986	-0.610716	0.514473
FBgn0035901	0.643096	0.514473
FBgn0039627	0.529516	0.514473
FBgn0039742	-0.506051	0.514473
FBgn0086758	0.428863	0.514473
FBgn0261710	0.416491	0.514473
FBgn0263606	0.52233	0.514473
FBgn0265189	0.565609	0.514473
FBgn0031947	0.411747	0.514507
FBgn0267378	0.388105	0.515589
FBgn0037994	-0.457913	0.515944
FBgn0267661	0.530805	0.515944
FBgn0038018	-0.519062	0.516794
FBgn0015803	0.436843	0.516811
FBgn0039735	0.401333	0.517254
FBgn0085204	-0.503665	0.517264
FBgn0016122	-0.429255	0.517909
FBgn0260659	0.402859	0.517909
FBgn0033027	-0.456399	0.518557
FBgn0010315	0.620219	0.519114
FBgn0037816	0.587711	0.519516
FBgn0267073	0.524706	0.519903
FBgn0000659	0.459756	0.520271
FBgn0003463	0.376732	0.520271
FBgn0004401	0.419503	0.520271
FBgn0015001	-0.428177	0.520271
FBgn0024362	0.414121	0.520271
FBgn0030116	-0.581549	0.520271
FBgn0032218	0.397859	0.520271
FBgn0032849	0.468633	0.520271
FBgn0034577	0.432494	0.520271
FBgn0034940	0.415489	0.520271
FBgn0035344	-0.483541	0.520271
FBgn0035767	0.452462	0.520271
FBgn0037121	0.413643	0.520271
FBgn0037156	0.454007	0.520271
FBgn0037650	-0.542683	0.520271
FBgn0038173	-0.461102	0.520271
FBgn0038217	-0.56131	0.520271
FBgn0038532	0.415745	0.520271
FBgn0039829	0.472823	0.520271
FBgn0040297	-0.379933	0.520271
FBgn0040795	-0.619191	0.520271
FBgn0046692	0.439913	0.520271
FBgn0050354	-0.446379	0.520271
FBgn0052075	0.50329	0.520271
FBgn0086365	0.403906	0.520271
FBgn0033401	0.488015	0.520752
FBgn0028968	0.429352	0.521118
FBgn0029999	0.472958	0.521118
FBgn0030159	-0.503481	0.521118
FBgn0031451	-0.439826	0.521118
FBgn0032276	-0.423084	0.521118
FBgn0033234	-0.457404	0.521118
FBgn0033582	0.476447	0.521118
FBgn0035112	-0.556925	0.521118
FBgn0037232	0.547356	0.521118
FBgn0038903	0.536674	0.521118
FBgn0266702	-0.583202	0.521118
FBgn0031190	-0.448065	0.521174
FBgn0036029	-0.501133	0.521174
FBgn0266813	0.514599	0.521174
FBgn0034733	0.380628	0.521232
FBgn0039722	-0.542587	0.521232
FBgn0052548	-0.418812	0.521232
FBgn0030679	0.35691	0.52154
FBgn0035985	-0.393158	0.522148
FBgn0010288	-0.377692	0.522853
FBgn0017561	0.445461	0.522853
FBgn0034618	-0.393074	0.522853
FBgn0039836	0.549562	0.522853
FBgn0037074	-0.448463	0.523467
FBgn0033289	-0.543997	0.523783
FBgn0033337	0.612434	0.523783
FBgn0036460	0.483333	0.523783
FBgn0037926	0.513472	0.523783
FBgn0263802	-0.515159	0.523783
FBgn0267179	-0.628933	0.523783
FBgn0004463	0.50692	0.524647
FBgn0265988	-0.6081	0.524926
FBgn0026261	0.471186	0.526335
FBgn0032150	0.602081	0.526335
FBgn0034027	0.489714	0.526335
FBgn0001323	-0.566438	0.527775
FBgn0015568	-0.464431	0.527775
FBgn0028913	-0.440165	0.527775
FBgn0035906	-0.377574	0.527775
FBgn0037150	0.575345	0.527775
FBgn0050421	0.467952	0.527775
FBgn0051326	-0.464713	0.527775
FBgn0284220	0.439059	0.527775
FBgn0036921	0.424816	0.527803
FBgn0085421	0.516658	0.52797
FBgn0025525	-0.441336	0.527972
FBgn0033195	0.59756	0.527972
FBgn0040725	-0.510609	0.527972
FBgn0263930	0.335031	0.527972
FBgn0259960	-0.498424	0.528489
FBgn0262547	-0.427085	0.528489
FBgn0031494	0.519603	0.528759
FBgn0031283	-0.61884	0.532137
FBgn0034611	-0.415417	0.5323
FBgn0037255	0.414229	0.5323
FBgn0085478	0.420863	0.5323
FBgn0038237	-0.473923	0.532722
FBgn0001215	0.372908	0.532766
FBgn0023479	-0.412801	0.533604
FBgn0031377	0.509657	0.533604
FBgn0037857	-0.510778	0.533954
FBgn0039810	-0.527336	0.533954
FBgn0000500	-0.542382	0.534243
FBgn0001995	0.420688	0.534243
FBgn0005771	0.45749	0.534243
FBgn0029091	-0.506055	0.534243
FBgn0031295	-0.401932	0.534243
FBgn0037060	-0.456338	0.534243
FBgn0052579	0.573642	0.534243
FBgn0265377	0.562298	0.53507
FBgn0027375	-0.432945	0.535304
FBgn0027499	0.382506	0.535349
FBgn0020496	0.361964	0.535651
FBgn0028950	0.420311	0.535651
FBgn0034067	-0.572589	0.535651
FBgn0034194	0.394546	0.535703
FBgn0038738	-0.403618	0.535703
FBgn0031094	0.480806	0.536071
FBgn0029929	0.522551	0.536273
FBgn0032065	-0.573235	0.536273
FBgn0038652	-0.349665	0.536273
FBgn0039303	0.430744	0.536273
FBgn0266742	0.573546	0.536273
FBgn0024277	0.385962	0.536332
FBgn0036974	0.361046	0.536659
FBgn0034750	0.437496	0.537731
FBgn0037562	0.450227	0.537731
FBgn0085328	-0.492462	0.537731
FBgn0025629	0.477583	0.537967
FBgn0003687	0.479659	0.539103
FBgn0014427	0.33777	0.539103
FBgn0030234	0.458351	0.539103
FBgn0038424	0.446484	0.539103
FBgn0046332	-0.457179	0.539103
FBgn0053129	0.353332	0.539103
FBgn0250821	-0.465724	0.541528
FBgn0031034	-0.477118	0.541619
FBgn0263333	-0.598515	0.541774
FBgn0284246	0.509442	0.541774
FBgn0037882	0.619167	0.541861
FBgn0261065	0.423421	0.541861
FBgn0024330	0.553664	0.541966
FBgn0265269	-0.478296	0.541966
FBgn0261383	0.378642	0.542384
FBgn0030060	0.414068	0.543399
FBgn0035153	0.425277	0.543399
FBgn0020509	-0.408324	0.543517
FBgn0038809	-0.370158	0.543517
FBgn0034918	0.49837	0.543874
FBgn0015558	-0.441589	0.544644
FBgn0036321	-0.470811	0.544644
FBgn0013469	0.46714	0.544712
FBgn0032790	0.438954	0.544712
FBgn0033475	0.396268	0.544712
FBgn0283657	0.357435	0.544712
FBgn0030183	-0.351368	0.545158
FBgn0030431	0.425224	0.545158
FBgn0036908	0.417302	0.545158
FBgn0037398	-0.435181	0.545158
FBgn0038054	-0.582476	0.545158
FBgn0038243	0.390683	0.545158
FBgn0038467	0.501693	0.545158
FBgn0028539	0.418503	0.545365
FBgn0002945	0.407479	0.545789
FBgn0032022	-0.551971	0.545789
FBgn0085196	-0.414405	0.546059
FBgn0259736	-0.364215	0.546059
FBgn0266083	0.490163	0.546059
FBgn0031463	-0.553686	0.546385
FBgn0031498	0.378902	0.546425
FBgn0039132	0.391639	0.546479
FBgn0032478	-0.404813	0.547041
FBgn0263131	0.582517	0.547765
FBgn0034399	-0.444667	0.547834
FBgn0036020	-0.443122	0.548341
FBgn0036969	-0.387184	0.548341
FBgn0030991	0.446017	0.548373
FBgn0027082	0.577202	0.548673
FBgn0033274	-0.413299	0.548673
FBgn0027569	0.425253	0.548971
FBgn0032213	-0.369835	0.548971
FBgn0032430	0.495096	0.549323
FBgn0034705	0.493605	0.549323
FBgn0052772	0.409466	0.549323
FBgn0035952	-0.425607	0.549325
FBgn0000163	0.328492	0.549757
FBgn0003209	0.445002	0.549757
FBgn0004177	0.350151	0.549757
FBgn0025186	0.512923	0.549757
FBgn0030215	-0.47089	0.549757
FBgn0031261	-0.509768	0.549757
FBgn0031566	0.414951	0.549757
FBgn0032033	0.448184	0.549757
FBgn0033439	-0.518984	0.549757
FBgn0034205	-0.558507	0.549757
FBgn0037241	0.487656	0.549757
FBgn0039404	0.388371	0.549757
FBgn0050372	0.404066	0.549757
FBgn0052523	-0.578431	0.549757
FBgn0250826	-0.407919	0.549757
FBgn0260243	0.549259	0.549757
FBgn0034045	0.442438	0.549836
FBgn0035063	0.487795	0.549836
FBgn0039581	0.424875	0.549836
FBgn0030396	0.446041	0.549878
FBgn0033117	0.449046	0.549878
FBgn0019660	-0.425714	0.550753
FBgn0029769	-0.407522	0.550753
FBgn0028560	-0.448619	0.553942
FBgn0035608	-0.419905	0.553942
FBgn0038719	0.584449	0.553942
FBgn0027094	0.436511	0.554486
FBgn0086347	0.439939	0.554486
FBgn0263240	-0.557863	0.554486
FBgn0267803	0.541405	0.554486
FBgn0004372	-0.564198	0.554538
FBgn0032295	-0.568496	0.554538
FBgn0031652	-0.47439	0.555391
FBgn0035371	0.380026	0.555391
FBgn0051663	-0.380605	0.555391
FBgn0086712	0.404071	0.555391
FBgn0002590	-0.359713	0.555448
FBgn0036624	0.589606	0.555448
FBgn0038300	0.518445	0.555637
FBgn0037627	0.538215	0.555887
FBgn0264843	-0.521741	0.555887
FBgn0037561	0.496242	0.556145
FBgn0011204	0.363724	0.556451
FBgn0032194	0.524509	0.556451
FBgn0035805	0.478622	0.556962
FBgn0010434	0.399	0.557021
FBgn0023167	0.407329	0.557021
FBgn0029092	-0.353499	0.557021
FBgn0030274	0.584072	0.557021
FBgn0031360	-0.413494	0.557021
FBgn0032666	-0.411806	0.557021
FBgn0034310	0.447851	0.557021
FBgn0034436	0.442092	0.557021
FBgn0034471	-0.449476	0.557021
FBgn0034908	0.495638	0.557021
FBgn0037019	0.410467	0.557021
FBgn0000308	0.39418	0.558219
FBgn0028847	-0.430645	0.558219
FBgn0030246	0.401283	0.558219
FBgn0036203	-0.438904	0.558219
FBgn0031770	-0.577057	0.558832
FBgn0033240	0.580549	0.55931
FBgn0035091	-0.372265	0.55931
FBgn0039369	-0.562833	0.55931
FBgn0083951	-0.517492	0.55931
FBgn0026418	0.440816	0.56055
FBgn0027560	-0.32704	0.560716
FBgn0263605	0.534078	0.560994
FBgn0038353	0.443032	0.562851
FBgn0000319	0.371732	0.563097
FBgn0003495	-0.461219	0.563097
FBgn0003983	-0.598368	0.563097
FBgn0004373	0.396237	0.563097
FBgn0005674	0.423663	0.563097
FBgn0013303	-0.452393	0.563097
FBgn0027581	0.509021	0.563097
FBgn0028997	-0.422196	0.563097
FBgn0029589	-0.543683	0.563097
FBgn0030098	-0.372518	0.563097
FBgn0030814	-0.4188	0.563097
FBgn0031575	-0.415436	0.563097
FBgn0033584	0.521172	0.563097
FBgn0033631	-0.373935	0.563097
FBgn0034646	0.452336	0.563097
FBgn0035656	-0.455262	0.563097
FBgn0035945	0.553717	0.563097
FBgn0036153	-0.537936	0.563097
FBgn0036333	0.422844	0.563097
FBgn0036376	0.395038	0.563097
FBgn0036568	-0.481143	0.563097
FBgn0037037	-0.556594	0.563097
FBgn0037386	0.567873	0.563097
FBgn0037389	-0.596324	0.563097
FBgn0038704	0.414542	0.563097
FBgn0039019	0.468161	0.563097
FBgn0039758	-0.57981	0.563097
FBgn0040942	-0.558955	0.563097
FBgn0050443	0.418831	0.563097
FBgn0085218	-0.556211	0.563097
FBgn0261479	0.409249	0.563097
FBgn0261535	0.49611	0.563097
FBgn0263082	-0.504169	0.563097
FBgn0264726	-0.429765	0.563097
FBgn0265264	-0.3862	0.563097
FBgn0265296	-0.40439	0.563097
FBgn0267542	-0.560292	0.563097
FBgn0038741	0.587561	0.563109
FBgn0027841	0.517683	0.56481
FBgn0030545	-0.379047	0.56481
FBgn0031779	0.45888	0.56481
FBgn0034232	0.441083	0.56481
FBgn0035309	0.561835	0.56481
FBgn0051017	-0.473921	0.56481
FBgn0259685	0.342713	0.56481
FBgn0025335	0.413155	0.565073
FBgn0032818	0.413252	0.565073
FBgn0037320	-0.564186	0.565073
FBgn0037502	-0.457116	0.565073
FBgn0038723	0.402952	0.565073
FBgn0040963	-0.381383	0.565073
FBgn0050485	-0.523281	0.565073
FBgn0263496	-0.551306	0.565073
FBgn0014037	0.321013	0.565374
FBgn0030109	0.374555	0.565374
FBgn0085408	0.380462	0.565374
FBgn0029969	0.347498	0.565433
FBgn0030003	0.429552	0.565433
FBgn0034840	-0.381287	0.565494
FBgn0004924	0.385417	0.566002
FBgn0010620	-0.401172	0.566002
FBgn0016696	0.333771	0.566002
FBgn0020440	0.385666	0.566002
FBgn0026737	0.545282	0.566002
FBgn0030014	-0.515776	0.566002
FBgn0030451	0.416975	0.566002
FBgn0030891	0.484653	0.566002
FBgn0031693	-0.353784	0.566002
FBgn0033395	-0.390321	0.566002
FBgn0034156	-0.560573	0.566002
FBgn0035598	-0.400291	0.566002
FBgn0035947	0.391398	0.566002
FBgn0035987	0.408983	0.566002
FBgn0037126	-0.52879	0.566002
FBgn0037369	-0.42352	0.566002
FBgn0039741	0.398628	0.566002
FBgn0051639	-0.370408	0.566002
FBgn0052686	-0.450408	0.566002
FBgn0052699	0.407713	0.566002
FBgn0002856	-0.450994	0.567154
FBgn0025336	0.431751	0.567154
FBgn0026738	0.408167	0.567154
FBgn0030063	0.469905	0.567154
FBgn0032382	-0.38642	0.567154
FBgn0033225	0.443791	0.567154
FBgn0038398	-0.56117	0.567154
FBgn0259917	-0.446787	0.567154
FBgn0040904	-0.435163	0.567167
FBgn0030354	0.352231	0.567819
FBgn0029828	0.430313	0.567855
FBgn0046225	-0.43777	0.567855
FBgn0003257	0.450524	0.569249
FBgn0043575	0.372581	0.569249
FBgn0052655	-0.379534	0.569249
FBgn0010786	0.331529	0.570416
FBgn0000042	0.341319	0.573338
FBgn0031645	0.367263	0.573338
FBgn0036099	0.458147	0.573338
FBgn0039003	0.400381	0.573338
FBgn0063497	0.355699	0.573338
FBgn0266788	-0.585425	0.573338
FBgn0013981	-0.347	0.574321
FBgn0267752	-0.56499	0.574321
FBgn0011286	-0.37214	0.574871
FBgn0028412	-0.414018	0.574871
FBgn0030685	0.394742	0.574871
FBgn0031689	-0.413416	0.574871
FBgn0085244	-0.412921	0.574871
FBgn0085353	-0.347639	0.574871
FBgn0002183	0.400853	0.57558
FBgn0011571	0.537106	0.57558
FBgn0011826	0.371378	0.57558
FBgn0025936	-0.374885	0.57558
FBgn0031070	-0.546088	0.57558
FBgn0032609	-0.391376	0.57558
FBgn0036329	-0.491313	0.57558
FBgn0038042	-0.494283	0.57558
FBgn0038052	-0.384928	0.57558
FBgn0040899	0.382016	0.57558
FBgn0041781	0.376265	0.57558
FBgn0262109	-0.407923	0.57558
FBgn0035793	0.377526	0.575776
FBgn0005640	0.348903	0.576888
FBgn0014380	0.396832	0.576888
FBgn0031951	0.418076	0.577591
FBgn0040340	0.430097	0.577591
FBgn0025457	0.4545	0.57815
FBgn0053233	-0.424045	0.57815
FBgn0061356	-0.45964	0.578335
FBgn0029941	0.34373	0.579121
FBgn0030177	0.545691	0.579121
FBgn0265829	0.496483	0.579465
FBgn0004395	-0.451557	0.579499
FBgn0037165	-0.523334	0.579517
FBgn0043884	0.353002	0.579524
FBgn0262097	-0.403661	0.579934
FBgn0032422	-0.354809	0.580376
FBgn0033856	-0.521352	0.580376
FBgn0035993	0.570275	0.580376
FBgn0037521	-0.465314	0.580376
FBgn0040250	-0.540229	0.580376
FBgn0040813	-0.370748	0.580376
FBgn0250815	-0.365878	0.580376
FBgn0020906	-0.322209	0.580784
FBgn0026326	0.525224	0.580784
FBgn0027565	-0.346437	0.580784
FBgn0033540	0.436979	0.580784
FBgn0034509	-0.393445	0.580784
FBgn0050349	0.469246	0.580784
FBgn0051516	-0.49088	0.580784
FBgn0038747	0.474959	0.58093
FBgn0032131	0.38216	0.581252
FBgn0033429	-0.414252	0.582012
FBgn0000139	-0.416635	0.582087
FBgn0024285	0.494385	0.582184
FBgn0035878	0.363153	0.582184
FBgn0014469	-0.326147	0.582197
FBgn0032358	-0.463334	0.582197
FBgn0032597	0.481021	0.582197
FBgn0036828	0.434737	0.582197
FBgn0038304	0.533979	0.582197
FBgn0040730	0.473718	0.582197
FBgn0085233	-0.399972	0.582197
FBgn0250842	-0.391325	0.582197
FBgn0026176	-0.402986	0.582598
FBgn0039371	-0.495515	0.582598
FBgn0003889	-0.391572	0.582798
FBgn0031526	-0.432001	0.582798
FBgn0033696	0.546343	0.582798
FBgn0035106	0.376504	0.582798
FBgn0040273	0.416103	0.582798
FBgn0010044	0.479903	0.583176
FBgn0028903	-0.482011	0.583198
FBgn0040726	-0.482826	0.583198
FBgn0033603	-0.46259	0.583537
FBgn0030926	-0.462525	0.583726
FBgn0031737	-0.380998	0.583726
FBgn0025885	-0.349304	0.583769
FBgn0265746	-0.562195	0.583988
FBgn0002306	-0.383139	0.584784
FBgn0015025	0.545161	0.584784
FBgn0028978	0.397346	0.584784
FBgn0265585	-0.463557	0.584784
FBgn0004175	-0.350838	0.584912
FBgn0025686	-0.491278	0.584912
FBgn0033639	-0.330908	0.584912
FBgn0259972	-0.399462	0.584912
FBgn0029665	0.381915	0.585718
FBgn0034860	-0.402361	0.585718
FBgn0050109	0.345105	0.585718
FBgn0051004	0.438946	0.585718
FBgn0260428	-0.42461	0.585718
FBgn0265593	-0.52657	0.585718
FBgn0265963	-0.498572	0.585718
FBgn0003132	-0.376756	0.586694
FBgn0010220	0.423623	0.586694
FBgn0051029	-0.376551	0.586694
FBgn0266064	-0.362026	0.586694
FBgn0033446	-0.311698	0.587354
FBgn0033861	-0.460239	0.587354
FBgn0034467	-0.415707	0.587354
FBgn0036386	0.396145	0.587354
FBgn0038797	-0.422351	0.587354
FBgn0039175	0.435888	0.587354
FBgn0039789	-0.434042	0.587354
FBgn0261020	0.401547	0.587354
FBgn0263601	0.538147	0.587354
FBgn0263868	-0.433274	0.587354
FBgn0033715	0.553966	0.587891
FBgn0259970	-0.37193	0.587891
FBgn0002552	0.427047	0.587996
FBgn0264374	-0.504354	0.588641
FBgn0030508	-0.462095	0.588942
FBgn0030798	-0.486695	0.588942
FBgn0030968	-0.338754	0.588942
FBgn0032445	-0.408845	0.588942
FBgn0051140	-0.374786	0.588942
FBgn0260789	0.426023	0.588942
FBgn0000377	0.393999	0.589042
FBgn0011694	-0.41428	0.589042
FBgn0031239	-0.520442	0.589042
FBgn0035943	-0.448574	0.589042
FBgn0037931	0.49884	0.589042
FBgn0039431	0.373333	0.589042
FBgn0052432	-0.484044	0.589042
FBgn0086694	0.425773	0.589042
FBgn0261244	0.33113	0.589042
FBgn0025697	-0.353062	0.589105
FBgn0031312	0.420743	0.589105
FBgn0033317	0.385242	0.589105
FBgn0034510	-0.52481	0.589105
FBgn0035677	-0.522903	0.589117
FBgn0000996	0.553647	0.590265
FBgn0039117	0.440802	0.590354
FBgn0032636	-0.569912	0.590488
FBgn0043457	0.448608	0.590488
FBgn0024236	-0.379183	0.590775
FBgn0030697	-0.389274	0.590775
FBgn0031044	0.482472	0.590775
FBgn0036708	-0.36272	0.590775
FBgn0262476	-0.365155	0.590775
FBgn0262716	0.435788	0.590775
FBgn0051716	0.321485	0.592111
FBgn0034627	0.509407	0.59289
FBgn0046793	-0.434359	0.59289
FBgn0261853	-0.379218	0.59289
FBgn0037396	-0.365813	0.593166
FBgn0260969	-0.481854	0.593166
FBgn0266455	-0.303143	0.593166
FBgn0025879	-0.416387	0.593285
FBgn0027343	-0.521147	0.593285
FBgn0029718	0.389356	0.593285
FBgn0034200	-0.339453	0.593285
FBgn0038613	-0.376398	0.593285
FBgn0039782	-0.51119	0.593285
FBgn0040777	-0.423608	0.593285
FBgn0261955	0.34769	0.593285
FBgn0265541	-0.386304	0.593285
FBgn0038567	-0.436084	0.594566
FBgn0037626	-0.418061	0.594649
FBgn0003444	0.534951	0.595154
FBgn0267450	-0.421869	0.59594
FBgn0033020	-0.379981	0.596802
FBgn0264819	-0.396377	0.596802
FBgn0002431	0.404606	0.597444
FBgn0035147	0.375418	0.597444
FBgn0037608	0.371558	0.597444
FBgn0038909	-0.369516	0.597444
FBgn0050467	0.43358	0.597444
FBgn0267336	0.315765	0.597444
FBgn0003139	0.460709	0.597603
FBgn0016076	0.447849	0.597612
FBgn0043578	0.403724	0.597612
FBgn0011703	0.538567	0.598986
FBgn0030984	0.485201	0.598986
FBgn0031611	-0.556271	0.598986
FBgn0038549	0.503924	0.598986
FBgn0050391	-0.54093	0.598986
FBgn0061200	0.395887	0.598986
FBgn0267556	-0.550434	0.598986
FBgn0028467	0.389022	0.599353
FBgn0036520	-0.472323	0.599353
FBgn0039887	-0.513038	0.599353
FBgn0003330	0.459346	0.599416
FBgn0015372	0.423921	0.599416
FBgn0015034	-0.43216	0.599739
FBgn0038811	0.468171	0.599739
FBgn0051044	-0.421689	0.599739
FBgn0051913	-0.381995	0.599739
FBgn0000114	-0.332242	0.600144
FBgn0001222	0.355254	0.600144
FBgn0004419	0.344641	0.600144
FBgn0004901	-0.542004	0.600144
FBgn0010812	0.374182	0.600144
FBgn0011695	-0.295109	0.600144
FBgn0013810	-0.485185	0.600144
FBgn0015789	0.355067	0.600144
FBgn0015905	0.477472	0.600144
FBgn0023508	0.413623	0.600144
FBgn0024326	0.384815	0.600144
FBgn0026268	-0.515989	0.600144
FBgn0026375	0.369532	0.600144
FBgn0027611	-0.339735	0.600144
FBgn0028331	-0.341506	0.600144
FBgn0028436	0.433264	0.600144
FBgn0029003	-0.527478	0.600144
FBgn0030574	-0.33295	0.600144
FBgn0030756	-0.424358	0.600144
FBgn0030801	0.530183	0.600144
FBgn0030851	0.519024	0.600144
FBgn0031004	0.405776	0.600144
FBgn0031171	-0.466279	0.600144
FBgn0031277	-0.343083	0.600144
FBgn0031856	-0.53067	0.600144
FBgn0032181	-0.496316	0.600144
FBgn0032330	0.348282	0.600144
FBgn0033134	-0.374201	0.600144
FBgn0033820	-0.334988	0.600144
FBgn0034470	-0.423742	0.600144
FBgn0034923	0.386277	0.600144
FBgn0035170	-0.536379	0.600144
FBgn0035384	-0.435021	0.600144
FBgn0036024	0.360917	0.600144
FBgn0036496	-0.512552	0.600144
FBgn0036783	-0.398631	0.600144
FBgn0037297	-0.477673	0.600144
FBgn0037930	-0.370846	0.600144
FBgn0038194	-0.342185	0.600144
FBgn0038986	-0.44789	0.600144
FBgn0039159	0.396472	0.600144
FBgn0039491	-0.435101	0.600144
FBgn0040238	0.442206	0.600144
FBgn0042177	0.524028	0.600144
FBgn0051436	0.389187	0.600144
FBgn0052488	-0.505332	0.600144
FBgn0052718	-0.53842	0.600144
FBgn0052756	0.464326	0.600144
FBgn0053087	-0.387659	0.600144
FBgn0054034	-0.381183	0.600144
FBgn0063493	0.347232	0.600144
FBgn0085205	0.383056	0.600144
FBgn0085321	-0.419674	0.600144
FBgn0086447	0.450013	0.600144
FBgn0250834	-0.442245	0.600144
FBgn0259174	0.376457	0.600144
FBgn0259916	0.468214	0.600144
FBgn0261445	0.436899	0.600144
FBgn0262532	0.477761	0.600144
FBgn0263024	-0.357518	0.600144
FBgn0263594	0.375837	0.600144
FBgn0263621	-0.365587	0.600144
FBgn0265834	-0.433722	0.600144
FBgn0000635	0.362773	0.600499
FBgn0027506	-0.363469	0.600499
FBgn0034724	-0.459068	0.600499
FBgn0039831	0.31189	0.600499
FBgn0040670	-0.49323	0.600499
FBgn0052061	-0.409355	0.600499
FBgn0035505	-0.379228	0.600926
FBgn0039930	-0.33226	0.600926
FBgn0029705	-0.406428	0.601646
FBgn0035189	-0.309058	0.601646
FBgn0004919	-0.375707	0.602511
FBgn0013704	-0.424907	0.602511
FBgn0019938	0.449031	0.602511
FBgn0031873	0.540273	0.602511
FBgn0036232	-0.378906	0.602511
FBgn0040735	-0.478999	0.602511
FBgn0051418	-0.400515	0.602511
FBgn0261850	0.519148	0.602511
FBgn0034198	-0.401034	0.602915
FBgn0051816	-0.397694	0.602915
FBgn0032006	0.371091	0.60459
FBgn0262616	-0.486138	0.60459
FBgn0023097	0.423907	0.605024
FBgn0036405	0.392138	0.605147
FBgn0035161	-0.341917	0.6058
FBgn0040344	-0.515776	0.6058
FBgn0004908	0.323264	0.606026
FBgn0025454	-0.297386	0.606026
FBgn0032039	-0.47327	0.606026
FBgn0032249	-0.534249	0.606026
FBgn0032821	-0.369139	0.606026
FBgn0035425	0.382011	0.606026
FBgn0036028	0.431818	0.606026
FBgn0037102	0.364803	0.606026
FBgn0039529	-0.335496	0.606026
FBgn0263772	-0.493201	0.606026
FBgn0265367	-0.467218	0.606026
FBgn0266826	-0.424696	0.606026
FBgn0003068	0.489317	0.606217
FBgn0033907	0.383154	0.606217
FBgn0034010	-0.395247	0.606972
FBgn0003514	0.357631	0.607129
FBgn0015575	-0.32684	0.607129
FBgn0029980	0.416431	0.607129
FBgn0031268	-0.51563	0.607129
FBgn0035488	0.364733	0.607129
FBgn0037500	-0.402274	0.607129
FBgn0038127	-0.451975	0.607129
FBgn0039158	0.426369	0.607129
FBgn0051778	-0.449766	0.607129
FBgn0053252	-0.431755	0.607129
FBgn0085434	-0.360492	0.607129
FBgn0086676	0.32374	0.607129
FBgn0262732	0.331426	0.607129
FBgn0266674	0.416737	0.607129
FBgn0036770	0.403306	0.607804
FBgn0010607	0.39676	0.607899
FBgn0023542	0.400665	0.607899
FBgn0030510	0.374748	0.607899
FBgn0031504	-0.458223	0.607899
FBgn0032388	0.369418	0.607899
FBgn0051105	-0.391784	0.607899
[truncated: 15,423 more rows]

## Sheet: C. WT-12hpi
Genes differentially expressed between UC and 12hpi in JraWT
	log2FC	FDR
FBgn0031033	6.4818	4.12249e-155
FBgn0031032	8.15597	2.20323e-137
FBgn0034317	4.69305	2.88743e-102
FBgn0052283	6.70708	2.74375e-97
FBgn0040837	5.62859	3.72704e-97
FBgn0259711	4.8567	1.36161e-95
FBgn0264295	5.30527	1.70095e-79
FBgn0033153	4.6238	1.7431e-79
FBgn0034480	4.34855	7.93361e-74
FBgn0005660	5.33305	9.47987e-71
FBgn0264704	5.26045	3.26926e-69
FBgn0053468	6.15026	4.44526e-65
FBgn0052195	4.24161	9.91538e-63
FBgn0037345	4.2403	4.6452e-62
FBgn0010041	5.68237	2.83395e-61
FBgn0033928	4.74559	1.79632e-59
FBgn0037724	4.45711	7.10759e-57
FBgn0039315	4.12605	2.91754e-56
FBgn0053337	5.4063	6.83178e-53
FBgn0038783	5.91497	1.35952e-51
FBgn0039593	5.05435	2.87874e-51
FBgn0030189	4.38851	1.07942e-49
FBgn0053510	4.45495	1.78175e-49
FBgn0035743	3.84879	1.30633e-48
FBgn0267923	6.5989	4.61101e-48
FBgn0041184	4.11207	8.07056e-45
FBgn0267758	5.10044	1.96625e-42
FBgn0036806	3.83579	2.11472e-42
FBgn0051694	3.1998	6.03709e-41
FBgn0264907	3.32198	1.34406e-38
FBgn0053542	5.0797	2.8411e-37
FBgn0265671	5.80464	1.13795e-36
FBgn0051216	4.86611	2.51187e-36
FBgn0024491	4.07019	3.88688e-36
FBgn0267156	3.8379	5.35333e-36
FBgn0034756	3.72463	2.8103e-35
FBgn0042105	3.63069	3.42541e-35
FBgn0015351	3.67872	4.94824e-34
FBgn0030300	3.28211	1.31934e-33
FBgn0052224	4.72148	1.84261e-33
FBgn0266852	5.23138	2.79778e-33
FBgn0037974	3.51339	9.11963e-33
FBgn0027836	3.23876	9.44997e-33
FBgn0036229	5.88243	9.44997e-33
FBgn0250869	3.59558	1.81558e-32
FBgn0039044	3.50995	5.5987e-32
FBgn0263241	3.21604	1.00539e-31
FBgn0042102	2.91945	7.9265e-30
FBgn0038901	3.6819	1.82339e-29
FBgn0037850	3.75663	1.95847e-29
FBgn0034312	2.75501	3.83608e-27
FBgn0031643	2.81238	7.59258e-27
FBgn0052302	3.69758	1.54665e-26
FBgn0039760	-2.4684	2.09938e-26
FBgn0266633	4.23647	4.79011e-26
FBgn0053158	3.01936	8.86295e-26
FBgn0031653	-2.67303	1.1703e-25
FBgn0031267	3.41515	2.13518e-25
FBgn0020906	-2.52736	2.18692e-25
FBgn0033945	2.89392	2.64729e-25
FBgn0263342	3.36637	2.65523e-25
FBgn0034289	2.96836	3.13443e-25
FBgn0031170	2.70846	1.18071e-24
FBgn0004426	-2.50392	1.2029e-24
FBgn0051633	3.2593	1.99474e-24
FBgn0024360	2.79864	2.28667e-24
FBgn0034915	2.86169	3.78968e-24
FBgn0038455	2.71108	1.07176e-23
FBgn0023197	-3.09326	1.53818e-23
FBgn0042101	3.19599	3.31979e-23
FBgn0261113	2.616	6.83069e-23
FBgn0012344	3.04293	8.12083e-23
FBgn0039777	-2.51341	1.52363e-22
FBgn0041627	3.25404	2.00873e-22
FBgn0010040	3.48335	4.25173e-22
FBgn0022700	2.76445	7.64925e-22
FBgn0035975	2.5539	8.19097e-22
FBgn0033301	2.2151	2.59834e-21
FBgn0040609	2.34951	9.18117e-21
FBgn0031474	2.419	9.44584e-21
FBgn0031654	-2.79443	9.73725e-21
FBgn0266853	3.43965	1.08901e-20
FBgn0262524	2.6708	1.22033e-20
FBgn0039761	-2.25184	2.20717e-20
FBgn0037975	3.2915	6.17356e-20
FBgn0003356	-2.1697	6.57082e-20
FBgn0039778	-2.36611	1.93217e-19
FBgn0250815	-2.32737	2.62815e-19
FBgn0265999	3.29732	2.88508e-19
FBgn0004427	-2.54963	6.09599e-19
FBgn0265137	2.14242	6.41852e-19
FBgn0052284	2.66324	9.48398e-19
FBgn0032049	-2.52884	1.00788e-18
FBgn0042185	2.1023	1.0386e-18
FBgn0035742	4.84051	1.39534e-18
FBgn0032615	2.73483	1.87875e-18
FBgn0038784	4.04188	2.06064e-18
FBgn0039319	3.06768	2.39872e-18
FBgn0000395	2.86545	3.21193e-18
FBgn0033216	-2.91554	4.86827e-18
FBgn0033188	2.31744	6.24593e-18
FBgn0035781	-2.40108	6.99858e-18
FBgn0031432	2.72487	7.9432e-18
FBgn0033792	2.81064	1.40117e-17
FBgn0266745	3.04813	1.96578e-17
FBgn0030098	-2.25569	2.53722e-17
FBgn0039091	2.50685	2.70129e-17
FBgn0035607	2.52519	3.94868e-17
FBgn0032144	-2.17632	4.0025e-17
FBgn0038419	2.47216	5.97856e-17
FBgn0040104	-3.12332	6.2562e-17
FBgn0004428	-2.32775	1.30565e-16
FBgn0010278	2.64371	1.63464e-16
FBgn0051133	2.5397	1.66589e-16
FBgn0040060	-2.14851	1.89874e-16
FBgn0014018	2.21304	2.03137e-16
FBgn0034909	2.26591	2.989e-16
FBgn0040251	2.94743	3.30794e-16
FBgn0028703	2.01581	4.29671e-16
FBgn0028341	1.954	4.76148e-16
FBgn0035589	1.89652	5.23904e-16
FBgn0039290	2.76488	5.23904e-16
FBgn0030929	2.49471	7.22271e-16
FBgn0033204	3.26409	8.85488e-16
FBgn0054040	2.52688	9.5331e-16
FBgn0043903	2.21443	1.04513e-15
FBgn0262007	2.27031	1.065e-15
FBgn0033926	2.37316	1.16109e-15
FBgn0030048	2.24608	1.22717e-15
FBgn0260632	2.38546	1.25181e-15
FBgn0001297	1.88155	1.56697e-15
FBgn0051087	2.27153	1.59632e-15
FBgn0034288	3.93966	1.84481e-15
FBgn0032401	2.29087	2.14482e-15
FBgn0035715	2.13117	2.86281e-15
FBgn0033520	2.75518	3.06737e-15
FBgn0004425	-2.42523	3.58502e-15
FBgn0010038	2.28462	5.32696e-15
FBgn0053306	-2.16807	7.63679e-15
FBgn0037163	2.04979	7.91339e-15
FBgn0011648	2.02792	8.29958e-15
FBgn0036422	-2.12784	9.59494e-15
FBgn0001291	2.0235	1.10819e-14
FBgn0085227	2.15394	1.22325e-14
FBgn0052369	2.20803	1.25476e-14
FBgn0041582	2.07433	1.59934e-14
FBgn0043364	1.83969	1.79091e-14
FBgn0038595	2.68021	2.34631e-14
FBgn0035300	2.6554	3.02366e-14
FBgn0039886	2.08451	3.17856e-14
FBgn0050489	3.19214	3.81193e-14
FBgn0028978	2.01769	3.97088e-14
FBgn0260442	1.67774	4.28752e-14
FBgn0266421	2.29353	5.46386e-14
FBgn0265644	4.46108	5.51176e-14
FBgn0011705	2.49828	5.67496e-14
FBgn0001168	2.28641	7.23817e-14
FBgn0036732	2.10582	8.12035e-14
FBgn0002939	-2.56499	8.22397e-14
FBgn0030855	2.45561	8.93076e-14
FBgn0040729	2.21426	8.93076e-14
FBgn0039768	2.65521	9.25432e-14
FBgn0035665	-2.04002	1.15612e-13
FBgn0266420	2.38751	1.80121e-13
FBgn0030687	2.2252	1.96023e-13
FBgn0052103	1.94928	2.17278e-13
FBgn0034605	3.03668	2.28243e-13
FBgn0010173	2.04539	2.44123e-13
FBgn0038530	3.70563	2.53298e-13
FBgn0037231	1.68647	2.71295e-13
FBgn0264550	2.80002	3.52988e-13
FBgn0039487	1.77488	6.09645e-13
FBgn0085423	1.97383	7.20349e-13
FBgn0003358	-2.179	9.00526e-13
FBgn0267073	2.4861	1.198e-12
FBgn0033774	-2.47473	1.4771e-12
FBgn0261674	1.86925	1.53862e-12
FBgn0039644	2.22596	1.75066e-12
FBgn0020388	2.6054	1.84056e-12
FBgn0033521	2.84414	2.02784e-12
FBgn0015376	3.40711	2.57018e-12
FBgn0266044	3.22903	2.74155e-12
FBgn0033519	2.94242	3.17412e-12
FBgn0038098	2.0959	3.47655e-12
FBgn0266431	2.59094	3.68803e-12
FBgn0039492	1.79071	5.11196e-12
FBgn0052982	1.84336	6.91358e-12
FBgn0010357	-1.98506	7.18275e-12
FBgn0036363	2.50236	7.55071e-12
FBgn0039452	1.78447	7.55071e-12
FBgn0031778	2.55699	8.18087e-12
FBgn0051288	2.10092	8.60065e-12
FBgn0260000	2.22075	8.90016e-12
FBgn0033051	2.42523	1.12014e-11
FBgn0000578	1.77007	1.13252e-11
FBgn0002641	2.13363	1.13252e-11
FBgn0050055	1.89036	1.13252e-11
FBgn0004652	1.65689	1.16424e-11
FBgn0001285	-1.63011	1.19966e-11
FBgn0035476	2.21385	1.39873e-11
FBgn0011555	-1.95519	1.61063e-11
FBgn0032456	1.97576	1.61063e-11
FBgn0067102	1.8732	1.80547e-11
FBgn0261560	1.5347	2.14929e-11
FBgn0037720	1.88874	2.23655e-11
FBgn0004644	2.11643	2.62375e-11
FBgn0042104	2.05601	2.80404e-11
FBgn0262741	2.95289	3.15545e-11
FBgn0036101	1.85354	3.70265e-11
FBgn0039209	1.5733	3.78307e-11
FBgn0266813	2.10469	3.85921e-11
FBgn0038243	1.7186	3.94727e-11
FBgn0036952	3.36344	4.80635e-11
FBgn0001104	1.91719	5.02578e-11
FBgn0034736	1.94832	5.78191e-11
FBgn0263620	2.1783	6.2594e-11
FBgn0051148	2.03188	7.32572e-11
FBgn0053116	2.1278	9.84717e-11
FBgn0035439	2.97341	1.00452e-10
FBgn0040958	-1.96269	1.27637e-10
FBgn0086758	1.79699	1.34615e-10
FBgn0038302	2.16695	1.34674e-10
FBgn0051324	1.9578	1.49901e-10
FBgn0039472	-1.71854	1.99226e-10
FBgn0086779	1.77952	2.19863e-10
FBgn0036949	3.97178	2.22265e-10
FBgn0011638	2.01018	2.42281e-10
FBgn0034296	1.71081	2.86597e-10
FBgn0026593	1.7146	3.15725e-10
FBgn0031248	-1.68398	3.15725e-10
FBgn0085358	-1.80322	3.15725e-10
FBgn0001089	-1.79821	4.55278e-10
FBgn0035661	-2.0847	4.89591e-10
FBgn0263993	1.79695	6.74097e-10
FBgn0038035	2.11253	7.12852e-10
FBgn0032587	1.84857	7.8037e-10
FBgn0023526	1.66	8.10092e-10
FBgn0051485	2.51734	8.10709e-10
FBgn0031516	2.0775	8.366e-10
FBgn0051370	2.41441	8.44834e-10
FBgn0027611	-1.60778	8.91118e-10
FBgn0038981	1.75937	1.06421e-09
FBgn0030994	3.24976	1.09318e-09
FBgn0032781	1.76149	1.15486e-09
FBgn0265590	1.87012	1.16042e-09
FBgn0003357	-1.81668	1.17327e-09
FBgn0035996	2.3772	1.2093e-09
FBgn0260635	1.45114	1.34552e-09
FBgn0085359	-1.93384	1.36489e-09
FBgn0047205	3.63304	1.54638e-09
FBgn0263005	1.88081	1.72686e-09
FBgn0002524	2.03026	2.56279e-09
FBgn0266124	1.53748	2.56279e-09
FBgn0019928	-1.62931	2.61675e-09
FBgn0010549	2.74382	2.74651e-09
FBgn0016081	1.50676	3e-09
FBgn0028983	1.81019	3.13894e-09
FBgn0243516	1.33666	3.37273e-09
FBgn0039488	1.77131	3.37619e-09
FBgn0010651	1.72887	3.48513e-09
FBgn0038369	1.62705	3.57796e-09
FBgn0030928	1.86157	3.64573e-09
FBgn0037391	1.4347	3.64884e-09
FBgn0033236	2.0394	3.74522e-09
FBgn0030631	1.87565	4.25606e-09
FBgn0038953	1.92866	4.42203e-09
FBgn0086346	1.61976	4.46446e-09
FBgn0004512	1.87358	4.70053e-09
FBgn0032549	3.39794	5e-09
FBgn0011703	2.43906	5.13662e-09
FBgn0016031	1.57427	5.2003e-09
FBgn0000078	-1.5506	5.59204e-09
FBgn0024329	1.88824	5.79255e-09
FBgn0028411	1.89136	6e-09
FBgn0052115	1.80079	6e-09
FBgn0030839	1.80441	6.23633e-09
FBgn0004390	1.737	6.59633e-09
FBgn0050000	1.56885	6.73445e-09
FBgn0263839	1.99449	7e-09
FBgn0264776	1.87779	7e-09
FBgn0266362	2.10646	8.7813e-09
FBgn0036552	1.80551	9.16401e-09
FBgn0263314	2.92839	9.16878e-09
FBgn0038772	2.00995	9.29755e-09
FBgn0037562	1.83386	9.50376e-09
FBgn0031490	1.93779	1.06959e-08
FBgn0267339	2.37327	1.06959e-08
FBgn0020272	1.94208	1.08431e-08
FBgn0032793	2.00706	1.08494e-08
FBgn0003557	1.83852	1.14347e-08
FBgn0024291	1.53698	1.3e-08
FBgn0052512	1.69631	1.3e-08
FBgn0052758	1.73568	1.3e-08
FBgn0036187	2.22982	1.39465e-08
FBgn0033649	1.99798	1.55675e-08
FBgn0015039	-1.82379	1.57778e-08
FBgn0025628	1.63021	1.5932e-08
FBgn0031988	1.68833	1.82452e-08
FBgn0039869	2.15884	1.93228e-08
FBgn0033048	-1.87957	1.99432e-08
FBgn0013469	1.90185	2.01579e-08
FBgn0262740	1.37563	2.09446e-08
FBgn0026404	2.16822	2.1e-08
FBgn0001258	1.6249	2.23218e-08
FBgn0041096	2.26772	2.26727e-08
FBgn0262127	1.58637	2.43683e-08
FBgn0032006	1.54389	2.51472e-08
FBgn0034390	1.30878	2.57844e-08
FBgn0267485	2.19172	2.93738e-08
FBgn0039538	2.05258	3e-08
FBgn0050424	1.69042	3.07349e-08
FBgn0039756	1.6114	3.21695e-08
FBgn0003963	1.90979	3.78437e-08
FBgn0033205	1.81463	3.82819e-08
FBgn0031906	-2.01723	3.89316e-08
FBgn0036290	1.34744	3.92032e-08
FBgn0053511	2.22086	4.01813e-08
FBgn0265784	1.50312	4.37269e-08
FBgn0261989	1.304	4.76376e-08
FBgn0031661	1.7223	5.0068e-08
FBgn0033760	1.99238	5.05e-08
FBgn0036875	1.38383	5.2535e-08
FBgn0033873	1.64816	5.65972e-08
FBgn0032399	1.9675	5.77692e-08
FBgn0263041	3.44516	5.77692e-08
FBgn0033438	1.56831	5.88202e-08
FBgn0266196	3.36329	5.98463e-08
FBgn0037934	-1.64037	6.46253e-08
FBgn0266083	1.70566	6.77774e-08
FBgn0052676	1.44673	6.87092e-08
FBgn0029771	1.67343	6.97568e-08
FBgn0027363	1.51329	7.03967e-08
FBgn0052296	1.53561	7.2e-08
FBgn0019890	1.60104	7.2e-08
FBgn0035886	-2.02573	7.38124e-08
FBgn0051380	1.96079	7.82067e-08
FBgn0266942	3.16994	8.04588e-08
FBgn0039471	-1.60008	8.3117e-08
FBgn0028468	1.64072	8.52043e-08
FBgn0039596	1.87905	9.06405e-08
FBgn0030808	1.8327	9.27183e-08
FBgn0035926	-1.49016	1.01611e-07
FBgn0023094	1.54224	1.03484e-07
FBgn0033875	1.20884	1.11066e-07
FBgn0266450	1.8052	1.1236e-07
FBgn0266162	2.81153	1.19756e-07
FBgn0039316	1.68871	1.23192e-07
FBgn0264679	2.91793	1.28482e-07
FBgn0035049	1.48375	1.32214e-07
FBgn0033789	1.43998	1.38e-07
FBgn0013305	1.39663	1.47153e-07
FBgn0052279	3.33055	1.48744e-07
FBgn0036341	1.5743	1.4875e-07
FBgn0000097	1.59578	1.52e-07
FBgn0035153	1.62127	1.54e-07
FBgn0051472	1.28407	1.54622e-07
FBgn0034294	1.91095	1.54649e-07
FBgn0031929	-1.65573	1.93404e-07
FBgn0036844	1.47615	2.01311e-07
FBgn0033582	1.68652	2.0613e-07
FBgn0030510	1.50405	2.12573e-07
FBgn0025692	1.57138	2.18451e-07
FBgn0036749	2.09767	2.31624e-07
FBgn0031412	1.83672	2.52e-07
FBgn0034417	1.39796	2.64677e-07
FBgn0038194	-1.28524	2.67462e-07
FBgn0031717	1.62657	2.70947e-07
FBgn0267733	1.89662	2.81465e-07
FBgn0264271	2.98522	2.82341e-07
FBgn0036951	2.95358	2.91716e-07
FBgn0032805	2.06783	2.9681e-07
FBgn0259212	1.42844	3.03e-07
FBgn0266161	3.22563	3.05905e-07
FBgn0034073	1.73573	3.10157e-07
FBgn0000473	-1.67227	3.14136e-07
FBgn0261445	1.77474	3.18932e-07
FBgn0086708	1.29331	3.53e-07
FBgn0032223	1.61033	3.60659e-07
FBgn0038660	3.13491	3.69604e-07
FBgn0031489	1.37282	3.71936e-07
FBgn0053346	1.50932	3.71936e-07
FBgn0032451	1.4605	4.32e-07
FBgn0263445	1.65624	4.37558e-07
FBgn0014427	1.39007	4.42912e-07
FBgn0035167	3.34765	4.55477e-07
FBgn0035779	-1.54962	4.83868e-07
FBgn0065032	1.71119	5.1391e-07
FBgn0031002	1.88436	5.9143e-07
FBgn0267803	1.89811	6.53324e-07
FBgn0004657	1.44172	6.63821e-07
FBgn0265377	2.14322	6.86507e-07
FBgn0033636	1.45905	6.99293e-07
FBgn0030746	1.71845	7.07341e-07
FBgn0037518	1.81716	7.19696e-07
FBgn0031930	-1.62652	7.63899e-07
FBgn0261393	1.60088	7.75228e-07
FBgn0037517	1.55721	7.75895e-07
FBgn0005664	1.68705	7.79224e-07
FBgn0014011	1.2809	8.0693e-07
FBgn0052594	1.46507	8.0693e-07
FBgn0010358	-1.81744	8.28695e-07
FBgn0063494	1.23865	9.06663e-07
FBgn0259998	-1.32665	9.10771e-07
FBgn0038460	1.49242	9.18534e-07
FBgn0038083	2.40877	9.22096e-07
FBgn0031636	-1.46026	9.29357e-07
FBgn0040475	1.38584	9.45725e-07
FBgn0051721	1.57135	1.06756e-06
FBgn0037387	1.71118	1.09521e-06
FBgn0029507	1.31923	1.12876e-06
FBgn0003118	1.74391	1.1787e-06
FBgn0085265	1.5771	1.22668e-06
FBgn0036896	1.5613	1.24429e-06
FBgn0038973	-1.31077	1.276e-06
FBgn0085223	1.72881	1.29917e-06
FBgn0029766	1.60049	1.325e-06
FBgn0039003	1.32806	1.325e-06
FBgn0033853	1.30077	1.34241e-06
FBgn0262357	-1.48073	1.39427e-06
FBgn0005624	1.5727	1.42645e-06
FBgn0031522	1.67347	1.45471e-06
FBgn0085408	1.44322	1.58992e-06
FBgn0046689	1.66231	1.662e-06
FBgn0036052	1.46205	1.69086e-06
FBgn0031450	1.45368	1.81039e-06
FBgn0263776	1.56851	1.86278e-06
FBgn0030006	1.50942	1.93358e-06
FBgn0038842	1.15036	1.93954e-06
FBgn0030837	-1.4024	2.00651e-06
FBgn0053469	2.25767	2.06234e-06
FBgn0041092	1.19044	2.14611e-06
FBgn0051436	1.37653	2.21909e-06
FBgn0015001	-1.46315	2.2457e-06
FBgn0052476	1.54089	2.39276e-06
FBgn0051729	1.56212	2.4422e-06
FBgn0264549	2.80074	2.54406e-06
FBgn0031000	2.78843	2.65785e-06
FBgn0263507	1.55604	2.66724e-06
FBgn0020493	1.35707	2.67808e-06
FBgn0036321	-1.65154	2.737e-06
FBgn0263110	1.55595	2.737e-06
FBgn0033240	2.01938	2.79742e-06
FBgn0034005	1.9134	2.80316e-06
FBgn0003464	1.57806	2.82818e-06
FBgn0028476	1.53468	2.82818e-06
FBgn0042179	1.42203	2.915e-06
FBgn0036263	1.79476	3.38976e-06
FBgn0261244	1.26281	3.41524e-06
FBgn0033889	1.27326	3.43365e-06
FBgn0265306	1.60069	3.951e-06
FBgn0023001	1.65719	3.966e-06
FBgn0085478	1.39589	4.1691e-06
FBgn0031114	1.63319	4.40319e-06
FBgn0036828	1.43611	4.4282e-06
FBgn0026239	1.40819	4.84425e-06
FBgn0264994	2.39148	4.86981e-06
FBgn0265185	1.38903	5.22014e-06
FBgn0051272	1.52837	5.25095e-06
FBgn0037092	1.88454	5.30815e-06
FBgn0262141	2.62667	5.52436e-06
FBgn0086712	1.1734	5.59605e-06
FBgn0003575	1.50896	5.70434e-06
FBgn0013701	-1.79033	5.84834e-06
FBgn0038638	1.56612	5.99622e-06
FBgn0261988	1.35765	6.3785e-06
FBgn0000246	2.00207	6.58567e-06
FBgn0052054	1.54569	6.67686e-06
FBgn0003863	-1.57751	6.69084e-06
FBgn0260049	1.36368	7.024e-06
FBgn0033787	1.55521	7.04543e-06
FBgn0036996	-1.13598	7.2087e-06
FBgn0037555	1.43083	7.58239e-06
FBgn0261545	1.56446	7.70031e-06
FBgn0038535	1.23365	7.78432e-06
FBgn0036761	1.37993	7.94645e-06
FBgn0039210	1.57294	7.95814e-06
FBgn0027569	1.30029	7.98707e-06
FBgn0259152	1.44088	8.0303e-06
FBgn0039402	1.30068	8.41829e-06
FBgn0261983	1.26241	8.71718e-06
FBgn0032085	1.77385	8.99821e-06
FBgn0052368	1.172	9.0223e-06
FBgn0027951	1.21463	1.01046e-05
FBgn0015797	1.2829	1.04495e-05
FBgn0039507	1.33183	1.04495e-05
FBgn0030699	1.72516	1.07656e-05
FBgn0053192	1.62857	1.08335e-05
FBgn0024321	1.14514	1.14305e-05
FBgn0010909	1.53971	1.18979e-05
FBgn0036237	1.58047	1.231e-05
FBgn0032002	1.30801	1.23401e-05
FBgn0085424	1.6235	1.24395e-05
FBgn0002887	1.44323	1.25146e-05
FBgn0004583	1.57301	1.32344e-05
FBgn0085329	1.44228	1.33248e-05
FBgn0034400	1.25752	1.35369e-05
FBgn0086450	1.464	1.35369e-05
FBgn0024973	1.34726	1.36379e-05
FBgn0265186	1.61677	1.38398e-05
FBgn0039665	1.30498	1.38969e-05
FBgn0037678	-1.29595	1.41786e-05
FBgn0030847	1.5483	1.42896e-05
FBgn0038701	-1.41491	1.48342e-05
FBgn0261461	1.35709	1.57625e-05
FBgn0032482	1.05627	1.62133e-05
FBgn0086656	1.30205	1.73065e-05
FBgn0052636	1.66314	1.804e-05
FBgn0025624	1.2634	1.9037e-05
FBgn0031741	1.8134	1.9037e-05
FBgn0020270	1.36712	1.93028e-05
FBgn0267210	2.4264	1.95791e-05
FBgn0013717	1.29675	1.96416e-05
FBgn0034318	-1.52491	2.01113e-05
FBgn0013726	1.334	2.02519e-05
FBgn0260962	1.32839	2.09856e-05
FBgn0040752	1.03108	2.14247e-05
FBgn0032731	1.30949	2.2213e-05
FBgn0261797	1.4343	2.23006e-05
FBgn0038893	1.34245	2.25147e-05
FBgn0010877	1.14437	2.28843e-05
FBgn0038348	1.83671	2.30833e-05
FBgn0050372	1.31801	2.33021e-05
FBgn0003984	1.5295	2.42647e-05
FBgn0029976	1.32865	2.44784e-05
FBgn0050115	1.48466	2.44784e-05
FBgn0034247	-1.25425	2.44911e-05
FBgn0000659	1.44872	2.52642e-05
FBgn0029932	1.53002	2.53606e-05
FBgn0030878	1.30923	2.5514e-05
FBgn0031515	1.25487	2.55321e-05
FBgn0267455	2.01458	2.56781e-05
FBgn0035997	1.22166	2.58615e-05
FBgn0264078	1.14709	2.78795e-05
FBgn0267821	1.23476	2.82021e-05
FBgn0034293	1.46647	2.83469e-05
FBgn0036767	1.33355	2.84912e-05
FBgn0038344	1.79419	2.84912e-05
FBgn0266818	2.78073	2.93299e-05
FBgn0266041	1.99104	2.94055e-05
FBgn0037592	1.11658	2.95553e-05
FBgn0003068	1.66618	3.08389e-05
FBgn0037293	1.35969	3.19699e-05
FBgn0022213	1.4104	3.24509e-05
FBgn0038647	2.42315	3.24509e-05
FBgn0086358	1.18018	3.24509e-05
FBgn0034501	1.04308	3.24969e-05
FBgn0265536	2.09079	3.45132e-05
FBgn0032782	1.30373	3.49714e-05
FBgn0011236	1.32662	3.66505e-05
FBgn0028945	1.29319	3.66505e-05
FBgn0032040	2.63067	3.73685e-05
FBgn0283681	1.31986	3.73716e-05
FBgn0010385	1.20336	3.7408e-05
FBgn0020278	1.33871	3.76454e-05
FBgn0265434	1.33839	3.78366e-05
FBgn0001125	1.02049	3.93472e-05
FBgn0031534	1.23009	3.99327e-05
FBgn0015240	1.3415	4.18211e-05
FBgn0052179	1.81911	4.24058e-05
FBgn0010583	1.2566	4.2925e-05
FBgn0022029	1.33584	4.38738e-05
FBgn0028658	2.09377	4.44255e-05
FBgn0031662	1.19688	4.53299e-05
FBgn0028509	1.26702	4.53517e-05
FBgn0053526	1.14413	4.53517e-05
FBgn0030400	1.08355	4.69512e-05
FBgn0034691	1.32675	4.69517e-05
FBgn0265623	1.22305	4.78586e-05
FBgn0031484	1.53096	4.80443e-05
FBgn0039107	1.4425	4.98347e-05
FBgn0034577	1.24159	5.31075e-05
FBgn0035513	1.97859	5.37298e-05
FBgn0262567	1.08918	5.38412e-05
FBgn0039588	1.472	5.44319e-05
FBgn0261530	1.40156	5.49667e-05
FBgn0262028	1.40153	5.66949e-05
FBgn0035708	1.21343	5.85563e-05
FBgn0039349	1.08136	5.86455e-05
FBgn0267472	1.38745	5.88972e-05
FBgn0038734	1.30136	5.92201e-05
FBgn0021814	1.00734	5.94889e-05
FBgn0260748	1.39231	5.94889e-05
FBgn0028582	1.07953	5.95015e-05
FBgn0036294	1.55303	6.13135e-05
FBgn0016076	1.45523	6.14869e-05
FBgn0034451	1.44373	6.26048e-05
FBgn0036950	2.78733	6.27542e-05
FBgn0266674	1.29206	6.34934e-05
FBgn0000568	1.59668	6.49799e-05
FBgn0034718	1.15894	6.65964e-05
FBgn0265819	2.32572	6.72644e-05
FBgn0031881	1.4103	6.73409e-05
FBgn0037848	1.45427	6.73409e-05
FBgn0031533	-1.36475	7.22713e-05
FBgn0005648	1.14696	7.37852e-05
FBgn0031799	1.39967	7.37852e-05
FBgn0011570	1.16774	7.81809e-05
FBgn0027490	1.65137	7.81809e-05
FBgn0031970	-1.32685	7.81809e-05
FBgn0003257	1.25196	8.03933e-05
FBgn0264987	-2.2669	8.17978e-05
FBgn0036580	1.12076	8.32255e-05
FBgn0034365	1.30266	8.52901e-05
FBgn0038206	1.19532	8.71762e-05
FBgn0040212	1.6441	8.74677e-05
FBgn0267167	2.77003	9.69452e-05
FBgn0010501	1.50428	9.99842e-05
FBgn0029826	1.3765	0.000100942
FBgn0029657	1.15087	0.000103218
FBgn0041180	1.09915	0.000104477
FBgn0034709	1.03186	0.000104722
FBgn0036833	-1.25308	0.000105022
FBgn0001978	1.18354	0.000107653
FBgn0264389	1.35795	0.000109943
FBgn0003415	1.20671	0.000110455
FBgn0283741	1.01485	0.000116781
FBgn0027598	1.09888	0.000118103
FBgn0037659	1.19838	0.000118103
FBgn0054026	-1.06504	0.000118103
FBgn0035356	-1.12238	0.000119602
FBgn0014388	1.23852	0.000120793
FBgn0034270	1.92393	0.000121136
FBgn0030234	1.35112	0.000122691
FBgn0027341	1.21747	0.000123815
FBgn0015036	-1.46208	0.000128004
FBgn0026374	1.46384	0.000130143
FBgn0031947	1.07939	0.000132702
FBgn0051568	2.32274	0.000133504
FBgn0038917	1.69964	0.000133707
FBgn0039207	1.39189	0.000133763
FBgn0032066	1.0859	0.000141114
FBgn0030268	1.05087	0.000142472
FBgn0015286	1.12599	0.000144298
FBgn0028515	1.18734	0.000145381
FBgn0261556	1.32976	0.000147225
FBgn0034644	1.1815	0.000147593
FBgn0039831	1.01881	0.000153597
FBgn0037472	1.26987	0.000155754
FBgn0259938	1.23931	0.000161165
FBgn0259748	-1.28704	0.000174631
FBgn0266720	1.22773	0.000179599
FBgn0032726	-0.9676	0.000184564
FBgn0264694	1.20022	0.00018533
FBgn0003328	1.46023	0.000187892
FBgn0036740	0.919565	0.000187892
FBgn0035266	1.05892	0.000188145
FBgn0039528	1.34209	0.000188145
FBgn0052137	1.04619	0.000189762
FBgn0039260	0.924546	0.000192762
FBgn0040942	-2.08173	0.000194839
FBgn0033092	1.28951	0.000194979
FBgn0265577	1.11108	0.000198554
FBgn0039120	1.18631	0.000199085
FBgn0028426	1.90323	0.000199957
FBgn0040959	-1.24352	0.000200653
FBgn0033982	1.16859	0.000201202
FBgn0003870	1.05218	0.000207369
FBgn0044826	1.08653	0.000208617
FBgn0266941	1.86851	0.00020966
FBgn0036518	1.08073	0.000210324
FBgn0262475	1.19631	0.000211955
FBgn0028916	1.69138	0.000216095
FBgn0039818	1.53416	0.000216095
FBgn0283469	1.16228	0.000216095
FBgn0000636	1.07897	0.000216142
FBgn0035006	1.5016	0.000219946
FBgn0033988	0.99557	0.000221182
FBgn0038353	1.31221	0.000223313
FBgn0010607	1.15969	0.000235275
FBgn0025865	1.2317	0.000236522
FBgn0037996	-1.48866	0.000239354
FBgn0003053	1.26988	0.000240792
FBgn0027567	1.06143	0.00024109
FBgn0003514	1.18332	0.000242632
FBgn0266376	1.26449	0.000243172
FBgn0267336	1.03989	0.000248787
FBgn0032819	1.46556	0.000251685
FBgn0005642	1.32961	0.000252087
FBgn0015754	0.991839	0.000252087
FBgn0027082	1.63602	0.000255117
FBgn0011656	0.961296	0.000258523
FBgn0042712	0.963898	0.000263394
FBgn0050159	1.08384	0.00026522
FBgn0037016	1.23496	0.000270926
FBgn0033712	1.32314	0.000272968
FBgn0031579	1.12609	0.000278315
FBgn0260960	1.02489	0.000279516
FBgn0083025	2.46548	0.000281108
FBgn0004876	1.05802	0.000281202
FBgn0034643	1.20742	0.000281202
FBgn0035625	0.937245	0.000284104
FBgn0033019	1.22271	0.000286187
FBgn0036320	1.3048	0.000287511
FBgn0028494	1.16432	0.000288302
FBgn0028950	1.13786	0.000289385
FBgn0025519	1.14156	0.000290961
FBgn0035237	0.961954	0.000297606
FBgn0040765	1.00437	0.000299091
FBgn0030964	1.14682	0.000301828
FBgn0086676	0.982909	0.000303016
FBgn0033874	2.57524	0.000303909
FBgn0262366	1.31089	0.000306855
FBgn0263864	1.12438	0.000310067
FBgn0259111	1.1012	0.000310247
FBgn0036948	2.315	0.00031065
FBgn0010762	1.07015	0.000312449
FBgn0003961	1.206	0.000318369
FBgn0260450	1.34273	0.000318684
FBgn0033826	-1.01914	0.000323456
FBgn0035976	0.995521	0.000327229
FBgn0050109	1.03158	0.000332068
FBgn0039486	1.06256	0.00033568
FBgn0267661	1.41246	0.00033568
FBgn0027601	1.06727	0.000337982
FBgn0030320	1.08759	0.000339267
FBgn0264712	1.00179	0.000351503
FBgn0001941	1.38064	0.000356791
FBgn0028533	-1.01941	0.000359726
FBgn0037279	1.1274	0.000367312
FBgn0035812	1.28127	0.000369337
FBgn0032253	-1.35353	0.000372704
FBgn0266197	1.53991	0.000372704
FBgn0270926	1.07217	0.000373117
FBgn0029768	-1.23213	0.00037525
FBgn0037076	1.62197	0.00037525
FBgn0266911	2.40072	0.000381701
FBgn0036909	1.1463	0.000382747
FBgn0038082	-1.41624	0.000384159
FBgn0031566	1.11336	0.000402691
FBgn0034940	1.01221	0.000404776
FBgn0039856	-1.34114	0.000404776
FBgn0030776	-1.12839	0.000406177
FBgn0029685	1.22438	0.000414144
FBgn0029858	1.76343	0.000416017
FBgn0033615	1.41642	0.000420281
FBgn0031492	1.136	0.000421791
FBgn0263081	-1.02817	0.000422876
FBgn0266702	-1.88767	0.000422876
FBgn0010241	1.14217	0.000432388
FBgn0052107	1.41679	0.000440447
FBgn0037236	1.48927	0.000441137
FBgn0030246	1.05465	0.000449109
FBgn0030692	1.0634	0.000449109
FBgn0028427	0.989599	0.000462958
FBgn0001186	0.842665	0.000463779
FBgn0025631	1.16858	0.000463779
FBgn0261238	1.02251	0.000463779
FBgn0030679	0.944059	0.000464528
FBgn0050360	-0.829322	0.000464528
FBgn0001222	0.945926	0.00046581
FBgn0030208	1.13883	0.000468424
FBgn0022772	2.31884	0.000474049
FBgn0030993	1.37423	0.000485485
FBgn0052813	1.17799	0.000493349
FBgn0024912	1.38693	0.000500561
FBgn0050151	0.958171	0.000501865
FBgn0044510	1.25665	0.000511203
FBgn0051259	1.5446	0.00051783
FBgn0040636	-1.00137	0.000522197
FBgn0030318	1.32451	0.00054757
FBgn0083969	1.01262	0.000550181
FBgn0034808	-1.21898	0.000550905
FBgn0031285	-0.836685	0.000557457
FBgn0033437	1.12435	0.000557477
FBgn0039431	1.10822	0.000580473
FBgn0030460	1.16371	0.000596428
FBgn0031090	1.10087	0.000597574
FBgn0039385	0.972222	0.000602995
FBgn0028920	-0.984336	0.00060419
FBgn0015513	1.13673	0.000606864
FBgn0027561	1.07479	0.00061372
FBgn0031321	1.07392	0.000623744
FBgn0265810	1.06503	0.000631945
FBgn0038718	0.988403	0.000633333
FBgn0035166	1.21053	0.000640103
FBgn0264862	2.08865	0.000640103
FBgn0031317	1.07416	0.000641438
FBgn0052751	-1.28785	0.000676711
FBgn0000370	1.16641	0.000684925
FBgn0016984	1.08744	0.000690672
FBgn0265931	1.95246	0.000692878
FBgn0029905	1.0454	0.000718583
FBgn0010113	1.08032	0.000725818
FBgn0038404	1.30933	0.000745184
FBgn0003676	1.09686	0.000748216
FBgn0001987	1.26301	0.000750678
FBgn0027868	1.13567	0.000752306
FBgn0051158	0.938148	0.000756949
FBgn0039271	1.3187	0.000759903
FBgn0051300	-1.08045	0.000759903
FBgn0265901	-1.69506	0.000778829
FBgn0265189	1.36827	0.000781154
FBgn0038244	1.0326	0.00078674
FBgn0025620	-1.33926	0.000809
FBgn0024980	1.15889	0.000809273
FBgn0028992	0.957507	0.000826868
FBgn0026378	1.47132	0.000832938
FBgn0020506	2.28188	0.000835164
FBgn0031461	0.972753	0.000840316
FBgn0034853	1.19434	0.000857798
FBgn0032247	1.15994	0.000858356
FBgn0028940	-1.37683	0.000867073
FBgn0031824	1.14068	0.000870958
FBgn0051710	1.17924	0.000881436
FBgn0263770	1.93282	0.000899952
FBgn0035025	1.31141	0.00090654
FBgn0035205	0.943994	0.00090654
FBgn0036766	1.24641	0.000914418
FBgn0030052	1.07517	0.000932396
FBgn0020386	0.985754	0.000936275
FBgn0039165	1.26635	0.000936275
FBgn0010774	0.979557	0.000948511
FBgn0036831	-1.22967	0.00100362
FBgn0040398	-0.934938	0.00102148
FBgn0004914	0.985959	0.00102214
FBgn0011742	1.13651	0.00103457
FBgn0031498	0.908203	0.001065
FBgn0051091	-1.9863	0.00107125
FBgn0026777	0.894301	0.00107916
FBgn0030347	1.22985	0.00107916
FBgn0050456	1.11986	0.00108238
FBgn0261429	2.29551	0.00109988
FBgn0040342	-1.17574	0.00110421
FBgn0041094	0.957505	0.00111683
FBgn0030894	1.13599	0.00114569
FBgn0261065	1.12536	0.00115266
FBgn0030932	-0.982984	0.001158
FBgn0051343	-1.1807	0.0011634
FBgn0016794	1.37877	0.00121082
FBgn0027499	0.936396	0.00125869
FBgn0004401	1.06129	0.00126625
FBgn0031791	1.07439	0.00126788
FBgn0035619	-1.05073	0.00126962
FBgn0011674	1.24099	0.0012761
FBgn0034537	1.23852	0.00128333
FBgn0027335	0.898879	0.00130644
FBgn0259734	1.03728	0.0013629
FBgn0035904	-1.10418	0.00137883
FBgn0029091	-1.39102	0.00138453
FBgn0035670	-1.17551	0.00139869
FBgn0036501	1.10609	0.00144716
FBgn0037531	1.52426	0.00145157
FBgn0032699	0.996804	0.00145878
FBgn0011202	1.09925	0.00146172
FBgn0035854	1.25781	0.00146172
FBgn0038752	-1.35022	0.00146785
FBgn0035360	1.26765	0.0014739
FBgn0042103	1.38491	0.00148715
FBgn0012037	-1.06819	0.00150302
FBgn0028953	0.955074	0.00151651
FBgn0262656	1.24462	0.0015196
FBgn0013343	1.0331	0.00153036
FBgn0261854	1.09714	0.00153036
FBgn0086130	1.2219	0.00153456
FBgn0010303	0.986452	0.001547
FBgn0000079	-0.9091	0.0015546
FBgn0013269	0.964373	0.00159304
FBgn0032086	1.6313	0.00161738
FBgn0267792	0.988587	0.00161738
FBgn0035590	0.987291	0.00161884
FBgn0019643	-0.784705	0.00165252
FBgn0030752	0.962861	0.00165704
FBgn0036309	0.9056	0.00166061
FBgn0015279	1.21024	0.00166675
FBgn0035983	0.917359	0.00171927
FBgn0267611	1.77257	0.00173188
FBgn0040348	1.27843	0.00173726
FBgn0259168	0.902825	0.00174709
FBgn0029907	2.06963	0.00175107
FBgn0067628	1.45477	0.00175107
FBgn0001977	1.02288	0.00176448
FBgn0031633	0.963931	0.00176448
FBgn0034177	1.32162	0.00178013
FBgn0039342	-2.10947	0.00178972
FBgn0262887	1.31642	0.00180238
FBgn0024986	0.926563	0.00181617
FBgn0037906	1.04427	0.00181617
FBgn0266411	0.896251	0.00183971
FBgn0039189	1.69082	0.00185057
FBgn0264727	1.73289	0.00185057
FBgn0284220	0.955028	0.00185559
FBgn0267057	2.03805	0.00185786
FBgn0086365	0.937652	0.00186201
FBgn0036589	-0.990144	0.0018652
FBgn0031060	1.25612	0.00186722
FBgn0029689	1.02499	0.00190139
FBgn0267029	1.47498	0.00190386
FBgn0031318	0.996098	0.00191177
FBgn0036126	0.99118	0.00191177
FBgn0015789	1.01499	0.0019257
FBgn0020309	0.87342	0.0019257
FBgn0030054	1.25703	0.00193313
FBgn0267487	0.976545	0.00193313
FBgn0028424	0.884786	0.00195674
FBgn0038738	-0.951421	0.00195944
FBgn0002707	1.80501	0.00196871
FBgn0031698	1.07481	0.00196936
FBgn0035040	-1.40012	0.00200281
FBgn0051004	1.17481	0.0020136
FBgn0032388	1.07639	0.00203686
FBgn0003512	0.989067	0.00205314
FBgn0038717	1.06098	0.00205608
FBgn0031422	1.39122	0.0020636
FBgn0023508	1.06787	0.00207864
FBgn0027509	1.34147	0.0020918
FBgn0004396	0.786218	0.00210852
FBgn0028962	1.04981	0.00210852
FBgn0035620	-1.10866	0.00211112
FBgn0031141	-1.0604	0.00222422
FBgn0264904	1.65334	0.00226154
FBgn0011726	0.963604	0.00227133
FBgn0265872	1.44442	0.00227133
FBgn0033215	-1.34284	0.00228298
FBgn0085261	-1.01867	0.00228298
FBgn0039328	0.968317	0.00232447
FBgn0031888	1.97428	0.00232979
FBgn0036333	1.01327	0.00234535
FBgn0263782	1.09537	0.00235909
FBgn0030310	1.05287	0.00237528
FBgn0040257	1.88759	0.00237528
FBgn0031580	1.9067	0.00237616
FBgn0039056	0.98713	0.00239345
FBgn0036503	1.8841	0.00241327
FBgn0032859	0.917945	0.00247652
FBgn0036376	0.952469	0.0025115
FBgn0034184	0.993684	0.00253516
FBgn0262975	0.885934	0.00253516
FBgn0283657	0.875074	0.00253516
FBgn0010223	1.13426	0.00254488
FBgn0033448	1.27543	0.00254519
FBgn0027514	1.22366	0.00256226
FBgn0052579	1.39475	0.00256916
FBgn0260393	1.98988	0.00261169
FBgn0039266	0.764508	0.00261435
FBgn0038652	0.788487	0.0026383
FBgn0002525	0.834227	0.00265739
FBgn0039769	0.968087	0.00265844
FBgn0030040	1.00189	0.00266179
FBgn0002413	0.833098	0.0027028
FBgn0024238	1.05968	0.0027028
FBgn0035769	1.22491	0.00274615
FBgn0031016	0.840321	0.00281988
FBgn0051032	1.05854	0.00282155
FBgn0261020	1.10457	0.00282155
FBgn0032620	1.46561	0.0028576
FBgn0035780	-1.11288	0.0028576
FBgn0029937	1.40716	0.00285961
FBgn0267810	1.71939	0.00285961
FBgn0011556	-1.02567	0.00287711
FBgn0024909	1.08277	0.00292885
FBgn0040070	0.811158	0.00299431
FBgn0015025	1.50669	0.00300128
FBgn0038747	1.15055	0.00307168
FBgn0034582	0.857473	0.00311956
FBgn0036915	0.955824	0.00313958
FBgn0243512	1.09845	0.00316268
FBgn0015621	1.23319	0.00317027
FBgn0035298	0.818623	0.00317887
FBgn0030777	-1.01621	0.00318457
FBgn0038257	-0.810997	0.00318901
FBgn0086532	1.16852	0.00322168
FBgn0034304	1.11357	0.00323894
FBgn0035851	1.00755	0.00325243
FBgn0034356	1.03306	0.00326799
FBgn0262993	1.11633	0.00327679
FBgn0261793	0.916963	0.00328515
FBgn0021875	1.12214	0.00330973
FBgn0284243	0.779607	0.00332814
FBgn0261547	1.00252	0.00333301
FBgn0024273	0.966874	0.00334505
FBgn0035811	-0.852763	0.00336812
FBgn0266088	1.88031	0.00336812
FBgn0035663	1.1194	0.00338529
FBgn0035405	1.29033	0.00339101
FBgn0030073	2.1527	0.00342066
FBgn0033356	0.975725	0.00343475
FBgn0023541	-1.06728	0.00343607
FBgn0040285	0.986406	0.00344194
FBgn0261397	0.81868	0.00344194
FBgn0250753	0.792136	0.00351696
FBgn0023167	0.995858	0.00352936
FBgn0038274	1.32929	0.00357008
FBgn0032330	0.886541	0.00357884
FBgn0037612	-1.01379	0.0035832
FBgn0019637	1.11256	0.00359786
FBgn0004655	0.911838	0.00363935
FBgn0033052	0.935485	0.00363935
FBgn0083940	2.0305	0.00365051
FBgn0037466	1.08667	0.00365639
FBgn0036462	1.15336	0.00366625
FBgn0026326	1.32691	0.00367182
FBgn0033518	1.34157	0.00368789
FBgn0264895	0.940587	0.00368789
FBgn0010425	-1.06522	0.00369208
FBgn0026319	1.19017	0.00369662
FBgn0011768	0.82621	0.0037043
FBgn0259101	-1.06354	0.0037118
FBgn0260866	1.26138	0.00371804
FBgn0003660	0.78911	0.00372537
FBgn0034194	0.85248	0.00373153
FBgn0033443	1.23296	0.00374072
FBgn0037202	1.04942	0.00374192
FBgn0026702	1.3014	0.00381236
FBgn0031034	-0.817271	0.00382008
FBgn0261675	1.29474	0.00382008
FBgn0043575	-0.902847	0.00383016
FBgn0037624	1.05683	0.00387448
FBgn0031356	0.920294	0.00387805
FBgn0021776	-1.61192	0.00387933
FBgn0033777	0.946948	0.00390787
FBgn0034729	1.07437	0.00391361
FBgn0051469	0.897789	0.00398988
FBgn0030759	1.02917	0.00400136
FBgn0050421	1.07768	0.00400136
FBgn0052423	0.767426	0.00400136
FBgn0283499	0.911394	0.00400136
FBgn0262601	1.12079	0.00400323
FBgn0022987	1.12923	0.00403774
FBgn0031452	0.881781	0.00404898
FBgn0044324	0.904316	0.00406404
FBgn0031281	1.14621	0.00411494
FBgn0016978	0.891982	0.00413346
FBgn0267378	0.8295	0.00413465
FBgn0263392	0.934327	0.00415366
FBgn0030121	1.39096	0.00416631
FBgn0037667	1.77435	0.0041734
FBgn0022768	0.792995	0.00417769
FBgn0039581	0.934928	0.00418483
FBgn0051720	1.10589	0.00419292
FBgn0032668	2.07072	0.00432304
FBgn0261550	0.974419	0.00432304
FBgn0002183	0.948067	0.0043321
FBgn0004394	1.79963	0.00434727
FBgn0030474	1.00297	0.00434727
FBgn0001078	0.946292	0.00437149
FBgn0034503	1.03023	0.00437149
FBgn0001179	1.12014	0.00440297
FBgn0261383	0.859527	0.00447813
FBgn0283479	1.83141	0.00454432
FBgn0023506	0.994775	0.00454694
FBgn0033389	1.95043	0.00455953
FBgn0003175	1.00819	0.00459437
FBgn0031800	-1.12343	0.00460321
FBgn0036738	-0.836014	0.00460647
FBgn0010235	0.994985	0.00464638
FBgn0045064	-0.875895	0.00464638
FBgn0033581	0.959104	0.00466351
FBgn0028474	1.06424	0.00468347
FBgn0259705	1.09446	0.00477068
FBgn0035578	1.19915	0.00480726
FBgn0037548	0.951228	0.0048437
FBgn0265309	2.0274	0.0048465
FBgn0031277	-0.800821	0.00492062
FBgn0032033	0.986099	0.00495505
FBgn0264878	1.99379	0.00496438
FBgn0031689	-0.956085	0.00496644
FBgn0020392	0.940751	0.00497673
FBgn0260462	-0.888672	0.0050129
FBgn0039004	1.0477	0.00512464
FBgn0053696	1.60752	0.00512464
FBgn0261243	0.816129	0.00514562
FBgn0030418	1.19914	0.00514576
FBgn0030678	1.0789	0.00517873
FBgn0004893	1.06213	0.00519127
FBgn0051038	0.760954	0.00522004
FBgn0030787	1.00674	0.00525988
FBgn0265419	1.40897	0.00525988
FBgn0035464	0.992009	0.0052774
FBgn0036336	0.977074	0.00530708
FBgn0267023	1.91844	0.00530908
FBgn0033115	1.39687	0.00535422
FBgn0030096	0.910072	0.00539806
FBgn0003189	0.90063	0.00540189
FBgn0000163	0.738384	0.00544109
FBgn0030812	0.875436	0.00546738
FBgn0053258	0.952102	0.00546738
FBgn0264490	0.762733	0.00555532
FBgn0036827	0.896151	0.00557292
FBgn0032135	0.928568	0.00558781
FBgn0037551	0.990217	0.00559095
FBgn0034705	1.14033	0.00561958
FBgn0260243	1.24971	0.00561958
FBgn0263662	1.39403	0.00571037
FBgn0001149	0.688792	0.005713
FBgn0264984	1.68118	0.00575302
FBgn0051352	0.963352	0.00596072
FBgn0038881	0.758059	0.00607784
FBgn0003977	1.29958	0.00608171
FBgn0265298	0.813001	0.00613502
FBgn0045761	0.847534	0.00620415
FBgn0020257	0.95624	0.00620746
FBgn0030594	-0.940788	0.00632507
FBgn0031031	2.00772	0.00633725
FBgn0086659	2.07945	0.0063443
FBgn0032934	1.212	0.00636021
FBgn0028562	0.995761	0.00637427
FBgn0038709	-1.32556	0.00637427
FBgn0036288	0.830472	0.00639062
FBgn0039475	-1.00406	0.00639397
FBgn0029831	0.848665	0.00641657
FBgn0034406	-0.969504	0.00662483
FBgn0051637	0.853043	0.00662483
FBgn0011836	0.956082	0.00668033
FBgn0032597	1.16563	0.00668033
FBgn0002973	0.764841	0.00668791
FBgn0261647	1.03933	0.0067831
FBgn0032935	1.13562	0.00678537
FBgn0034310	0.929316	0.00678537
FBgn0034158	0.847561	0.00679334
FBgn0025743	0.925311	0.00683495
FBgn0036240	1.71903	0.00685152
FBgn0030756	-1.09928	0.00690922
FBgn0031266	0.964239	0.00693145
FBgn0261933	0.855577	0.00698161
FBgn0030276	0.829435	0.00703104
FBgn0011774	1.56745	0.00709056
FBgn0029878	0.805046	0.00711335
FBgn0038454	0.926006	0.00711335
FBgn0020653	0.86424	0.00714107
FBgn0085205	0.935228	0.00718893
FBgn0263748	-1.13456	0.00719855
FBgn0004910	0.884152	0.00728305
FBgn0050345	1.47585	0.00728993
FBgn0028534	-0.762715	0.00736965
FBgn0261553	0.794429	0.00738807
FBgn0023214	0.834864	0.00741734
FBgn0038681	-0.726619	0.00741734
FBgn0026570	0.993974	0.00742644
FBgn0024250	1.05389	0.00744158
FBgn0042134	0.987546	0.00748744
FBgn0035251	0.799313	0.00751005
FBgn0010786	0.701038	0.00753049
FBgn0015019	0.979483	0.00753049
FBgn0062412	-1.05541	0.00786895
FBgn0265428	2.01057	0.00797626
FBgn0266040	-1.27228	0.00797626
FBgn0030321	0.881466	0.00798201
FBgn0027932	0.939624	0.00798432
FBgn0261617	0.820581	0.00798432
FBgn0036317	0.948551	0.00803211
FBgn0261872	0.946725	0.00805911
FBgn0036419	1.02633	0.00810854
FBgn0261986	0.864936	0.00811982
FBgn0034437	-1.73509	0.00813516
FBgn0250785	1.10907	0.00823844
FBgn0023525	-1.15236	0.00826401
FBgn0037855	0.879431	0.00826401
FBgn0034335	1.00127	0.00828658
FBgn0264541	1.38656	0.00829281
FBgn0039920	0.942753	0.00842653
FBgn0266311	1.9328	0.0086042
FBgn0031004	0.957061	0.00860785
FBgn0038897	1.0444	0.00862092
FBgn0267849	0.82464	0.00865874
FBgn0003475	0.885596	0.00881716
FBgn0037737	0.941328	0.00881716
FBgn0263606	1.09301	0.00886442
FBgn0034728	1.02589	0.00899685
FBgn0027081	0.789472	0.00902812
FBgn0267530	1.97115	0.0090789
FBgn0264746	1.50873	0.00907913
FBgn0030876	1.01927	0.00911625
FBgn0266697	1.52064	0.00912822
FBgn0004656	0.779486	0.00921645
FBgn0033302	0.926205	0.00944276
FBgn0034968	-0.78551	0.00951562
FBgn0002891	1.24537	0.00965884
FBgn0050443	0.969394	0.00972853
FBgn0037328	-0.856493	0.00975037
FBgn0042206	1.15689	0.00977994
FBgn0020381	0.763222	0.00985777
FBgn0025837	-1.06455	0.00987891
FBgn0033993	1.77916	0.00999124
FBgn0035666	0.790023	0.00999124
FBgn0086693	1.84394	0.0100348
FBgn0039023	-1.56505	0.0100596
FBgn0036945	0.846217	0.0101969
FBgn0013987	0.831729	0.0102615
FBgn0035872	0.793794	0.0102615
FBgn0036939	-1.04575	0.0102615
FBgn0004587	0.740265	0.0103274
FBgn0025833	-1.55768	0.0103518
FBgn0034750	0.911088	0.0105119
FBgn0013678	-1.06468	0.0106596
FBgn0034951	0.778036	0.0107557
FBgn0262624	-1.86147	0.0108181
FBgn0034908	1.07685	0.0108269
FBgn0030749	0.896686	0.0108367
FBgn0037727	0.913299	0.0108367
FBgn0010397	1.02877	0.0110427
FBgn0051092	0.667029	0.0112775
FBgn0035824	0.852783	0.0112917
FBgn0022935	1.03822	0.0113082
FBgn0263844	-1.88698	0.01152
FBgn0039454	1.21563	0.0116514
FBgn0031182	-0.980133	0.0116596
FBgn0032694	1.08789	0.0116596
FBgn0263198	0.865909	0.0117256
FBgn0039006	1.00764	0.0117274
FBgn0027574	0.989569	0.0117484
FBgn0033271	-1.16951	0.0117704
FBgn0016693	0.663168	0.0118255
FBgn0031077	1.39876	0.0120691
FBgn0266417	-0.933097	0.0120691
FBgn0037186	0.840816	0.0120763
FBgn0043796	1.42486	0.0121282
FBgn0085452	0.805231	0.0121635
FBgn0262716	1.01257	0.0121635
FBgn0040080	1.01836	0.0122107
FBgn0035176	0.736768	0.0122612
FBgn0031176	-0.73524	0.0122658
FBgn0265042	1.06115	0.0122658
FBgn0026738	0.844376	0.0122838
FBgn0034634	1.39944	0.0122838
FBgn0053126	0.728415	0.0122838
FBgn0028497	0.772026	0.0123118
FBgn0035518	0.984864	0.0125321
FBgn0051974	0.965769	0.0125321
FBgn0028919	1.1632	0.0126257
FBgn0030274	1.37856	0.0126792
FBgn0037443	0.75788	0.0127255
FBgn0037485	0.984003	0.0127255
FBgn0030603	0.903549	0.0127414
FBgn0036448	0.926576	0.0127414
FBgn0025709	1.57774	0.0127721
FBgn0030484	-0.918963	0.0129388
FBgn0038354	0.955402	0.0129979
FBgn0037200	0.874357	0.0130392
FBgn0259227	0.807223	0.0130392
FBgn0003687	0.96441	0.0130705
FBgn0035159	1.65425	0.0132556
FBgn0043362	0.901449	0.0132556
FBgn0051955	1.18364	0.0132556
FBgn0038401	0.913145	0.0132683
FBgn0035995	1.03735	0.01329
FBgn0038966	-1.06477	0.01329
FBgn0033761	0.848064	0.0133991
FBgn0266810	1.51259	0.0133991
FBgn0034741	0.78891	0.0135253
FBgn0266671	0.923386	0.0135552
FBgn0028948	-1.3733	0.0135779
FBgn0050467	0.947032	0.0135779
FBgn0036805	0.702612	0.0136352
FBgn0027841	1.10219	0.013819
FBgn0004858	0.80128	0.0138336
FBgn0262560	1.16017	0.0139244
FBgn0010341	0.87101	0.0140038
FBgn0013983	0.910269	0.0140038
FBgn0030367	-1.04365	0.0141022
FBgn0002590	-0.796992	0.0141663
FBgn0051719	-1.19549	0.0141663
FBgn0030003	0.913053	0.0141926
FBgn0035021	0.922458	0.0142249
FBgn0050227	1.6012	0.014261
FBgn0002945	0.82095	0.0143331
FBgn0010741	0.897966	0.0143967
FBgn0029686	1.257	0.0144351
FBgn0005771	0.913476	0.0144689
FBgn0031357	1.02376	0.0144689
FBgn0267824	0.773243	0.0145011
FBgn0005670	-0.899693	0.0145634
FBgn0038292	0.970917	0.0146227
FBgn0266405	0.839921	0.014826
FBgn0034291	-1.16804	0.0148528
FBgn0250836	0.79778	0.0148528
FBgn0035425	0.831104	0.0152994
FBgn0051463	-0.862675	0.0152994
FBgn0259237	1.71639	0.0153999
FBgn0032981	-0.94699	0.0154252
FBgn0265739	-0.95645	0.0154283
FBgn0014380	0.870811	0.0154378
FBgn0037931	1.12818	0.0155322
FBgn0086912	1.01741	0.0157268
FBgn0263599	0.859607	0.0158962
FBgn0026263	1.85234	0.0159203
FBgn0040064	0.755743	0.0159283
FBgn0267975	0.759673	0.0159858
FBgn0029822	1.07058	0.0160727
FBgn0023095	0.875755	0.0160794
FBgn0032945	-0.879893	0.0162462
FBgn0024361	0.990221	0.016276
FBgn0036697	0.782023	0.016276
FBgn0051198	-0.946948	0.016276
FBgn0033971	1.01701	0.0162987
FBgn0030314	1.12384	0.0163424
FBgn0010422	0.945395	0.0163697
FBgn0013762	0.863128	0.0164138
FBgn0029903	1.01381	0.0164241
FBgn0267237	1.85783	0.0164469
FBgn0028471	0.818738	0.0165843
FBgn0053965	-1.02341	0.0166779
FBgn0014366	0.911416	0.0167139
FBgn0283480	0.674764	0.0168176
FBgn0025286	-0.767546	0.0169285
FBgn0010387	0.711662	0.0169843
FBgn0040234	1.34903	0.0169928
FBgn0004397	0.82355	0.0171993
FBgn0039417	0.852702	0.0172791
FBgn0030237	-0.742118	0.0173538
FBgn0033089	0.948908	0.0173538
FBgn0039848	1.51231	0.0173825
FBgn0037973	0.831577	0.0174473
FBgn0038928	1.15742	0.0174722
FBgn0024326	0.861388	0.0175042
FBgn0004509	0.671602	0.0175057
FBgn0029899	0.729938	0.0175057
FBgn0038396	0.822385	0.0175057
FBgn0261606	-0.849585	0.0175057
FBgn0028516	0.912269	0.0175158
FBgn0259234	0.881205	0.0176176
FBgn0261596	-0.740743	0.0178085
FBgn0040066	0.908036	0.0178361
FBgn0032435	0.897447	0.0179417
FBgn0260747	0.664992	0.0179757
FBgn0027491	-1.02666	0.0179996
FBgn0261592	-0.68224	0.0179996
FBgn0037782	-0.885883	0.0180408
FBgn0086683	0.752634	0.0180468
FBgn0259735	0.72581	0.0180468
FBgn0013765	0.719922	0.0181778
FBgn0005612	0.801038	0.018242
FBgn0033450	1.60039	0.0183236
FBgn0039741	0.784301	0.0183245
FBgn0086785	0.806926	0.0183245
FBgn0031784	-1.11585	0.0183262
FBgn0000565	-1.32071	0.0183728
FBgn0037315	0.749385	0.0184317
FBgn0030904	1.85605	0.0184356
FBgn0040725	-1.04258	0.0184464
FBgn0035718	-0.8849	0.0184581
FBgn0013981	-0.754403	0.0185202
FBgn0033315	1.15061	0.0186069
FBgn0032014	0.822228	0.0186452
FBgn0037435	1.23845	0.018672
FBgn0037683	0.911585	0.0187607
FBgn0036181	1.39206	0.0189171
FBgn0028381	0.917712	0.0191353
FBgn0032393	0.746172	0.0191917
FBgn0036152	0.809426	0.0192727
FBgn0010053	-0.757434	0.0193413
FBgn0005638	1.69585	0.0193846
FBgn0034054	0.88911	0.0194988
FBgn0024957	0.727791	0.0195656
FBgn0027287	0.854877	0.019604
FBgn0035462	1.34919	0.0196927
FBgn0029067	0.817382	0.0197397
FBgn0043470	-0.752325	0.0197436
FBgn0040519	-0.805427	0.0197653
FBgn0039474	-0.826572	0.0200487
FBgn0036063	-1.15416	0.0201869
FBgn0029941	0.753394	0.0202012
FBgn0035407	1.39322	0.0205273
FBgn0011659	1.27896	0.0205307
FBgn0031245	-0.749117	0.0205985
FBgn0022027	0.768632	0.0207041
FBgn0030973	0.750409	0.0209076
FBgn0052177	0.758935	0.0209543
FBgn0030412	0.668198	0.0209609
FBgn0039710	0.836592	0.0209956
FBgn0015229	0.827695	0.0210246
FBgn0036684	0.878955	0.0210497
FBgn0005617	0.823077	0.0211225
FBgn0030680	0.970046	0.0211225
FBgn0031968	-0.889474	0.021186
FBgn0039045	-0.853651	0.0212129
FBgn0027053	0.806901	0.0212331
FBgn0284249	0.886048	0.0212331
FBgn0035488	0.756509	0.0213288
FBgn0038702	-1.01085	0.0213585
FBgn0036921	0.800464	0.0213843
FBgn0015040	0.859697	0.0214185
FBgn0031820	0.743831	0.0215471
FBgn0038331	0.705353	0.0215886
FBgn0031023	0.832302	0.021704
FBgn0051516	-1.06794	0.021714
FBgn0046302	0.634258	0.0217897
FBgn0001257	0.739189	0.0218044
FBgn0034065	0.998876	0.0218044
FBgn0038756	-0.737337	0.0218044
FBgn0000289	0.647	0.0218452
FBgn0031939	-0.921433	0.0218556
FBgn0036301	0.862132	0.0218556
FBgn0034939	0.881297	0.0219015
FBgn0004852	0.815894	0.0222082
FBgn0030351	-0.714734	0.0223267
FBgn0038143	1.02871	0.0223267
FBgn0050369	-0.921511	0.0223267
FBgn0015575	-0.688743	0.0223389
FBgn0016032	-0.783387	0.0223618
FBgn0031977	0.631962	0.0225083
FBgn0051704	0.653721	0.0225083
FBgn0040383	-0.821387	0.0225444
FBgn0010300	0.706167	0.0225863
FBgn0013308	-1.55416	0.0227452
FBgn0023522	1.03518	0.0227511
FBgn0050466	0.900663	0.0227762
FBgn0002723	0.755352	0.0227874
FBgn0037060	-0.89701	0.0229465
FBgn0033127	0.852017	0.0230373
FBgn0014133	0.858501	0.0230566
FBgn0035770	0.763976	0.0230822
FBgn0051233	-0.8481	0.0231571
FBgn0263086	-0.715764	0.0232065
FBgn0037174	1.01465	0.0233678
FBgn0085203	1.04619	0.0233678
FBgn0024277	0.726117	0.0234433
FBgn0035948	1.00329	0.0234433
FBgn0037627	1.11078	0.023445
FBgn0026372	-0.724341	0.0235137
FBgn0034670	0.817868	0.0235137
FBgn0037843	0.836398	0.0239749
FBgn0033624	-0.868955	0.0239872
FBgn0029813	1.59788	0.0240321
FBgn0037935	-0.825148	0.0241179
FBgn0034706	0.756226	0.0241495
FBgn0260776	-1.10409	0.0241816
FBgn0032987	-0.74057	0.0243015
FBgn0015320	0.745424	0.0243112
FBgn0026427	0.777218	0.0243112
FBgn0033607	0.987451	0.0243112
FBgn0024998	0.995313	0.0244531
FBgn0030034	0.747544	0.0244531
FBgn0051410	1.33278	0.0245438
FBgn0029957	0.988997	0.024649
FBgn0032812	0.814454	0.0247081
FBgn0033266	0.789364	0.024791
FBgn0002622	-0.648019	0.0249355
FBgn0263046	-0.976308	0.0249745
FBgn0036929	0.669249	0.0249851
FBgn0032336	-0.838803	0.0250547
FBgn0031969	0.854277	0.0252003
FBgn0052638	0.977649	0.0252061
FBgn0035679	-0.960058	0.0255179
FBgn0030530	0.782157	0.0255465
FBgn0052707	0.893735	0.0256367
FBgn0085487	1.75122	0.0257905
FBgn0031571	0.941555	0.0258534
FBgn0034667	-1.78085	0.0258534
FBgn0031360	-0.878379	0.0260227
FBgn0037350	0.909676	0.0260227
FBgn0039407	1.20533	0.0260332
FBgn0027617	1.01303	0.0260528
FBgn0267164	-0.885452	0.0260528
FBgn0031194	0.891869	0.0261144
FBgn0040153	0.814196	0.0261144
FBgn0035101	0.850003	0.0261357
FBgn0038658	0.618458	0.0262073
FBgn0033065	1.01278	0.0265095
FBgn0037607	-0.950152	0.026788
FBgn0263002	-0.76389	0.0269468
FBgn0027378	0.928697	0.0270083
FBgn0001308	0.756402	0.0270563
FBgn0030293	0.835621	0.0270563
FBgn0032069	-0.785713	0.0270627
FBgn0052756	0.944095	0.0270684
FBgn0038549	1.06859	0.0271552
FBgn0002626	-0.755359	0.0274291
FBgn0032906	1.29551	0.0274291
FBgn0031043	0.761476	0.0275348
FBgn0028518	0.929676	0.0276255
FBgn0033652	-0.934472	0.0276263
FBgn0005777	0.699157	0.0277003
FBgn0028956	1.00532	0.0277393
FBgn0026756	1.441	0.0277856
FBgn0015035	-0.994268	0.0278493
FBgn0050005	0.779212	0.0279268
FBgn0051161	-0.745275	0.0279954
FBgn0002783	0.887628	0.0281037
FBgn0058263	-0.714169	0.0281437
FBgn0264823	0.996724	0.0282027
FBgn0266668	1.2334	0.0282027
FBgn0040718	-0.9957	0.0282497
FBgn0025463	0.906182	0.0283774
FBgn0031832	0.973671	0.0284209
FBgn0013675	-0.733756	0.02843
FBgn0015803	0.868453	0.0284734
FBgn0030834	0.893254	0.0285043
FBgn0035357	1.42755	0.0287554
FBgn0043456	0.687411	0.0288164
FBgn0267035	1.0023	0.0289811
FBgn0051773	-0.809269	0.029138
FBgn0038424	0.840271	0.0293084
FBgn0038548	1.18066	0.0293084
FBgn0003559	0.860134	0.0294448
FBgn0038377	-0.753327	0.0294586
FBgn0034381	1.12056	0.0295748
FBgn0037386	1.19231	0.0297216
FBgn0004101	0.859719	0.0297627
FBgn0052528	1.12073	0.029833
FBgn0283652	1.09116	0.0298791
FBgn0019968	0.786612	0.0299773
FBgn0035035	0.709038	0.0300528
FBgn0066084	-0.611744	0.030116
FBgn0032018	0.825137	0.0302671
FBgn0264508	1.76552	0.0302994
FBgn0016715	-0.674346	0.0303631
FBgn0033206	0.845155	0.0303639
FBgn0033846	1.18115	0.0303639
FBgn0027844	-0.648964	0.0305273
FBgn0261108	0.659002	0.0306203
FBgn0005640	0.664639	0.030635
FBgn0036733	1.01921	0.0306842
FBgn0085415	0.907621	0.0307483
FBgn0265574	1.12035	0.0307483
FBgn0004167	0.93835	0.0308764
FBgn0026181	0.827334	0.0309508
FBgn0037845	1.09321	0.0310254
FBgn0025335	0.757053	0.0312301
FBgn0054043	0.939958	0.0315508
FBgn0038640	0.756568	0.0315882
FBgn0023215	0.704591	0.0317382
FBgn0034279	0.915142	0.0318737
FBgn0262896	-0.688743	0.0318891
FBgn0031738	0.832408	0.0319832
FBgn0031286	0.983413	0.0320242
FBgn0039840	0.902515	0.0320242
FBgn0037255	0.755885	0.032099
FBgn0266564	-1.5803	0.032099
FBgn0015577	0.859625	0.0323952
FBgn0052772	0.794482	0.0325599
FBgn0035533	0.708597	0.0326309
FBgn0035538	-0.803392	0.0326309
FBgn0042189	-0.705993	0.0326309
FBgn0003308	0.993015	0.0329053
FBgn0085204	-0.848953	0.0329053
FBgn0037569	0.931979	0.0329601
FBgn0034923	0.745846	0.0329731
FBgn0032815	0.778174	0.0330018
FBgn0035089	0.685953	0.0330018
FBgn0037023	-0.981494	0.0330018
FBgn0044020	0.740148	0.0330376
FBgn0011743	-0.756503	0.03307
FBgn0036213	-0.728696	0.0331185
FBgn0010497	-0.917586	0.0333848
FBgn0035400	0.684821	0.0333848
FBgn0003388	1.15185	0.0334788
FBgn0026149	1.32012	0.0335006
FBgn0264339	0.915659	0.0335148
FBgn0036476	1.17961	0.0336452
FBgn0265719	1.60898	0.0337357
FBgn0039645	1.05862	0.033876
FBgn0025827	-1.20075	0.0339549
FBgn0032774	-0.722591	0.0340799
FBgn0024921	0.707351	0.0342039
FBgn0030891	0.974116	0.0343306
FBgn0051184	0.685418	0.0345688
FBgn0036028	0.824385	0.0346821
FBgn0026261	0.762407	0.0346993
FBgn0039543	0.72331	0.0347602
FBgn0038380	1.33391	0.0348364
FBgn0004861	0.979142	0.0348465
FBgn0029891	-0.575916	0.0349379
FBgn0002044	0.699382	0.0352125
FBgn0261631	-0.862522	0.0352125
FBgn0023097	0.844089	0.0352562
FBgn0038943	-1.52864	0.0352562
FBgn0037044	0.768337	0.0353687
FBgn0024555	0.773524	0.03537
FBgn0028554	0.955772	0.03537
FBgn0027538	1.07322	0.0355102
FBgn0053181	0.772234	0.0357137
FBgn0264361	1.35871	0.0359838
FBgn0038947	-0.588243	0.0362928
FBgn0262951	0.920972	0.0363354
FBgn0259163	0.815132	0.036395
FBgn0038504	0.74405	0.0364834
FBgn0030509	-1.05103	0.0365347
FBgn0034493	1.11231	0.0365347
FBgn0040238	0.88091	0.036757
FBgn0053099	0.752115	0.036757
FBgn0029843	-0.957026	0.0368002
FBgn0025381	1.23406	0.0368988
FBgn0032358	-0.85186	0.0368988
FBgn0015393	0.798931	0.0369659
FBgn0041581	0.70223	0.0369659
FBgn0086657	0.854377	0.0369659
FBgn0002567	0.66877	0.0371443
FBgn0027552	-0.737982	0.0371751
FBgn0038692	1.02127	0.0371751
FBgn0031082	-0.904025	0.0373709
FBgn0029639	-1.57825	0.0374226
FBgn0262511	-0.654793	0.0374226
FBgn0051523	0.623831	0.0376365
FBgn0035977	1.10839	0.0377104
FBgn0037244	0.775368	0.0377104
FBgn0034971	-0.654651	0.0377316
FBgn0026872	0.607657	0.0377744
FBgn0267760	-1.51709	0.0377744
FBgn0266917	0.751487	0.0379312
FBgn0034999	-0.688786	0.038
FBgn0040069	0.835935	0.0380377
FBgn0264715	-1.6225	0.0380377
FBgn0052436	-0.670777	0.0380765
FBgn0024364	0.716866	0.0381292
FBgn0051973	-0.931718	0.0381292
FBgn0038300	0.982382	0.0381703
FBgn0265003	0.702364	0.0381703
FBgn0024285	0.982199	0.0382537
FBgn0031634	1.23282	0.0383472
FBgn0261850	1.11818	0.0383556
FBgn0011272	-0.710208	0.0383837
FBgn0261862	-0.718444	0.038396
FBgn0038741	1.23525	0.0384443
FBgn0015582	0.762733	0.0386102
FBgn0016696	0.672248	0.0386766
FBgn0030245	-0.727186	0.0387324
FBgn0034002	0.763703	0.0387324
FBgn0264493	0.654346	0.0387324
FBgn0260972	-0.737902	0.0389424
FBgn0035082	-0.761528	0.0390754
FBgn0259704	1.12574	0.0390985
FBgn0028583	-0.565436	0.0393606
FBgn0034883	-0.752895	0.0394923
FBgn0011739	0.630673	0.0395263
FBgn0032076	-0.694371	0.0395263
FBgn0031693	-0.656754	0.0395465
FBgn0260441	-0.682246	0.0396691
FBgn0040236	0.716482	0.0399863
FBgn0063495	0.683264	0.0400835
FBgn0039158	0.843192	0.0400988
FBgn0003345	0.602794	0.0403748
FBgn0262714	0.82964	0.0404098
FBgn0039958	0.971179	0.040462
FBgn0014029	0.760939	0.0404935
FBgn0010412	-0.655383	0.0406063
FBgn0033225	0.83704	0.0407567
FBgn0004237	0.708678	0.0408478
FBgn0022097	-0.641835	0.0408478
FBgn0037147	-0.959535	0.0408478
FBgn0261064	0.687696	0.0408478
FBgn0266696	0.564287	0.0408478
FBgn0017561	0.74847	0.0408588
FBgn0032130	0.758039	0.040975
FBgn0261380	0.732236	0.040975
FBgn0262685	1.64962	0.040975
FBgn0016917	0.710337	0.0413384
FBgn0025866	0.736123	0.0413741
FBgn0034707	0.89927	0.0415003
FBgn0010409	-0.670517	0.0416955
FBgn0039595	-1.00322	0.0418264
FBgn0053290	-0.682742	0.0418264
FBgn0000541	0.668939	0.0418653
FBgn0031975	-1.09228	0.0419673
FBgn0265107	-1.57731	0.0420529
FBgn0283680	0.764106	0.0422526
FBgn0038017	-1.35899	0.042376
FBgn0037816	1.0942	0.042378
FBgn0033257	-1.38877	0.0424141
FBgn0052657	-0.766502	0.0425791
FBgn0035043	0.750905	0.0427395
FBgn0039010	-1.05525	0.0427395
FBgn0053120	0.699399	0.04274
FBgn0261575	0.724351	0.04274
FBgn0030451	0.772061	0.0428007
FBgn0002607	-0.663575	0.0430913
FBgn0034008	1.26577	0.0430913
FBgn0005694	0.727398	0.0431092
FBgn0033327	-0.944368	0.0431092
FBgn0037632	0.771371	0.0431092
FBgn0047114	0.874995	0.0431092
FBgn0033196	-0.717399	0.0432968
FBgn0036818	1.11571	0.0433339
FBgn0085308	-1.1968	0.0433339
FBgn0262976	0.828575	0.043435
FBgn0030685	0.789181	0.0434501
FBgn0035344	-0.860686	0.0435693
FBgn0052706	-1.21183	0.0436636
FBgn0034602	0.804132	0.0441016
FBgn0017550	0.731267	0.0441377
FBgn0083961	0.631725	0.0442209
FBgn0000046	-0.603318	0.044498
FBgn0026565	-0.715438	0.0449388
FBgn0001229	1.26332	0.0449564
FBgn0261014	-0.823993	0.0451574
FBgn0039359	-0.734925	0.0454113
FBgn0036746	0.675127	0.0457591
FBgn0034205	-1.15541	0.0457819
FBgn0034179	0.910626	0.0459742
FBgn0038449	-0.833086	0.0460912
FBgn0004860	0.919599	0.0461038
FBgn0067779	0.808915	0.04613
FBgn0011280	-0.676932	0.0461823
FBgn0028949	-0.711465	0.046265
FBgn0014865	0.687715	0.0463398
FBgn0036493	0.790828	0.0463757
FBgn0259917	-0.845643	0.0465969
FBgn0267534	1.2691	0.0465969
FBgn0038515	0.692804	0.0467066
FBgn0038613	-0.738348	0.0467066
FBgn0265140	0.733111	0.046712
FBgn0035720	-0.562567	0.0468234
FBgn0262736	-0.728558	0.0472065
FBgn0032149	0.768271	0.0477246
FBgn0002521	0.674137	0.0477728
FBgn0013325	-0.617175	0.0477728
FBgn0262848	1.39256	0.0478379
FBgn0005671	-0.680484	0.0478688
FBgn0034627	1.00237	0.0479784
FBgn0037726	-1.3223	0.0482347
FBgn0030995	1.06496	0.0482583
FBgn0263289	0.749832	0.0483453
FBgn0037999	0.925742	0.0486576
FBgn0260938	0.76286	0.048733
FBgn0027497	0.810389	0.0488503
FBgn0028434	1.37892	0.0490042
FBgn0043884	0.615788	0.0492107
FBgn0051679	-0.941933	0.0494929
FBgn0264991	-0.584284	0.0499516
FBgn0053286	-1.44049	0.0501597
FBgn0262732	0.631231	0.0502334
FBgn0028532	-0.782686	0.050258
FBgn0030001	1.47899	0.0505135
FBgn0028550	0.759655	0.0507017
FBgn0024698	0.951758	0.0509764
FBgn0040904	-0.778694	0.0510086
FBgn0020508	-0.68591	0.0511214
FBgn0036528	-1.60035	0.0511214
FBgn0284256	0.774195	0.0511214
FBgn0032079	0.842912	0.051322
FBgn0033055	0.810179	0.0514836
FBgn0003943	0.552596	0.0516263
FBgn0033750	1.21124	0.0517853
FBgn0003462	-0.507993	0.0518496
FBgn0037664	-0.740716	0.0518496
FBgn0052373	1.01138	0.0518496
FBgn0004387	0.622656	0.0520903
FBgn0037342	0.663315	0.0523468
FBgn0040208	0.775798	0.0524619
FBgn0029737	-0.58735	0.0525717
FBgn0032408	0.77423	0.0526261
FBgn0038609	0.708348	0.0526261
FBgn0021874	0.910351	0.0529594
FBgn0265850	-0.947079	0.0531856
FBgn0003459	0.898417	0.0533301
FBgn0030574	-0.633386	0.0533301
FBgn0263108	0.621944	0.0533301
FBgn0031377	0.882383	0.0533823
FBgn0036481	1.27899	0.0533823
FBgn0264294	-0.568925	0.0536046
FBgn0003390	-0.80662	0.0537188
FBgn0034938	0.695233	0.0537188
FBgn0015360	0.706896	0.053758
FBgn0019660	-0.812063	0.053758
FBgn0038576	0.72242	0.0539501
FBgn0031413	1.06311	0.0540581
FBgn0028473	-0.666334	0.054274
FBgn0051266	-0.744656	0.0544675
FBgn0030364	0.745497	0.054491
FBgn0041191	-0.852919	0.054491
FBgn0000463	0.846893	0.0545085
FBgn0002552	0.798421	0.0545564
FBgn0037456	-0.875871	0.0545978
FBgn0038494	-1.5113	0.0546501
FBgn0010621	0.704274	0.0546967
FBgn0035987	0.692257	0.0546967
FBgn0284255	0.701294	0.0546967
FBgn0034716	0.639813	0.055028
FBgn0036099	0.807428	0.0550508
FBgn0031493	0.771011	0.0551273
FBgn0032139	-1.04938	0.0551622
FBgn0023083	0.681614	0.055214
FBgn0028717	0.687628	0.055214
FBgn0036662	-0.624576	0.055214
FBgn0027329	0.723258	0.0554607
FBgn0039757	-0.688649	0.0555827
FBgn0051632	0.738038	0.0555827
FBgn0031856	-1.17809	0.055698
FBgn0035383	-0.658222	0.055713
FBgn0011274	0.70237	0.0557155
FBgn0025716	0.652219	0.0557641
FBgn0029785	-0.714913	0.0557641
FBgn0043783	-0.575146	0.0560116
FBgn0020412	0.549225	0.0561045
FBgn0037716	0.593013	0.0561045
FBgn0027084	0.737337	0.0561409
FBgn0031801	0.68414	0.0561975
FBgn0000454	0.597782	0.0562809
FBgn0035422	-0.702374	0.0562809
FBgn0036271	0.809817	0.0562809
FBgn0000629	0.656377	0.0563264
FBgn0013756	0.652939	0.0565556
FBgn0037911	0.770655	0.0565556
FBgn0029113	0.697031	0.0566849
FBgn0004926	0.721871	0.0567093
FBgn0026061	-0.652288	0.0567271
FBgn0051961	0.710298	0.0567271
FBgn0010403	-0.856275	0.0569094
FBgn0035443	1.16541	0.0570651
FBgn0004117	-0.675117	0.057073
FBgn0032968	-1.45634	0.0571048
FBgn0017579	-0.661825	0.0571159
FBgn0260968	1.43176	0.0571159
FBgn0050354	-0.720376	0.0571681
FBgn0027793	1.50735	0.057267
FBgn0029915	0.899128	0.0576891
FBgn0043534	-0.767282	0.0577007
FBgn0031392	0.614173	0.0577917
FBgn0030747	0.854628	0.0578556
FBgn0033429	-0.715536	0.0578793
FBgn0036487	0.716845	0.0578793
FBgn0031062	0.832977	0.0579721
FBgn0051016	-1.43805	0.05807
FBgn0032949	-0.64766	0.0581084
FBgn0041171	0.714541	0.0581793
FBgn0263762	-0.620363	0.0594185
FBgn0010812	0.687751	0.0594326
FBgn0051784	-0.71247	0.0595136
FBgn0029526	1.06411	0.0597186
FBgn0264081	-0.819941	0.0598367
FBgn0035001	0.644869	0.0601938
FBgn0035091	-0.657056	0.0602868
FBgn0261858	-0.99785	0.0603907
FBgn0259710	1.04387	0.0606668
FBgn0262476	-0.655609	0.0607513
FBgn0035495	-0.569459	0.0607601
FBgn0051368	0.824494	0.0607654
FBgn0053474	1.10225	0.0608449
FBgn0003942	-0.582068	0.0608994
FBgn0015609	-0.686313	0.0609767
FBgn0033471	0.851393	0.0609767
FBgn0036411	1.177	0.0610958
FBgn0085419	1.14473	0.0613044
FBgn0032202	-0.638572	0.0613409
FBgn0034742	0.705154	0.0614227
FBgn0261816	-0.687446	0.0614227
FBgn0265672	-0.993038	0.0614227
FBgn0266549	0.703076	0.0614227
FBgn0030960	-0.677079	0.0615559
FBgn0035695	-0.824727	0.0615559
FBgn0259174	0.681152	0.0615559
FBgn0050342	0.902845	0.0616209
FBgn0266350	1.03069	0.0620248
FBgn0261119	0.818571	0.0621004
FBgn0034067	-1.05264	0.0621347
FBgn0037550	0.768256	0.062157
FBgn0040832	-0.738329	0.062157
FBgn0267087	1.01523	0.0622293
FBgn0037372	0.73743	0.0622618
FBgn0027553	0.940638	0.0624056
FBgn0013684	-0.726727	0.0624491
FBgn0033264	0.668307	0.0624491
FBgn0033461	-0.692586	0.0624491
FBgn0032818	0.753965	0.0624654
FBgn0023143	0.589105	0.0625903
FBgn0039943	0.807669	0.0625903
FBgn0038466	0.791179	0.0625939
FBgn0004179	0.775574	0.0627046
FBgn0037360	0.587607	0.0627046
FBgn0083952	0.907593	0.0627046
FBgn0020249	0.686867	0.0628513
FBgn0037184	0.98995	0.0628513
FBgn0000709	0.831555	0.0629695
FBgn0033075	0.77351	0.0629776
FBgn0050268	-0.838867	0.0638287
FBgn0035971	-0.815598	0.0638361
FBgn0031143	-0.681426	0.0639545
FBgn0050429	-0.760537	0.0639545
FBgn0038552	-0.714238	0.0641863
FBgn0037554	0.915891	0.0642683
FBgn0029825	1.07443	0.0643036
FBgn0031292	-0.822698	0.0646771
FBgn0037899	-0.720561	0.0647157
FBgn0039261	0.727063	0.0647157
FBgn0045862	0.679572	0.0647157
FBgn0035152	0.855382	0.0648526
FBgn0036801	0.712564	0.06489
FBgn0024807	0.625553	0.0651512
FBgn0087008	0.662556	0.0651512
FBgn0053679	1.32007	0.0653509
FBgn0037341	0.584689	0.0654042
FBgn0037363	0.612847	0.0654042
FBgn0000212	0.633586	0.0656547
FBgn0036838	1.04794	0.0659228
FBgn0033287	-0.690519	0.0659797
FBgn0259979	-0.651515	0.0659797
FBgn0034723	0.680988	0.0660651
FBgn0035346	0.540386	0.0661996
FBgn0037385	-1.2057	0.0661996
FBgn0034572	0.837945	0.066308
FBgn0026713	0.69799	0.0665913
FBgn0250830	0.692601	0.0666326
FBgn0031937	-0.781783	0.0670531
FBgn0033690	0.798553	0.0671345
FBgn0266053	0.836102	0.0671345
FBgn0003310	0.762041	0.0672552
FBgn0036005	0.710481	0.0672552
FBgn0085420	-1.0715	0.0672552
FBgn0262519	0.69722	0.0672552
FBgn0040299	0.82084	0.0672912
FBgn0260745	-0.70232	0.0672912
FBgn0033027	-0.696553	0.0673129
FBgn0050275	-0.818656	0.0673129
FBgn0027587	0.774113	0.067337
FBgn0266647	-0.89391	0.067337
FBgn0085330	-0.767553	0.0673876
FBgn0000277	0.811656	0.067489
FBgn0032633	0.856207	0.067489
FBgn0051716	0.594153	0.067489
FBgn0267220	-1.47032	0.067489
FBgn0031163	-0.875547	0.0676666
FBgn0034483	-0.790658	0.0676666
FBgn0039141	0.758016	0.0676666
FBgn0260768	1.07324	0.0676666
FBgn0262827	-1.44861	0.067909
FBgn0038746	0.710491	0.0680411
FBgn0014396	0.764751	0.0682513
FBgn0032814	0.905947	0.0682513
FBgn0024362	0.659331	0.0683185
FBgn0038258	-0.66935	0.0683185
FBgn0264089	0.833742	0.0686163
FBgn0027330	0.795062	0.0686754
FBgn0038790	-0.700589	0.0686754
FBgn0034935	-0.672815	0.0687505
FBgn0015277	-0.815806	0.0688155
FBgn0036754	0.8952	0.0688494
FBgn0030478	-0.68376	0.0689004
FBgn0003391	0.598888	0.0690344
FBgn0267408	0.71103	0.0691511
FBgn0032256	0.883515	0.0691615
FBgn0036924	-0.712098	0.0691615
FBgn0051821	-0.677344	0.0691615
FBgn0000047	-0.600815	0.0692525
FBgn0085190	-0.766521	0.0692525
FBgn0030270	-1.15775	0.0693069
FBgn0262353	-0.745555	0.0693069
FBgn0030086	0.641847	0.0697452
FBgn0030029	-1.32739	0.0697926
FBgn0036058	0.658907	0.0698273
FBgn0037750	0.807322	0.0698273
FBgn0014020	0.620171	0.0699428
FBgn0033212	0.718037	0.0700997
FBgn0039026	0.567313	0.0701973
FBgn0032644	0.745974	0.0706199
FBgn0029906	0.743723	0.0706953
FBgn0265998	0.68605	0.0707158
FBgn0036990	0.677285	0.0707472
FBgn0002571	0.715895	0.0707834
FBgn0002570	-0.593626	0.0709194
FBgn0031145	0.609066	0.0709629
FBgn0010421	0.669963	0.0709944
FBgn0032810	0.719969	0.0709944
FBgn0034563	-0.665848	0.0710459
FBgn0085430	0.567318	0.0710459
FBgn0040730	0.859663	0.07107
FBgn0267228	1.47282	0.0712791
FBgn0035384	-0.800444	0.0712867
FBgn0035772	0.619811	0.0713371
FBgn0030529	0.75806	0.0716509
FBgn0036687	-0.734229	0.0717979
FBgn0010265	-0.625838	0.0719328
FBgn0039966	1.17293	0.0719328
FBgn0052832	-0.798419	0.0721096
FBgn0034671	-0.689137	0.0721466
FBgn0259822	-0.705397	0.0721466
FBgn0002638	0.720153	0.0722987
FBgn0052232	-1.16304	0.0724549
FBgn0267195	1.53832	0.0726485
FBgn0029512	0.615753	0.0729466
FBgn0037760	0.683498	0.0729514
FBgn0025630	0.722687	0.0730451
FBgn0266635	-1.16579	0.073337
FBgn0031786	-0.657221	0.0733965
FBgn0029838	-0.640831	0.0734334
FBgn0002856	-0.742193	0.0738042
FBgn0033475	0.650882	0.0738839
FBgn0027779	-0.677538	0.0742143
FBgn0028662	-0.776161	0.0742641
FBgn0265630	0.570946	0.0742641
FBgn0039713	-0.611714	0.0744671
FBgn0052086	-1.3485	0.0745812
FBgn0020622	0.72063	0.0746268
FBgn0044872	0.984833	0.0746268
FBgn0027087	0.682466	0.074965
FBgn0021944	0.584716	0.0750211
FBgn0020251	0.729031	0.0751077
FBgn0033631	-0.634403	0.0751976
FBgn0266258	1.417	0.0751976
FBgn0032724	0.64536	0.075459
FBgn0011205	0.561752	0.075577
FBgn0086901	0.592434	0.0755874
FBgn0010438	0.798362	0.0757378
FBgn0038872	0.808609	0.0758486
FBgn0031420	0.723133	0.0760451
FBgn0010772	0.541672	0.0760646
FBgn0027090	0.679902	0.0765218
FBgn0035667	-0.536149	0.0765218
FBgn0250826	-0.609632	0.0765218
FBgn0263618	-1.23111	0.0765218
FBgn0051826	-0.768521	0.0766261
FBgn0000384	0.719422	0.0768792
FBgn0003042	0.905051	0.0768792
FBgn0038989	0.884442	0.0770329
FBgn0038307	0.66743	0.0773421
FBgn0004924	0.605888	0.077466
FBgn0037126	-0.961756	0.077466
FBgn0260934	0.636048	0.077466
FBgn0011694	-0.698019	0.0778452
FBgn0031003	0.81232	0.0782175
[truncated: 15,423 more rows]

## Sheet: D. SCR-4hpi
Genes differentially expressed between UC and 4hpi in JrSCR
	log2FC	FDR
FBgn0034647	2.72581	1.48238e-49
FBgn0033153	2.59257	5.42381e-40
FBgn0264704	2.43488	3.84545e-26
FBgn0005660	1.80499	8.8467e-19
FBgn0051324	1.45455	2.85262e-14
FBgn0086450	1.44179	4.03824e-13
FBgn0033519	1.86839	4.35213e-13
FBgn0025709	1.6121	1.45134e-12
FBgn0042105	1.42997	1.75622e-12
FBgn0053181	1.18802	3.56667e-12
FBgn0036767	1.52943	6.65139e-11
FBgn0034909	1.17742	4.34434e-10
FBgn0036449	1.05911	2.40934e-09
FBgn0051259	1.48233	6.45391e-09
FBgn0037906	1.24644	8.52648e-09
FBgn0033518	1.57769	1.91437e-08
FBgn0036749	1.41516	1.10349e-07
FBgn0001168	1.17616	1.2e-07
FBgn0002939	-1.26487	1.22083e-07
FBgn0053510	1.45856	3.17245e-07
FBgn0033928	1.26459	4e-07
FBgn0041184	1.11405	4.93565e-07
FBgn0035006	1.24784	6.47e-07
FBgn0033520	1.38557	1.10242e-06
FBgn0040609	1.04	1.35438e-06
FBgn0052103	0.938193	2.04717e-06
FBgn0034394	0.901443	2.37293e-06
FBgn0266417	-0.95996	2.49338e-06
FBgn0031033	1.23407	6.67328e-06
FBgn0259237	1.02768	8.6173e-06
FBgn0038740	0.84651	2.14675e-05
FBgn0038595	1.11755	2.23189e-05
FBgn0053511	1.24093	2.33959e-05
FBgn0261862	-0.838698	2.73937e-05
FBgn0032400	-0.820175	4.04203e-05
FBgn0259937	0.916912	4.0635e-05
FBgn0033760	0.758218	0.000104201
FBgn0264272	1.07686	0.000152258
FBgn0037203	0.901246	0.000162724
FBgn0026196	0.813656	0.00017983
FBgn0037936	-1.0095	0.00017983
FBgn0038901	1.05247	0.000195362
FBgn0053192	0.961251	0.000200548
FBgn0263005	0.814436	0.000200548
FBgn0019928	-0.827352	0.000248524
FBgn0266853	1.06578	0.000272743
FBgn0023526	0.800227	0.000285789
FBgn0262146	0.896083	0.000335326
FBgn0002780	0.820231	0.00035014
FBgn0029932	1.10337	0.000498624
FBgn0000097	0.745865	0.000521239
FBgn0038897	0.896558	0.000529003
FBgn0063497	-0.881819	0.000529003
FBgn0052369	0.836917	0.000535742
FBgn0083123	0.955741	0.000798239
FBgn0031170	0.724656	0.000820824
FBgn0039768	1.05071	0.000820824
FBgn0063493	-0.866404	0.000820824
FBgn0027330	0.97577	0.00089662
FBgn0031034	-0.885597	0.00090458
FBgn0032925	0.763011	0.00090458
FBgn0036752	0.804075	0.00106781
FBgn0052512	0.835687	0.00137973
FBgn0035743	0.878455	0.00180704
FBgn0267156	1.02779	0.00211244
FBgn0030189	0.892946	0.00217813
FBgn0036806	0.907565	0.00221115
FBgn0035904	-0.800246	0.00247907
FBgn0033741	0.785382	0.00252121
FBgn0037934	-0.734182	0.00262026
FBgn0032408	0.734411	0.00268721
FBgn0032850	-0.823085	0.00268721
FBgn0032202	-0.61434	0.00272809
FBgn0035620	0.620587	0.00272809
FBgn0014018	0.714717	0.0028128
FBgn0030817	0.925622	0.0028128
FBgn0032726	-0.713916	0.0028128
FBgn0034496	0.829828	0.00310319
FBgn0038601	0.830554	0.00310319
FBgn0045800	0.861486	0.00310319
FBgn0086912	0.880576	0.00310319
FBgn0029525	0.741776	0.0031772
FBgn0034573	-0.663434	0.00320031
FBgn0039769	0.70959	0.00321911
FBgn0021995	0.687841	0.00328611
FBgn0031227	0.851412	0.00344743
FBgn0029608	-0.83261	0.00358403
FBgn0039342	-0.806018	0.00394802
FBgn0010292	0.628751	0.0041369
FBgn0038964	0.675925	0.00440999
FBgn0037248	0.838126	0.00477467
FBgn0042101	0.833172	0.00480127
FBgn0034390	0.694465	0.00485358
FBgn0039714	0.640546	0.00485419
FBgn0260456	0.660703	0.00521658
FBgn0003557	0.701173	0.00555503
FBgn0033048	-0.693533	0.00572198
FBgn0035718	-0.638642	0.00599195
FBgn0052054	0.712318	0.00655788
FBgn0031654	-0.935188	0.00674534
FBgn0015393	0.693734	0.00709456
FBgn0031040	0.761826	0.00717272
FBgn0036237	0.651126	0.00717272
FBgn0013772	0.867199	0.00737667
FBgn0019938	0.78573	0.00759854
FBgn0063492	-0.726924	0.00759854
FBgn0259173	0.633619	0.00797113
FBgn0037489	0.725572	0.0085514
FBgn0033327	0.827595	0.00973981
FBgn0270926	0.697218	0.00999288
FBgn0000395	0.772912	0.0102062
FBgn0010651	0.580257	0.0102062
FBgn0039736	0.666507	0.0107329
FBgn0034317	0.684701	0.011816
FBgn0031968	-0.629213	0.0118902
FBgn0033792	0.86742	0.0119991
FBgn0022069	0.699741	0.0123779
FBgn0003278	0.832839	0.0126802
FBgn0032401	-0.848929	0.012814
FBgn0036124	0.615516	0.0133053
FBgn0031069	0.529628	0.0143705
FBgn0266450	0.662656	0.0143705
FBgn0038746	0.66543	0.014428
FBgn0010926	0.720697	0.015032
FBgn0039182	0.701526	0.0153777
FBgn0263839	0.769537	0.0155893
FBgn0020906	-0.628677	0.0159604
FBgn0036514	0.668792	0.0162966
FBgn0035679	-0.708805	0.0167909
FBgn0032050	0.607657	0.0172471
FBgn0259711	0.838485	0.0172471
FBgn0003053	0.540167	0.0174749
FBgn0030048	0.763848	0.0174749
FBgn0033216	-0.739	0.0174749
FBgn0038100	-0.511213	0.0174749
FBgn0050272	0.858365	0.0174749
FBgn0040069	0.727835	0.0184161
FBgn0038407	0.649039	0.0189446
FBgn0039319	0.86014	0.0189446
FBgn0004512	0.701084	0.0199439
FBgn0033188	0.600354	0.0199439
FBgn0035524	0.691259	0.0203678
FBgn0040060	-0.56743	0.0205305
FBgn0015039	-0.530405	0.020585
FBgn0085359	-0.626005	0.0208734
FBgn0041094	0.51888	0.0213301
FBgn0030720	0.772942	0.0217717
FBgn0040153	-0.585809	0.0217717
FBgn0025837	-0.667447	0.0221242
FBgn0266581	0.628122	0.022795
FBgn0052344	0.663926	0.0245359
FBgn0034247	-0.63842	0.0267131
FBgn0034528	0.691403	0.027908
FBgn0027611	-0.512061	0.0280239
FBgn0266918	-0.587653	0.0297604
FBgn0039107	0.704019	0.030245
FBgn0003062	0.526938	0.0302508
FBgn0032085	0.628682	0.0309434
FBgn0036766	0.584204	0.0314627
FBgn0002524	0.612417	0.0315477
FBgn0026315	-0.595977	0.0316461
FBgn0260756	-0.654234	0.0316461
FBgn0011638	0.644052	0.0320484
FBgn0015575	-0.535032	0.0320484
FBgn0038974	0.685233	0.0324717
FBgn0037007	-0.565368	0.0324913
FBgn0250869	0.637186	0.0324913
FBgn0004426	-0.652216	0.0327817
FBgn0027287	0.57017	0.0327817
FBgn0031657	0.575046	0.0353553
FBgn0033507	0.728998	0.0353673
FBgn0037815	0.718595	0.036087
FBgn0267164	-0.670504	0.036087
FBgn0037659	0.595764	0.0361832
FBgn0013717	0.616246	0.0365229
FBgn0039777	-0.58894	0.0374507
FBgn0040256	-0.693045	0.038742
FBgn0263605	0.763135	0.0387766
FBgn0033774	-0.605292	0.0389787
FBgn0001330	0.735818	0.0399304
FBgn0035926	-0.57273	0.0403363
FBgn0026079	0.631278	0.0404652
FBgn0028476	0.592024	0.0437061
FBgn0030699	0.704146	0.0437061
FBgn0035779	-0.543407	0.0437061
FBgn0036188	0.640585	0.0437061
FBgn0051265	-0.504901	0.0437061
FBgn0031906	-0.673967	0.0439992
FBgn0024315	0.493058	0.0457216
FBgn0015351	0.720321	0.0460019
FBgn0283494	-0.544231	0.0460019
FBgn0262601	0.642397	0.0471262
FBgn0010278	0.625786	0.048377
FBgn0042102	0.592025	0.0483941
FBgn0259938	0.511261	0.0485029
FBgn0011742	0.560239	0.0486879
FBgn0029755	0.717058	0.0486879
FBgn0034915	0.624819	0.0524646
FBgn0020386	0.484672	0.0537133
FBgn0024980	0.529134	0.0537133
FBgn0035336	0.627591	0.0542687
FBgn0027090	0.548469	0.0544039
FBgn0030484	-0.678875	0.0544039
FBgn0037387	0.550045	0.055055
FBgn0038878	-0.570143	0.055055
FBgn0261614	-0.728977	0.05589
FBgn0038401	0.723831	0.0559248
FBgn0032298	0.621827	0.056232
FBgn0038981	0.522529	0.059934
FBgn0031998	-0.566082	0.0608604
FBgn0013469	0.541771	0.0608791
FBgn0031182	-0.591833	0.0608791
FBgn0039941	-0.611603	0.0608791
FBgn0260000	0.758422	0.0608791
FBgn0039787	-0.628922	0.0608819
FBgn0013771	-0.720993	0.0609992
FBgn0261113	0.554779	0.0609992
FBgn0033215	-0.654223	0.0641678
FBgn0036257	-0.528727	0.0641678
FBgn0032051	0.544761	0.0645478
FBgn0033571	0.525426	0.0645559
FBgn0030816	0.690465	0.0667444
FBgn0033913	0.609526	0.0667444
FBgn0011705	0.620276	0.0688836
FBgn0033782	0.604801	0.0692719
FBgn0031126	0.54641	0.0692866
FBgn0038183	0.554028	0.0714505
FBgn0013672	-0.495349	0.0747241
FBgn0033636	0.517599	0.0751544
FBgn0034999	0.53856	0.0751544
FBgn0035213	0.612205	0.0751544
FBgn0051974	0.59752	0.0751544
FBgn0038098	0.551347	0.0760355
FBgn0023542	0.514218	0.0789453
FBgn0032069	-0.457437	0.0789453
FBgn0038146	0.578162	0.0789453
FBgn0033649	0.569686	0.0798497
FBgn0040252	-0.679117	0.0802406
FBgn0037137	0.564989	0.0828676
FBgn0003358	-0.42348	0.0828707
FBgn0039829	0.517224	0.0828707
FBgn0036754	0.689063	0.083922
FBgn0030878	0.562115	0.0840174
FBgn0030769	-0.696482	0.0842968
FBgn0040251	0.7152	0.0872986
FBgn0036756	0.504768	0.0885135
FBgn0035811	-0.474772	0.088841
FBgn0013676	-0.5425	0.0913455
FBgn0243512	0.497022	0.0913455
FBgn0261854	0.511821	0.0913455
FBgn0028509	-0.586258	0.0914871
FBgn0031929	-0.54919	0.0942612
FBgn0085358	-0.406136	0.0943459
FBgn0261108	0.451651	0.0943459
FBgn0034312	0.579446	0.095031
FBgn0003396	0.472121	0.0953503
FBgn0030067	0.628206	0.0953602
FBgn0011555	-0.458121	0.0968748
FBgn0030952	-0.676674	0.0968748
FBgn0031248	-0.544819	0.0988789
FBgn0284253	0.504828	0.0988789
FBgn0050349	0.554914	0.100491
FBgn0033631	-0.531186	0.101156
FBgn0002945	0.568696	0.101303
FBgn0013688	-0.420035	0.101303
FBgn0027601	0.549542	0.101303
FBgn0051133	0.630977	0.101303
FBgn0034612	0.657063	0.102508
FBgn0085223	0.541709	0.1047
FBgn0037328	-0.427358	0.106291
FBgn0038916	0.516741	0.106291
FBgn0040212	0.601854	0.106854
FBgn0015527	0.59379	0.109054
FBgn0051104	-0.539297	0.109054
FBgn0052982	0.545663	0.109054
FBgn0040250	-0.662608	0.110719
FBgn0014455	0.483272	0.112741
FBgn0264295	0.578264	0.115132
FBgn0030061	0.628219	0.115915
FBgn0029148	0.526478	0.116137
FBgn0034417	0.479973	0.116137
FBgn0263241	0.622856	0.116137
FBgn0036686	0.519067	0.118135
FBgn0031643	0.590074	0.118549
FBgn0032144	-0.522092	0.119394
FBgn0038412	0.559738	0.121257
FBgn0021874	0.589748	0.123672
FBgn0034422	0.550906	0.123672
FBgn0051300	-0.545918	0.123672
FBgn0053505	0.648326	0.123672
FBgn0265137	0.461338	0.123672
FBgn0267365	0.488507	0.123672
FBgn0031661	0.491444	0.124349
FBgn0034067	-0.626902	0.124707
FBgn0023129	0.459897	0.124936
FBgn0039760	-0.476327	0.12583
FBgn0038968	0.53196	0.12618
FBgn0035337	0.535456	0.126945
FBgn0030300	0.621497	0.127302
FBgn0001225	-0.461913	0.128879
FBgn0013269	0.430811	0.129879
FBgn0039115	0.599259	0.130337
FBgn0036663	-0.394933	0.130403
FBgn0027932	0.449142	0.131182
FBgn0038424	0.520146	0.131182
FBgn0261631	-0.547546	0.131182
FBgn0035906	-0.485168	0.133526
FBgn0036301	0.587715	0.136704
FBgn0027602	0.597038	0.136949
FBgn0031732	-0.638134	0.136949
FBgn0013981	-0.395621	0.13767
FBgn0030245	-0.454297	0.13767
FBgn0034073	0.534374	0.13767
FBgn0034734	0.540182	0.13818
FBgn0030521	-0.417588	0.138398
FBgn0037517	0.511753	0.138398
FBgn0033548	0.504717	0.142529
FBgn0016078	-0.555561	0.142699
FBgn0024360	0.447867	0.144633
FBgn0284256	0.477785	0.150846
FBgn0038275	0.523351	0.152012
FBgn0029999	0.553702	0.152519
FBgn0038037	-0.471762	0.154354
FBgn0030611	0.548135	0.154449
FBgn0000636	0.446501	0.157219
FBgn0024997	0.498966	0.157219
FBgn0033379	0.479581	0.157219
FBgn0033557	0.621823	0.157219
FBgn0250836	-0.467384	0.157219
FBgn0010040	0.654627	0.159572
FBgn0031662	0.498602	0.160681
FBgn0052813	0.473566	0.163414
FBgn0030148	0.441499	0.165894
FBgn0039778	-0.462792	0.165894
FBgn0031907	-0.619966	0.165985
FBgn0033624	-0.456266	0.166688
FBgn0052024	-0.634135	0.166715
FBgn0052409	0.505208	0.169865
FBgn0032727	-0.572018	0.171314
FBgn0260439	-0.575855	0.171314
FBgn0261808	0.471825	0.171314
FBgn0035540	-0.535601	0.173839
FBgn0034717	-0.456507	0.180282
FBgn0037935	-0.502873	0.180282
FBgn0004390	0.494267	0.180669
FBgn0004914	0.407508	0.180669
FBgn0020272	0.591344	0.180669
FBgn0031801	0.367627	0.180669
FBgn0031950	-0.444829	0.180669
FBgn0032068	-0.378216	0.180669
FBgn0032644	0.511421	0.180669
FBgn0036460	0.530488	0.180669
FBgn0052115	0.544148	0.180669
FBgn0027844	-0.416586	0.187277
FBgn0039538	0.591627	0.187277
FBgn0027506	-0.46293	0.191822
FBgn0016031	0.432088	0.193371
FBgn0023167	0.413848	0.193371
FBgn0032620	0.598001	0.193371
FBgn0036254	0.520019	0.193371
FBgn0024364	0.487634	0.19368
FBgn0036622	-0.375899	0.194473
FBgn0083975	0.589454	0.19453
FBgn0001224	-0.476102	0.194694
FBgn0035806	0.565262	0.194694
FBgn0035665	-0.460378	0.19715
FBgn0037012	0.505767	0.19715
FBgn0033292	-0.519871	0.198368
FBgn0284245	-0.365264	0.199942
FBgn0001341	0.606514	0.203033
FBgn0038349	-0.457111	0.203033
FBgn0039325	0.455728	0.206015
FBgn0037485	0.517112	0.20675
FBgn0024250	0.489894	0.207627
FBgn0030960	-0.410466	0.209158
FBgn0035499	-0.428458	0.209158
FBgn0039315	0.608702	0.209158
FBgn0051446	-0.566361	0.209158
FBgn0261479	0.463023	0.209158
FBgn0264785	-0.448753	0.209158
FBgn0038391	0.491765	0.210239
FBgn0086447	0.504113	0.210239
FBgn0034304	0.557589	0.211152
FBgn0262007	0.431791	0.214025
FBgn0037439	0.455482	0.214725
FBgn0261556	0.424206	0.214725
FBgn0039886	0.527705	0.216274
FBgn0003475	0.388263	0.218768
FBgn0040837	0.529455	0.219271
FBgn0066084	-0.342489	0.219271
FBgn0052418	0.511997	0.219413
FBgn0028744	0.558545	0.219635
FBgn0052636	0.598155	0.220436
FBgn0021796	-0.581928	0.221194
FBgn0003984	0.57888	0.222208
FBgn0010246	-0.441578	0.222208
FBgn0261793	0.360462	0.223215
FBgn0051266	-0.421404	0.224316
FBgn0001104	0.438181	0.226144
FBgn0000611	-0.461678	0.226916
FBgn0024957	0.397664	0.230356
FBgn0050456	0.428629	0.233546
FBgn0051267	-0.415859	0.235399
FBgn0086134	-0.460418	0.235399
FBgn0250815	-0.463935	0.237324
FBgn0035667	-0.410592	0.241692
FBgn0260462	-0.365792	0.242172
FBgn0004587	0.370166	0.243273
FBgn0010497	0.452612	0.243273
FBgn0261675	0.53261	0.243273
FBgn0036697	0.44068	0.243277
FBgn0031988	0.457707	0.249365
FBgn0051694	0.601369	0.249365
FBgn0010741	0.420178	0.253279
FBgn0030630	0.494713	0.253279
FBgn0030400	0.344615	0.254822
FBgn0051431	-0.476873	0.254822
FBgn0054043	-0.523681	0.254822
FBgn0041627	0.570141	0.25562
FBgn0038718	0.432655	0.256896
FBgn0039487	0.464027	0.256896
FBgn0038257	-0.484974	0.260214
FBgn0020307	0.539487	0.260272
FBgn0028540	-0.491027	0.260272
FBgn0030653	-0.454953	0.260272
FBgn0033429	-0.468292	0.260272
FBgn0034935	-0.451812	0.260272
FBgn0039868	0.442288	0.260272
FBgn0040066	0.499442	0.260272
FBgn0259740	-0.507991	0.260272
FBgn0284246	0.494133	0.260272
FBgn0000139	-0.440141	0.260904
FBgn0015795	-0.382013	0.260904
FBgn0052107	-0.447475	0.260904
FBgn0053116	0.525977	0.260904
FBgn0261380	0.422755	0.260904
FBgn0037518	0.534158	0.261335
FBgn0022288	0.517319	0.26135
FBgn0035356	-0.373257	0.262766
FBgn0030208	0.428972	0.262907
FBgn0036422	-0.408216	0.264182
FBgn0034443	-0.409247	0.265046
FBgn0259748	-0.38524	0.265046
FBgn0035781	-0.444881	0.267018
FBgn0040732	-0.533207	0.267983
FBgn0029905	0.453471	0.268047
FBgn0014870	0.418507	0.268379
FBgn0001230	-0.481178	0.269907
FBgn0035977	0.554056	0.270604
FBgn0024329	0.452093	0.271358
FBgn0038638	0.472112	0.27254
FBgn0261535	0.535223	0.27254
FBgn0260632	0.455162	0.275024
FBgn0031683	-0.4442	0.275081
FBgn0262560	0.576353	0.275081
FBgn0027296	0.549749	0.276128
FBgn0037019	0.416618	0.276128
FBgn0038597	0.51771	0.276128
FBgn0038811	0.512129	0.276128
FBgn0040271	-0.506277	0.276128
FBgn0261872	0.452958	0.276128
FBgn0039543	0.406012	0.276287
FBgn0266362	0.506034	0.276287
FBgn0043364	0.419554	0.27641
FBgn0030756	-0.520277	0.276546
FBgn0033471	0.50307	0.276546
FBgn0036246	-0.440024	0.276546
FBgn0260972	-0.393761	0.276546
FBgn0038774	-0.542962	0.278177
FBgn0003310	0.43752	0.278441
FBgn0013678	-0.477116	0.278596
FBgn0038414	-0.482412	0.282174
FBgn0027086	0.432296	0.28671
FBgn0032701	0.551245	0.28671
FBgn0036547	-0.542494	0.28671
FBgn0037890	0.349669	0.28671
FBgn0040718	-0.53637	0.28671
FBgn0050424	0.427585	0.28671
FBgn0260789	0.485126	0.28701
FBgn0263773	-0.392419	0.287274
FBgn0030855	0.531693	0.290491
FBgn0026061	-0.377387	0.291386
FBgn0085227	0.482399	0.292489
FBgn0261794	-0.483729	0.292635
FBgn0010339	0.384114	0.294482
FBgn0051288	0.568415	0.294482
FBgn0033485	0.417929	0.297633
FBgn0010357	-0.453532	0.300569
FBgn0038455	0.484288	0.300569
FBgn0262736	-0.332124	0.301969
FBgn0014388	0.341596	0.306678
FBgn0261617	0.350706	0.311511
FBgn0015572	-0.519915	0.316386
FBgn0026015	0.377225	0.316386
FBgn0031321	0.481654	0.316386
FBgn0031836	0.348975	0.316386
FBgn0034718	0.393724	0.316386
FBgn0040636	-0.358001	0.316386
FBgn0267035	0.5457	0.316386
FBgn0000183	0.392301	0.318342
FBgn0039175	0.453817	0.319847
FBgn0040973	-0.518373	0.321688
FBgn0039929	0.377181	0.325631
FBgn0033661	0.406747	0.326301
FBgn0035400	0.375127	0.327082
FBgn0040832	-0.430439	0.327082
FBgn0003676	0.409105	0.327174
FBgn0025628	0.369791	0.327174
FBgn0025697	-0.414348	0.327174
FBgn0033945	0.494137	0.327174
FBgn0030850	0.437696	0.3292
FBgn0041581	0.366734	0.329331
FBgn0052758	0.474687	0.331111
FBgn0037661	-0.525485	0.331646
FBgn0030631	0.462435	0.332481
FBgn0034588	0.423911	0.332481
FBgn0036263	0.527246	0.332481
FBgn0036787	-0.536279	0.332481
FBgn0038465	-0.485368	0.332481
FBgn0040099	-0.405847	0.332481
FBgn0000567	-0.515632	0.332726
FBgn0039269	0.511171	0.335766
FBgn0034902	-0.386948	0.335793
FBgn0000565	-0.501288	0.335799
FBgn0028894	-0.454131	0.336403
FBgn0261625	0.445539	0.336984
FBgn0036020	-0.460925	0.339087
FBgn0025629	0.420462	0.34218
FBgn0027538	0.522728	0.345076
FBgn0052230	-0.337554	0.345076
FBgn0034052	-0.434851	0.345306
FBgn0034663	-0.439307	0.346134
FBgn0036225	-0.538937	0.346405
FBgn0032987	-0.306511	0.349574
FBgn0032430	0.445979	0.350145
FBgn0032916	0.463381	0.350145
FBgn0039470	-0.478636	0.352341
FBgn0263081	-0.436625	0.352341
FBgn0037561	0.472727	0.355214
FBgn0041579	0.491241	0.355214
FBgn0002590	-0.310506	0.355562
FBgn0003257	0.467512	0.356386
FBgn0013343	0.313685	0.358032
FBgn0052423	0.297866	0.358646
FBgn0033051	0.453426	0.362308
FBgn0015919	0.480877	0.363119
FBgn0028532	-0.452219	0.363119
FBgn0014391	-0.397446	0.365707
FBgn0013684	-0.359469	0.365955
FBgn0039321	-0.365647	0.365955
FBgn0029929	0.501252	0.3666
FBgn0034967	-0.306457	0.3666
FBgn0037607	-0.379074	0.3666
FBgn0015568	-0.349722	0.367371
FBgn0043470	-0.341809	0.369332
FBgn0019637	0.43464	0.370395
FBgn0032453	-0.335932	0.370395
FBgn0003231	-0.343993	0.370523
FBgn0031865	0.413854	0.370523
FBgn0039310	-0.417824	0.370523
FBgn0039756	0.412694	0.37257
FBgn0053265	-0.474085	0.373406
FBgn0266549	0.392469	0.373988
FBgn0266769	-0.51002	0.374837
FBgn0010438	0.482074	0.375846
FBgn0035173	0.346274	0.377164
FBgn0039311	-0.324719	0.377365
FBgn0037372	0.460358	0.377913
FBgn0036187	0.528596	0.381366
FBgn0033821	-0.397699	0.381505
FBgn0043458	0.40802	0.381655
FBgn0032049	-0.40024	0.382231
FBgn0261986	0.395312	0.382231
FBgn0263748	-0.432608	0.382231
FBgn0029762	-0.40032	0.385787
FBgn0030081	0.479334	0.389057
FBgn0004428	-0.410445	0.389425
FBgn0010269	-0.48061	0.389425
FBgn0263198	0.352848	0.389425
FBgn0038535	0.367307	0.390038
FBgn0266405	0.391006	0.390038
FBgn0261550	0.334643	0.39126
FBgn0014022	0.446876	0.391279
FBgn0038516	-0.391965	0.391279
FBgn0004369	-0.365088	0.394482
FBgn0031818	-0.432116	0.395616
FBgn0031062	0.510511	0.397929
FBgn0050115	0.372427	0.397929
FBgn0034814	0.418994	0.399131
FBgn0030098	-0.395414	0.399925
FBgn0037724	0.526289	0.401553
FBgn0028494	0.409788	0.401737
FBgn0031633	0.396895	0.402097
FBgn0052081	-0.470918	0.402644
FBgn0037671	-0.323793	0.403962
FBgn0003205	0.366868	0.405975
FBgn0015773	-0.450854	0.405975
FBgn0026181	0.360089	0.405975
FBgn0030321	0.305091	0.405975
FBgn0032387	0.437876	0.405975
FBgn0038306	0.449314	0.405975
FBgn0011824	0.350606	0.406171
FBgn0025454	-0.360101	0.406171
FBgn0052195	0.51708	0.406171
FBgn0005771	0.361879	0.40663
FBgn0037874	-0.308775	0.40663
FBgn0040228	-0.416698	0.40663
FBgn0262991	-0.481807	0.40663
FBgn0265464	0.408411	0.40663
FBgn0040958	-0.400534	0.407082
FBgn0034087	0.340763	0.407265
FBgn0035968	0.494124	0.407265
FBgn0036886	0.484588	0.408545
FBgn0034007	-0.51015	0.40864
FBgn0001092	-0.390687	0.409072
FBgn0001215	0.319002	0.409072
FBgn0020493	0.396849	0.409072
FBgn0026749	-0.389158	0.409072
FBgn0013674	-0.3311	0.409403
FBgn0023521	0.427736	0.411139
FBgn0039417	0.491722	0.411139
FBgn0029996	-0.313076	0.411829
FBgn0052075	0.482356	0.411829
FBgn0267336	0.294169	0.411829
FBgn0014002	-0.33712	0.412211
FBgn0264978	0.365612	0.412211
FBgn0033437	0.388551	0.416475
FBgn0035154	-0.399954	0.417076
FBgn0000536	0.360851	0.417455
FBgn0051719	-0.464587	0.417455
FBgn0014469	-0.328879	0.418406
FBgn0001285	-0.353392	0.420337
FBgn0013325	-0.33232	0.420337
FBgn0029860	-0.383767	0.421979
FBgn0031893	-0.391526	0.422095
FBgn0283659	0.451745	0.422854
FBgn0011556	-0.389268	0.424864
FBgn0028699	-0.419221	0.429647
FBgn0040765	0.337546	0.431282
FBgn0003279	-0.312614	0.435798
FBgn0036196	-0.398832	0.435876
FBgn0035237	0.285477	0.436402
FBgn0086365	0.395126	0.440502
FBgn0014427	0.343766	0.443274
FBgn0030224	0.489736	0.445123
FBgn0051729	0.406748	0.445684
FBgn0038170	0.479784	0.451036
FBgn0262582	0.294199	0.451036
FBgn0036500	0.414077	0.452436
FBgn0023549	0.448475	0.452468
FBgn0030791	0.357163	0.452468
FBgn0031023	0.406619	0.452468
FBgn0033473	0.392947	0.452468
FBgn0038481	-0.356119	0.452468
FBgn0039306	0.386025	0.452468
FBgn0039761	-0.334824	0.452468
FBgn0085261	-0.375421	0.452468
FBgn0087007	-0.331645	0.452468
FBgn0264389	0.385451	0.452468
FBgn0015240	0.399373	0.45359
FBgn0041171	0.374498	0.45359
FBgn0052669	0.454786	0.45359
FBgn0036028	0.454557	0.453732
FBgn0036018	0.428645	0.454824
FBgn0037163	0.41604	0.454824
FBgn0000473	-0.425157	0.458866
FBgn0000575	0.355281	0.458866
FBgn0000635	0.305753	0.458866
FBgn0020305	0.408435	0.458866
FBgn0027617	0.456192	0.458866
FBgn0028331	-0.308462	0.458866
FBgn0034483	-0.407205	0.458866
FBgn0051463	-0.424036	0.458866
FBgn0032066	0.400934	0.458941
FBgn0260856	0.345897	0.458941
FBgn0003330	0.473063	0.460375
FBgn0035049	0.363984	0.460375
FBgn0000044	-0.406179	0.461345
FBgn0030693	-0.481797	0.462745
FBgn0045852	0.411029	0.462745
FBgn0002622	-0.283642	0.463157
FBgn0010422	0.359164	0.463157
FBgn0035661	-0.332476	0.463157
FBgn0032923	-0.410657	0.463639
FBgn0262109	-0.352286	0.463639
FBgn0034210	-0.392985	0.464258
FBgn0038082	-0.45689	0.464319
FBgn0001297	0.297576	0.46593
FBgn0025620	-0.401914	0.46593
FBgn0028962	0.401524	0.46593
FBgn0029798	0.476828	0.46593
FBgn0037200	0.398363	0.46593
FBgn0085330	-0.365097	0.46593
FBgn0040384	0.388143	0.466183
FBgn0030481	0.394909	0.466433
FBgn0051636	0.409453	0.473009
FBgn0003870	0.325385	0.473108
FBgn0032253	-0.381929	0.475545
FBgn0037548	0.361286	0.475545
FBgn0086357	-0.30669	0.475545
FBgn0003261	0.283017	0.476924
FBgn0036099	0.431568	0.477089
FBgn0262512	-0.336667	0.477089
FBgn0030096	0.380645	0.480201
FBgn0031238	0.42077	0.480201
FBgn0038903	0.443399	0.480201
FBgn0261014	-0.395592	0.480201
FBgn0052053	0.436648	0.482604
FBgn0034918	0.404832	0.483977
FBgn0042092	0.430989	0.483977
FBgn0030932	-0.367883	0.48862
FBgn0027779	-0.30575	0.490018
FBgn0027951	0.372073	0.490018
FBgn0033679	-0.440941	0.490018
FBgn0035153	0.352753	0.490018
FBgn0015797	0.339098	0.491203
FBgn0027514	0.477634	0.491203
FBgn0001941	0.350912	0.491742
FBgn0004401	0.319195	0.491742
FBgn0004907	0.336656	0.491742
FBgn0038473	0.404091	0.491742
FBgn0036134	0.356256	0.493286
FBgn0003415	0.316504	0.497527
FBgn0031975	-0.477346	0.497527
FBgn0035360	0.397068	0.497527
FBgn0052672	-0.283775	0.497527
FBgn0062412	-0.37854	0.497527
FBgn0035877	-0.387587	0.497907
FBgn0032194	0.466557	0.505136
FBgn0022764	0.319688	0.505216
FBgn0025865	0.338984	0.505216
FBgn0013675	-0.303939	0.509552
FBgn0034644	0.335472	0.509552
FBgn0035720	-0.2853	0.509552
FBgn0011239	0.345594	0.510632
FBgn0033683	-0.324568	0.510632
FBgn0033092	0.44228	0.512678
FBgn0010223	0.43558	0.512799
FBgn0036085	-0.326022	0.512799
FBgn0032167	0.318613	0.512978
FBgn0040529	-0.279013	0.512978
FBgn0263598	-0.31644	0.512978
FBgn0024183	0.272008	0.513269
FBgn0035424	0.280652	0.513269
FBgn0030432	-0.362845	0.513618
FBgn0259139	0.37897	0.513618
FBgn0003890	-0.307029	0.513885
FBgn0004926	0.327755	0.513885
FBgn0023083	0.31385	0.513885
FBgn0032033	0.404234	0.513885
FBgn0037624	0.3772	0.513885
FBgn0039219	0.330808	0.513885
FBgn0039644	0.385135	0.513885
FBgn0040777	-0.414834	0.513885
FBgn0032669	0.361503	0.516416
FBgn0010217	-0.281644	0.526249
FBgn0052016	0.36525	0.526249
FBgn0031190	-0.337935	0.526345
FBgn0033610	-0.382522	0.528691
FBgn0039210	0.392608	0.528691
FBgn0042103	0.460574	0.528691
FBgn0261599	-0.28241	0.528932
FBgn0030787	0.44548	0.531801
FBgn0039130	0.385103	0.531801
FBgn0046689	0.366379	0.531801
FBgn0052582	-0.438823	0.531801
FBgn0032665	-0.30602	0.531885
FBgn0000261	-0.395683	0.532138
FBgn0030847	0.33116	0.532138
FBgn0034047	0.456498	0.532138
FBgn0260960	0.278747	0.532138
FBgn0030520	-0.267273	0.533551
FBgn0005671	-0.297876	0.535141
FBgn0025832	0.410715	0.535141
FBgn0027594	-0.338749	0.535141
FBgn0036505	-0.285961	0.535141
FBgn0005694	0.327056	0.535231
FBgn0014184	-0.24242	0.535549
FBgn0053519	-0.465579	0.537037
FBgn0036820	-0.29056	0.537985
FBgn0030946	0.347606	0.538646
FBgn0004924	0.282324	0.54354
FBgn0028663	-0.29629	0.54354
FBgn0263705	-0.450489	0.54354
FBgn0038454	0.397965	0.544296
FBgn0038723	0.329768	0.544296
FBgn0265268	-0.376169	0.544296
FBgn0267792	0.401194	0.544296
FBgn0000024	-0.323523	0.545041
FBgn0014029	-0.362252	0.547347
FBgn0025680	-0.3987	0.547347
FBgn0030314	0.393966	0.547347
FBgn0030503	-0.37093	0.547347
FBgn0033322	-0.41101	0.547347
FBgn0035432	0.342773	0.547347
FBgn0036419	0.349299	0.547347
FBgn0036483	0.37314	0.547347
FBgn0036760	-0.347832	0.547347
FBgn0037090	-0.318855	0.547347
FBgn0263330	-0.429274	0.547347
FBgn0264434	-0.450142	0.548328
FBgn0027088	0.340182	0.551625
FBgn0039137	-0.444957	0.552988
FBgn0010770	0.39316	0.554315
FBgn0023001	0.412797	0.554315
FBgn0036147	-0.443525	0.554315
FBgn0086909	-0.385487	0.554315
FBgn0000543	0.322893	0.556035
FBgn0035008	-0.46177	0.556035
FBgn0031689	-0.353863	0.556132
FBgn0030800	0.405346	0.557556
FBgn0034282	0.269112	0.557612
FBgn0041781	0.349688	0.558588
FBgn0037873	-0.258808	0.560055
FBgn0033540	0.371186	0.561192
FBgn0038961	0.371426	0.562811
FBgn0027567	0.255904	0.566479
FBgn0031143	-0.300085	0.566479
FBgn0031208	-0.426649	0.566479
FBgn0037608	0.344318	0.566479
FBgn0039519	0.379528	0.566479
FBgn0260858	0.340073	0.566479
FBgn0000426	0.313658	0.570028
FBgn0033521	0.367219	0.570028
FBgn0034583	-0.38984	0.570137
FBgn0085423	0.32411	0.570137
FBgn0033236	0.442155	0.570188
FBgn0003463	0.310028	0.573029
FBgn0028563	0.35518	0.57417
FBgn0032715	0.357453	0.57417
FBgn0053158	0.430945	0.57417
FBgn0040931	-0.251	0.574432
FBgn0039300	-0.286905	0.574828
FBgn0034602	0.378519	0.578095
FBgn0032339	-0.365166	0.57931
FBgn0030034	0.339881	0.579478
FBgn0029765	-0.397456	0.579938
FBgn0031534	0.380576	0.579938
FBgn0034716	0.304729	0.579938
FBgn0039117	0.375194	0.579938
FBgn0051357	-0.413213	0.579938
FBgn0034307	0.44607	0.581098
FBgn0261596	-0.268798	0.581098
FBgn0264725	-0.44886	0.581098
FBgn0036844	0.304749	0.581622
FBgn0037648	-0.368467	0.581622
FBgn0039043	-0.358961	0.581622
FBgn0041191	-0.33577	0.581622
FBgn0028670	-0.300979	0.58554
FBgn0030320	0.37658	0.586417
FBgn0000117	-0.325818	0.587519
FBgn0060296	-0.442961	0.591494
FBgn0027378	0.380725	0.591958
FBgn0000578	0.286391	0.59361
FBgn0004687	-0.335102	0.59361
FBgn0051272	0.360864	0.59509
FBgn0030530	0.335546	0.596157
FBgn0039419	0.285691	0.596157
FBgn0003140	-0.382214	0.60003
FBgn0262716	0.315295	0.600996
FBgn0004516	-0.435855	0.601196
FBgn0031620	-0.433717	0.601196
FBgn0033769	-0.387156	0.601196
FBgn0037360	0.288555	0.601196
FBgn0052756	0.433835	0.601196
FBgn0025286	-0.275622	0.606044
FBgn0039858	-0.246655	0.606044
FBgn0030350	-0.254885	0.606603
FBgn0051373	-0.33067	0.606603
FBgn0033427	-0.410922	0.606844
FBgn0267910	-0.244669	0.607617
FBgn0038745	-0.255996	0.609053
FBgn0003942	-0.269652	0.610361
FBgn0028497	0.323018	0.611241
FBgn0043456	0.295201	0.611241
FBgn0053514	-0.319761	0.612496
FBgn0029895	-0.320426	0.613015
FBgn0032149	0.379087	0.613015
FBgn0052099	-0.410617	0.613015
FBgn0004569	0.339559	0.616524
FBgn0027499	0.303243	0.616524
FBgn0031426	-0.431868	0.616524
FBgn0036827	0.335801	0.616524
FBgn0034490	0.328775	0.617419
FBgn0027512	0.27842	0.618747
FBgn0032329	0.429718	0.618747
FBgn0034756	0.40068	0.618747
FBgn0035632	-0.321585	0.618747
FBgn0052549	-0.393026	0.618747
FBgn0263841	-0.393944	0.618747
FBgn0033235	0.250674	0.619577
FBgn0051184	0.352413	0.619855
FBgn0265445	-0.373652	0.619855
FBgn0032614	-0.297969	0.620872
FBgn0264776	0.316673	0.621659
FBgn0039474	-0.351579	0.621753
FBgn0011672	0.35396	0.623519
FBgn0025574	-0.382913	0.623519
FBgn0030336	0.265292	0.623519
FBgn0031372	-0.407217	0.623519
FBgn0031492	0.308929	0.623519
FBgn0037766	-0.404759	0.623519
FBgn0031245	-0.279793	0.623563
FBgn0031141	-0.326052	0.624502
FBgn0031698	0.284355	0.624657
FBgn0039183	0.421521	0.624657
FBgn0041156	0.425003	0.625529
FBgn0267488	-0.408024	0.625529
FBgn0004583	0.4007	0.625557
FBgn0026374	0.379604	0.627509
FBgn0003687	0.373676	0.627588
FBgn0083124	0.345432	0.628118
FBgn0054003	-0.340621	0.632355
FBgn0262127	0.306651	0.632355
FBgn0039475	-0.356247	0.636515
FBgn0025633	0.338002	0.638179
FBgn0031249	-0.305666	0.638494
FBgn0033183	0.330154	0.638494
FBgn0037166	-0.333446	0.638494
FBgn0037377	0.407187	0.638494
FBgn0039209	0.248451	0.638494
FBgn0052017	-0.317721	0.638494
FBgn0284220	0.325197	0.638494
FBgn0004167	0.336515	0.640705
FBgn0031343	-0.389604	0.640705
FBgn0039304	0.363535	0.642567
FBgn0000482	-0.394299	0.642884
FBgn0263144	0.266832	0.644222
FBgn0267975	0.262744	0.645112
FBgn0016926	0.324857	0.645825
FBgn0030603	0.319937	0.645825
FBgn0038326	-0.386836	0.645825
FBgn0263133	0.392196	0.645825
FBgn0039710	0.380725	0.647377
FBgn0037341	0.29601	0.649483
FBgn0004644	0.331411	0.649562
FBgn0034838	-0.423626	0.649562
FBgn0035279	-0.391291	0.649562
FBgn0052192	-0.378026	0.650809
FBgn0260962	0.344477	0.650809
FBgn0039233	0.389074	0.650819
FBgn0040260	-0.319295	0.653027
FBgn0031044	0.4148	0.6536
FBgn0024734	0.358731	0.654947
FBgn0030504	0.398485	0.654947
FBgn0000078	-0.327438	0.655892
FBgn0032264	-0.395871	0.655892
FBgn0032805	0.41271	0.655892
FBgn0034231	-0.40484	0.655892
FBgn0035022	-0.409865	0.655892
FBgn0035708	0.269903	0.655892
FBgn0051721	0.330703	0.655892
FBgn0266570	0.357282	0.655892
FBgn0036161	-0.382593	0.656888
FBgn0028471	0.330547	0.658483
FBgn0000150	-0.233292	0.659265
FBgn0003356	-0.328243	0.659265
FBgn0083970	-0.374338	0.659265
FBgn0266599	-0.28059	0.659265
FBgn0010100	-0.249474	0.661824
FBgn0026259	0.257323	0.664022
FBgn0013686	-0.304418	0.664115
FBgn0031851	0.365934	0.664115
FBgn0035871	-0.316427	0.664115
FBgn0263987	0.278131	0.664115
FBgn0026090	-0.35573	0.664447
FBgn0001995	0.310791	0.665406
FBgn0038268	0.387129	0.665406
FBgn0261975	0.338282	0.665406
FBgn0039970	-0.284375	0.666548
FBgn0050159	0.311594	0.666548
FBgn0015019	0.324149	0.669161
FBgn0040628	-0.408791	0.671643
FBgn0260648	0.375121	0.671944
FBgn0020443	0.261482	0.673368
FBgn0026252	0.277317	0.673368
FBgn0036335	0.294454	0.673368
FBgn0038976	0.271886	0.673368
FBgn0039003	0.359525	0.673368
FBgn0039627	0.385958	0.673368
FBgn0039828	0.333277	0.673368
FBgn0040735	-0.368184	0.673368
FBgn0031361	0.40737	0.675257
FBgn0264542	0.395351	0.675257
FBgn0038752	-0.33817	0.67958
FBgn0037250	0.333546	0.682799
FBgn0039483	-0.387492	0.682799
FBgn0033381	-0.364697	0.684757
FBgn0036569	0.384227	0.684757
FBgn0265413	-0.360783	0.684757
FBgn0033787	0.333009	0.685865
FBgn0052675	0.329801	0.687176
FBgn0044324	0.30849	0.68727
FBgn0037386	0.399387	0.688871
FBgn0039869	0.391519	0.688871
FBgn0050443	0.344207	0.688871
FBgn0003169	-0.365262	0.688965
FBgn0029821	-0.374676	0.690986
FBgn0030697	-0.285876	0.690986
FBgn0038680	-0.39456	0.690986
FBgn0029705	-0.354832	0.693078
FBgn0067102	0.325466	0.693078
FBgn0023525	-0.378043	0.693568
FBgn0028562	0.397794	0.693568
FBgn0038234	0.31423	0.698115
FBgn0003390	-0.357979	0.699024
FBgn0019830	-0.262104	0.699024
FBgn0023541	0.308593	0.699024
FBgn0030759	0.347107	0.699024
FBgn0050411	-0.384986	0.699024
FBgn0033210	0.346396	0.700334
FBgn0030310	-0.335734	0.70092
FBgn0037721	-0.33833	0.70092
FBgn0031644	-0.410426	0.701695
FBgn0036367	-0.293186	0.701721
FBgn0039218	0.281941	0.701721
FBgn0033000	0.293992	0.702626
FBgn0035793	0.309772	0.702936
FBgn0033973	-0.399756	0.704026
FBgn0014011	0.256423	0.704388
FBgn0034029	0.310482	0.704388
FBgn0036000	0.378976	0.704388
FBgn0036816	-0.282169	0.704388
FBgn0028886	-0.333302	0.705279
FBgn0034726	0.379013	0.705279
FBgn0036030	0.288703	0.705279
FBgn0283450	-0.299043	0.705874
FBgn0086708	0.250577	0.705911
FBgn0010421	0.317737	0.708107
FBgn0039909	-0.29999	0.708107
FBgn0033222	-0.327471	0.711157
FBgn0261445	0.320688	0.715064
FBgn0036342	0.316774	0.715942
FBgn0033194	0.315731	0.718511
FBgn0052751	-0.313375	0.718765
FBgn0028945	-0.277928	0.720398
FBgn0033019	0.343301	0.720398
FBgn0038115	0.34696	0.720398
FBgn0010409	-0.278018	0.720561
FBgn0029940	-0.346461	0.720561
FBgn0000257	0.328008	0.720806
FBgn0011708	0.266562	0.720806
FBgn0014877	0.277992	0.720806
FBgn0029820	-0.318685	0.720806
FBgn0029840	0.271232	0.720806
FBgn0033547	0.293548	0.720806
FBgn0039425	-0.390678	0.720806
FBgn0051183	-0.364449	0.720806
FBgn0052594	0.295418	0.720806
FBgn0261955	0.224547	0.720806
FBgn0265156	-0.386754	0.720806
FBgn0003391	0.27672	0.721762
FBgn0014930	-0.329574	0.721762
FBgn0015038	-0.391862	0.721762
FBgn0020251	0.30579	0.721762
FBgn0020440	0.277021	0.721762
FBgn0020622	0.314615	0.721762
FBgn0026379	-0.383785	0.721762
FBgn0027334	0.343629	0.721762
FBgn0028953	0.257227	0.721762
FBgn0030676	0.359313	0.721762
FBgn0032640	-0.291063	0.721762
FBgn0032945	-0.330618	0.721762
FBgn0035203	-0.332118	0.721762
FBgn0040339	0.28872	0.721762
FBgn0053966	-0.303275	0.721762
FBgn0259234	-0.350074	0.721762
FBgn0260743	-0.292134	0.721762
FBgn0261545	0.316057	0.721762
FBgn0266719	-0.333552	0.721762
FBgn0034638	-0.385134	0.722767
FBgn0004656	0.237689	0.723495
FBgn0028902	-0.325539	0.723774
FBgn0035397	-0.238136	0.723774
FBgn0045064	-0.32089	0.727954
FBgn0034951	0.290143	0.728539
FBgn0052061	-0.32451	0.731378
FBgn0015001	-0.295344	0.733863
FBgn0015576	0.254174	0.733863
FBgn0030040	-0.289718	0.733863
FBgn0031090	0.26376	0.733863
FBgn0031453	-0.251961	0.733863
FBgn0033871	-0.346599	0.733863
FBgn0034062	0.363056	0.733863
FBgn0037678	-0.291707	0.733863
FBgn0017581	-0.217027	0.73392
FBgn0028665	-0.241322	0.73392
FBgn0030662	-0.344115	0.73392
FBgn0036589	-0.327782	0.73392
FBgn0043799	0.400861	0.73392
FBgn0067783	-0.310934	0.73392
FBgn0283473	-0.371695	0.73392
FBgn0034853	0.353272	0.737194
FBgn0262616	-0.38473	0.738017
FBgn0004117	-0.286763	0.740163
FBgn0024995	-0.325216	0.740163
FBgn0034265	-0.363624	0.740163
FBgn0038127	-0.289277	0.740163
FBgn0039044	0.360218	0.740163
FBgn0043903	0.316156	0.740163
FBgn0058263	-0.28225	0.740163
FBgn0082585	-0.328669	0.740163
FBgn0261564	-0.270616	0.740163
FBgn0265590	0.350295	0.740163
FBgn0015737	-0.345218	0.74098
FBgn0032981	-0.355387	0.74098
FBgn0033241	0.272279	0.74098
FBgn0040364	0.296201	0.74098
FBgn0261608	-0.284425	0.741106
FBgn0035590	0.332481	0.741107
FBgn0029176	-0.245289	0.741582
FBgn0037720	0.25381	0.741582
FBgn0086856	0.359199	0.741582
FBgn0263594	0.250805	0.741582
FBgn0012042	0.319186	0.742278
FBgn0027548	0.329316	0.743605
FBgn0032723	0.285746	0.745169
FBgn0015011	-0.355221	0.745537
FBgn0040551	-0.316559	0.745537
FBgn0086346	0.233741	0.745537
FBgn0021856	0.247617	0.74655
FBgn0038818	-0.388955	0.74655
FBgn0037140	-0.334438	0.747816
FBgn0035619	0.288337	0.749682
FBgn0032350	-0.26327	0.751919
FBgn0031869	-0.34634	0.75192
FBgn0004396	0.236793	0.75203
FBgn0037442	-0.261367	0.753051
FBgn0038145	-0.246014	0.753051
FBgn0051139	-0.326015	0.753051
FBgn0011554	-0.278035	0.753494
FBgn0036973	0.331966	0.753494
FBgn0001234	-0.218616	0.754557
FBgn0004784	-0.390374	0.754557
FBgn0034883	0.290033	0.754557
FBgn0035878	0.255132	0.754557
FBgn0037076	0.379055	0.754557
FBgn0038829	-0.252468	0.754557
FBgn0040007	-0.246766	0.754557
FBgn0264490	-0.22051	0.754557
FBgn0022359	-0.350724	0.75526
FBgn0025743	0.271908	0.75526
FBgn0030660	0.259407	0.75526
FBgn0034291	-0.315879	0.75526
FBgn0037121	0.283886	0.755261
FBgn0020381	0.315892	0.755848
FBgn0041188	0.230535	0.755848
FBgn0024273	0.275707	0.755873
FBgn0033375	0.361834	0.755873
FBgn0003302	0.363902	0.75604
FBgn0037535	0.331081	0.75604
FBgn0037350	0.340585	0.756162
FBgn0036518	0.248174	0.757015
FBgn0032336	-0.344624	0.757374
FBgn0032690	0.294733	0.757374
FBgn0033395	-0.290207	0.757374
FBgn0035146	-0.318811	0.757374
FBgn0037213	-0.331209	0.757374
FBgn0037749	-0.311426	0.757374
FBgn0038787	0.252308	0.757374
FBgn0051709	-0.276922	0.757374
FBgn0261268	-0.240949	0.757374
FBgn0266268	0.25557	0.757374
FBgn0012037	-0.282619	0.759374
FBgn0030234	0.305331	0.759374
FBgn0261710	0.24245	0.759374
FBgn0004179	-0.262358	0.761119
FBgn0262743	0.224161	0.765352
FBgn0028950	-0.265765	0.765375
FBgn0036929	0.265666	0.765375
FBgn0028411	0.367145	0.766131
FBgn0016693	0.221818	0.767973
FBgn0002023	0.371027	0.768194
FBgn0039488	0.333831	0.768194
FBgn0259111	0.273733	0.768351
FBgn0001404	0.234007	0.768682
FBgn0031267	0.33785	0.768682
FBgn0042178	0.311725	0.768682
FBgn0035253	0.226185	0.768799
FBgn0000279	0.366523	0.769478
FBgn0052694	-0.284668	0.769478
FBgn0037549	0.240178	0.770622
FBgn0016984	0.248588	0.774159
FBgn0000504	0.33027	0.774924
FBgn0036833	-0.316146	0.774924
FBgn0026375	0.250557	0.775569
FBgn0039930	-0.285984	0.777067
FBgn0262511	-0.234778	0.777067
FBgn0029067	0.278085	0.777561
FBgn0032074	-0.270559	0.777786
FBgn0030183	-0.256243	0.782108
FBgn0011661	0.225648	0.782476
FBgn0035942	0.302278	0.782476
FBgn0035975	0.262975	0.782476
FBgn0259227	0.299216	0.782476
FBgn0259707	-0.366343	0.782476
FBgn0035850	-0.314822	0.782972
FBgn0038396	0.329401	0.782972
FBgn0051697	-0.32107	0.782972
FBgn0010774	0.234091	0.783117
FBgn0030451	0.319167	0.783117
FBgn0030945	0.339481	0.783117
FBgn0085327	-0.304313	0.783117
FBgn0024909	0.33611	0.784472
FBgn0036814	0.245931	0.784472
FBgn0039747	0.368824	0.784472
FBgn0002985	0.311825	0.784629
FBgn0030306	-0.244541	0.784629
FBgn0031285	-0.19892	0.784629
FBgn0035833	-0.366236	0.784629
FBgn0283536	-0.245742	0.784629
FBgn0025827	-0.376775	0.785331
FBgn0027616	-0.314457	0.785331
FBgn0034877	-0.19954	0.785331
FBgn0035409	-0.31341	0.785331
FBgn0036996	-0.230279	0.785331
FBgn0038142	-0.327807	0.785331
FBgn0040793	-0.208217	0.785331
FBgn0043471	-0.260427	0.785331
FBgn0053532	-0.254219	0.785331
FBgn0011674	0.36095	0.786231
FBgn0029714	0.309337	0.786231
FBgn0032869	-0.27782	0.786231
FBgn0051957	0.358535	0.786231
FBgn0035584	-0.291158	0.788605
FBgn0263110	0.283922	0.788605
FBgn0023081	-0.3481	0.78993
FBgn0002641	0.350842	0.790032
FBgn0051223	0.365168	0.790032
FBgn0029941	0.242053	0.792276
FBgn0030837	-0.299109	0.792276
FBgn0031653	-0.269957	0.792276
FBgn0262518	-0.242559	0.792446
FBgn0010488	0.209822	0.792676
FBgn0032819	0.315133	0.792676
FBgn0034001	0.265651	0.792676
FBgn0034464	-0.37524	0.793139
FBgn0035578	0.337371	0.793139
FBgn0010909	0.282381	0.793778
FBgn0038709	-0.361358	0.793778
FBgn0037010	0.347971	0.795262
FBgn0052333	0.363725	0.795305
FBgn0259224	-0.369457	0.79544
FBgn0027873	0.300696	0.795519
FBgn0030775	-0.271529	0.795635
FBgn0011296	-0.213962	0.797513
FBgn0028526	-0.333928	0.797513
FBgn0028940	-0.313898	0.797513
FBgn0029737	-0.244823	0.797513
FBgn0039404	0.275003	0.797513
FBgn0039431	0.311938	0.797513
FBgn0002069	0.252564	0.797576
FBgn0028550	0.294244	0.797576
FBgn0031824	0.285917	0.797576
FBgn0032971	-0.312749	0.797576
FBgn0263593	0.239204	0.797576
FBgn0003149	-0.255723	0.798798
FBgn0005626	-0.325676	0.798798
FBgn0025616	-0.340257	0.798798
FBgn0026409	-0.212364	0.798798
FBgn0028662	-0.250196	0.798798
FBgn0031930	-0.275311	0.798798
FBgn0032223	0.309972	0.798798
FBgn0035780	-0.333636	0.798798
FBgn0036643	-0.294619	0.798798
FBgn0039159	0.283388	0.798798
FBgn0039491	-0.301152	0.798798
FBgn0039492	0.245849	0.798798
FBgn0040623	-0.269255	0.798798
FBgn0051248	0.300322	0.798798
FBgn0263385	-0.308705	0.799768
FBgn0015035	-0.328036	0.800898
FBgn0027621	-0.244299	0.801038
FBgn0032896	-0.367622	0.801038
FBgn0034113	0.361994	0.801038
FBgn0053113	-0.220463	0.801038
FBgn0000709	0.334099	0.801456
FBgn0032346	0.342247	0.801456
FBgn0038420	-0.257157	0.802315
FBgn0039086	-0.36983	0.802315
FBgn0039897	-0.252306	0.802315
FBgn0024973	0.275078	0.802518
FBgn0039452	0.301548	0.802518
FBgn0035415	-0.290164	0.803094
FBgn0025571	0.281802	0.803298
FBgn0011335	0.34112	0.804162
FBgn0029689	0.334409	0.804769
FBgn0040660	-0.225171	0.806085
FBgn0263911	-0.198723	0.806497
FBgn0031130	-0.332306	0.806689
FBgn0032921	0.344778	0.806689
FBgn0259966	-0.323581	0.806689
FBgn0030000	0.352213	0.807982
FBgn0034415	-0.290599	0.807982
FBgn0038272	0.306701	0.807982
FBgn0260862	-0.324902	0.807982
FBgn0262952	-0.372907	0.807982
FBgn0015805	0.344766	0.809741
FBgn0034214	0.314188	0.809919
FBgn0041180	0.236805	0.809919
FBgn0266410	-0.233828	0.809919
FBgn0087035	-0.264687	0.809985
FBgn0003248	-0.311366	0.81007
FBgn0267363	-0.335752	0.812681
FBgn0028468	0.299898	0.812831
FBgn0030798	0.350901	0.812831
FBgn0035987	0.285339	0.812831
FBgn0037074	-0.306215	0.812831
FBgn0037612	0.27795	0.813087
FBgn0003891	-0.217955	0.817024
FBgn0027073	-0.300342	0.817024
FBgn0027375	-0.274176	0.817024
FBgn0032373	0.297329	0.817024
FBgn0263346	-0.231517	0.817024
FBgn0004378	0.331526	0.817575
FBgn0033038	-0.31832	0.817575
FBgn0262009	-0.332697	0.817575
FBgn0028399	-0.344966	0.818433
FBgn0031335	-0.337958	0.818433
FBgn0034245	-0.201497	0.818433
FBgn0037164	-0.336565	0.818433
FBgn0038460	0.251198	0.818433
FBgn0043884	0.221621	0.818433
FBgn0052104	0.339679	0.818433
FBgn0261933	0.275238	0.818433
FBgn0266284	0.334467	0.818433
FBgn0262116	-0.253765	0.818708
FBgn0004867	-0.25092	0.819235
FBgn0015033	-0.290885	0.819235
FBgn0015316	0.349243	0.819235
FBgn0023388	0.226071	0.819235
FBgn0027843	-0.249856	0.819235
FBgn0029093	-0.248689	0.819235
FBgn0030136	-0.215077	0.819235
FBgn0030244	-0.351093	0.819235
FBgn0031604	0.357022	0.819235
FBgn0033739	-0.353421	0.819235
FBgn0034198	-0.279864	0.819235
FBgn0034356	0.239828	0.819235
FBgn0036734	0.289466	0.819235
FBgn0037551	0.326636	0.819235
FBgn0038079	0.341558	0.819235
FBgn0039274	0.33838	0.819235
FBgn0051098	0.268836	0.819235
FBgn0262734	0.216248	0.819235
FBgn0265369	0.322073	0.819235
FBgn0002607	-0.257653	0.819982
FBgn0023517	0.332078	0.819982
FBgn0026593	0.28796	0.819982
FBgn0028515	0.252163	0.819982
FBgn0029891	-0.210523	0.819982
FBgn0030891	-0.340491	0.819982
FBgn0031449	-0.230444	0.819982
FBgn0031494	0.343838	0.819982
FBgn0032256	0.317812	0.819982
FBgn0035675	0.291635	0.819982
FBgn0035911	-0.313089	0.819982
FBgn0037781	-0.289061	0.819982
FBgn0038484	-0.302251	0.819982
FBgn0039600	0.258696	0.819982
FBgn0040104	-0.341933	0.819982
FBgn0058006	-0.359227	0.819982
FBgn0259964	-0.323038	0.819982
FBgn0261641	0.224062	0.819982
FBgn0263868	-0.291027	0.819982
FBgn0002645	0.207548	0.820615
FBgn0010333	-0.208175	0.820615
FBgn0010412	-0.227639	0.820615
FBgn0014028	-0.205975	0.820615
FBgn0030846	-0.313103	0.820615
FBgn0040475	0.293918	0.820615
FBgn0063667	-0.357779	0.820615
FBgn0261393	0.272867	0.820615
FBgn0036007	-0.243694	0.821695
FBgn0036579	0.292115	0.821695
FBgn0039856	-0.311002	0.822518
FBgn0037455	-0.348041	0.822813
FBgn0284249	0.29199	0.822813
FBgn0010225	-0.2415	0.822848
FBgn0029826	0.295588	0.822848
FBgn0030357	-0.353389	0.822848
FBgn0031003	0.351086	0.822848
FBgn0032117	-0.268919	0.822848
FBgn0036875	0.247668	0.822848
FBgn0037702	-0.243367	0.822848
FBgn0038938	0.272604	0.822848
FBgn0039056	0.311091	0.822848
FBgn0027655	0.301448	0.823694
FBgn0031107	0.32296	0.823694
FBgn0039241	0.301062	0.823694
FBgn0264493	0.234435	0.823694
FBgn0003462	-0.20447	0.823906
FBgn0034451	0.319138	0.824494
FBgn0037707	-0.296371	0.824741
FBgn0040005	-0.31016	0.824741
FBgn0036550	0.274982	0.824996
FBgn0037592	0.284944	0.82501
FBgn0263874	0.338273	0.82501
FBgn0027578	-0.326173	0.825096
FBgn0032658	-0.328707	0.825096
FBgn0033669	-0.22887	0.825096
FBgn0036974	0.230536	0.825096
FBgn0053094	-0.22588	0.825096
FBgn0262563	-0.270352	0.825096
FBgn0016700	-0.206123	0.826161
FBgn0030243	0.278557	0.826161
FBgn0030748	-0.285064	0.826161
FBgn0031971	-0.226881	0.826161
FBgn0034160	0.301901	0.826161
FBgn0037382	0.280199	0.826161
FBgn0051637	0.260949	0.826161
FBgn0020306	0.236475	0.826624
FBgn0267350	-0.247245	0.827708
FBgn0003175	0.245441	0.828906
FBgn0028424	-0.260396	0.828906
FBgn0034045	0.298876	0.83061
FBgn0039029	-0.339649	0.830676
FBgn0004876	0.235295	0.831931
FBgn0013701	-0.326483	0.831931
FBgn0015778	0.198446	0.831931
FBgn0020496	0.215935	0.831931
FBgn0020508	-0.247157	0.831931
FBgn0022029	0.283305	0.831931
FBgn0022097	-0.2399	0.831931
FBgn0030774	-0.25405	0.831931
FBgn0031068	0.302318	0.831931
FBgn0031897	0.228473	0.831931
FBgn0032059	-0.335419	0.831931
FBgn0032538	-0.311573	0.831931
FBgn0032704	-0.244232	0.831931
FBgn0034920	-0.229184	0.831931
FBgn0035036	-0.341166	0.831931
FBgn0035666	-0.289486	0.831931
FBgn0035959	-0.253533	0.831931
FBgn0036549	-0.285265	0.831931
FBgn0036696	0.319018	0.831931
FBgn0037877	-0.275635	0.831931
FBgn0038717	0.32956	0.831931
FBgn0040078	0.297715	0.831931
FBgn0050110	-0.31521	0.831931
FBgn0052281	0.334627	0.831931
FBgn0053926	-0.245949	0.831931
FBgn0085204	-0.307261	0.831931
FBgn0259175	-0.257873	0.831931
FBgn0259678	-0.2162	0.831931
FBgn0262737	-0.207249	0.831931
FBgn0037834	0.295233	0.832828
FBgn0265185	0.247864	0.833718
FBgn0019925	-0.227061	0.833851
FBgn0267821	0.246012	0.833851
FBgn0260460	0.271295	0.833875
FBgn0002856	-0.290703	0.834501
FBgn0003997	0.271412	0.834501
FBgn0032512	0.255274	0.834501
FBgn0033912	-0.211158	0.834501
FBgn0035147	0.236559	0.834501
FBgn0037875	0.265504	0.834501
FBgn0259184	-0.249842	0.834501
FBgn0020412	0.21842	0.834579
FBgn0034879	0.292079	0.834579
FBgn0038224	-0.197457	0.834579
FBgn0026314	-0.254983	0.835103
FBgn0031514	-0.265231	0.835534
FBgn0015544	-0.336562	0.83665
FBgn0028949	-0.270302	0.83665
FBgn0031498	0.224038	0.83665
FBgn0032774	-0.24553	0.83665
FBgn0033261	-0.291092	0.83665
FBgn0036096	0.300148	0.83665
FBgn0036980	-0.291877	0.83665
FBgn0086378	-0.226339	0.83665
FBgn0265539	-0.25229	0.83665
FBgn0003464	0.25548	0.838273
FBgn0010356	0.294856	0.838273
FBgn0025838	-0.262442	0.838273
FBgn0031520	0.323162	0.838273
FBgn0036729	-0.266518	0.838273
FBgn0039331	-0.327409	0.838273
FBgn0087008	0.23638	0.838273
FBgn0261383	0.234313	0.838273
FBgn0002789	-0.203819	0.838555
FBgn0035110	0.268331	0.838555
FBgn0036101	0.277967	0.838555
FBgn0022987	0.289382	0.839666
FBgn0040534	-0.314852	0.839666
FBgn0025879	-0.268844	0.840519
FBgn0036770	0.278457	0.840519
FBgn0051870	-0.307586	0.840519
FBgn0085271	-0.342616	0.840519
FBgn0038694	-0.263359	0.841206
FBgn0038585	0.273937	0.841493
FBgn0020388	0.328184	0.843483
FBgn0023537	0.238482	0.843483
FBgn0031474	0.251011	0.843483
FBgn0034318	0.223132	0.843483
FBgn0036277	-0.265641	0.843483
FBgn0051869	-0.300441	0.843483
FBgn0010825	0.2124	0.845195
FBgn0035423	-0.235011	0.845195
FBgn0037252	-0.302884	0.845195
FBgn0085353	-0.205126	0.845195
FBgn0002571	0.274137	0.846401
FBgn0029514	0.333706	0.846401
FBgn0030026	-0.26502	0.846401
FBgn0038930	-0.275767	0.846401
FBgn0039735	0.223154	0.846401
FBgn0050284	0.2969	0.846401
FBgn0261860	-0.306554	0.846401
FBgn0038466	0.274418	0.846409
FBgn0086558	-0.239755	0.846409
FBgn0035985	-0.224937	0.847277
FBgn0032075	-0.235149	0.848626
FBgn0042133	-0.29541	0.848626
FBgn0043578	0.251631	0.848626
FBgn0283657	0.211996	0.848964
FBgn0030035	0.235203	0.849471
FBgn0011272	-0.231597	0.850013
FBgn0034243	0.249693	0.850013
FBgn0034858	0.288914	0.850013
FBgn0051550	0.289678	0.850013
FBgn0052483	-0.275429	0.850013
FBgn0086676	0.21688	0.850013
FBgn0260799	-0.2335	0.850013
FBgn0261984	-0.285318	0.850013
FBgn0267689	-0.279631	0.850013
FBgn0032364	-0.333327	0.850363
FBgn0023215	0.221816	0.850488
FBgn0000448	0.326036	0.851571
FBgn0001227	0.311038	0.851571
FBgn0001942	-0.195073	0.851571
FBgn0004045	-0.288667	0.851571
FBgn0005674	0.266116	0.851571
FBgn0020257	0.226211	0.851571
FBgn0020764	-0.215491	0.851571
FBgn0026150	-0.263282	0.851571
FBgn0026872	0.239575	0.851571
FBgn0027279	-0.223386	0.851571
FBgn0027610	0.198623	0.851571
FBgn0029503	-0.248524	0.851571
FBgn0030672	0.232381	0.851571
FBgn0031127	-0.300641	0.851571
FBgn0031485	0.279833	0.851571
FBgn0034060	-0.291213	0.851571
FBgn0034179	0.32186	0.851571
FBgn0034401	0.276835	0.851571
FBgn0034745	-0.288907	0.851571
FBgn0034968	-0.221897	0.851571
FBgn0035343	-0.268681	0.851571
FBgn0036072	-0.315545	0.851571
FBgn0036916	0.314804	0.851571
FBgn0038353	0.267607	0.851571
FBgn0038665	-0.303723	0.851571
FBgn0038889	-0.271717	0.851571
FBgn0039266	0.197186	0.851571
FBgn0039635	-0.195906	0.851571
FBgn0051460	-0.298215	0.851571
FBgn0052068	-0.209865	0.851571
FBgn0063670	-0.300173	0.851571
FBgn0085212	0.314189	0.851571
FBgn0259246	-0.243286	0.851571
FBgn0260722	-0.289262	0.851571
FBgn0261574	0.277939	0.851571
FBgn0265081	-0.323058	0.851571
FBgn0265186	0.280414	0.851571
FBgn0005624	0.280503	0.851917
FBgn0036362	-0.339062	0.851917
FBgn0267682	-0.312118	0.851917
FBgn0005664	0.307582	0.851946
FBgn0027081	0.241148	0.851946
FBgn0036354	-0.339045	0.851946
FBgn0037027	0.256411	0.851946
FBgn0004395	-0.274379	0.852185
FBgn0085485	0.325965	0.852185
FBgn0003008	-0.288235	0.853158
FBgn0027568	-0.310122	0.853158
FBgn0039313	-0.303605	0.853158
FBgn0266216	-0.32027	0.853158
FBgn0039994	-0.245145	0.854779
FBgn0001179	0.296469	0.856206
FBgn0024921	0.236106	0.856206
FBgn0025724	-0.270036	0.856206
FBgn0034750	0.289091	0.856206
FBgn0039854	-0.293127	0.856206
FBgn0037276	0.327567	0.857029
FBgn0031357	0.280469	0.857162
FBgn0034063	-0.292138	0.858561
FBgn0037270	0.24573	0.858655
FBgn0030536	-0.262164	0.859112
FBgn0037562	-0.234581	0.859112
FBgn0261064	0.285246	0.859112
FBgn0035518	0.302016	0.859231
FBgn0050476	-0.313281	0.859231
FBgn0019957	-0.184634	0.861256
FBgn0031461	-0.253516	0.861256
FBgn0034744	-0.246164	0.861256
FBgn0036345	-0.23466	0.861256
FBgn0037632	0.245956	0.861256
FBgn0024362	0.241896	0.863992
FBgn0001324	-0.257465	0.864159
FBgn0024698	0.309154	0.864159
FBgn0030788	0.274712	0.864159
FBgn0032456	0.259518	0.864159
FBgn0032482	0.192381	0.864159
FBgn0033055	0.297267	0.864159
FBgn0036652	-0.257211	0.864159
FBgn0264567	0.301046	0.864159
FBgn0030529	0.257033	0.864419
FBgn0051087	0.240602	0.865405
FBgn0032487	0.268648	0.865762
FBgn0265104	0.26558	0.865762
FBgn0027586	-0.240377	0.866138
FBgn0029795	-0.304442	0.866155
FBgn0038756	-0.226584	0.866155
FBgn0013733	-0.192361	0.866933
FBgn0015808	0.21364	0.866933
FBgn0034118	0.275996	0.866933
FBgn0040299	0.248865	0.866933
FBgn0050489	-0.304631	0.866933
FBgn0035218	-0.222843	0.86804
FBgn0042185	0.236719	0.868184
FBgn0031092	-0.226219	0.869358
FBgn0036544	0.299026	0.869358
FBgn0037035	-0.266187	0.869358
FBgn0038772	0.325764	0.869358
FBgn0265306	0.279313	0.869358
FBgn0031233	0.279872	0.869723
FBgn0031114	0.286248	0.869798
FBgn0034408	-0.284713	0.869798
FBgn0039160	-0.270872	0.869798
FBgn0053230	-0.33349	0.869798
FBgn0011766	0.20598	0.871401
FBgn0000116	-0.199326	0.872819
FBgn0015791	-0.208742	0.872819
FBgn0023214	0.238038	0.872819
FBgn0024555	0.24493	0.872819
FBgn0026761	-0.289431	0.872819
FBgn0028530	-0.302001	0.872819
FBgn0029715	-0.242663	0.872819
FBgn0030480	0.243086	0.872819
FBgn0031251	-0.245553	0.872819
FBgn0031313	-0.217321	0.872819
FBgn0031392	0.235751	0.872819
FBgn0032775	0.239311	0.872819
FBgn0032961	-0.229337	0.872819
FBgn0033052	0.255836	0.872819
FBgn0033638	-0.190321	0.872819
FBgn0033990	0.303571	0.872819
FBgn0034031	-0.236422	0.872819
FBgn0037705	-0.197512	0.872819
FBgn0038569	-0.224856	0.872819
FBgn0050122	0.227652	0.872819
FBgn0050495	-0.298919	0.872819
FBgn0051077	-0.272271	0.872819
FBgn0053182	0.236799	0.872819
FBgn0053653	-0.263607	0.872819
FBgn0053965	-0.288061	0.872819
FBgn0259168	0.206802	0.872819
FBgn0260407	0.27308	0.872819
FBgn0263647	-0.250146	0.872819
FBgn0265377	0.300024	0.872819
FBgn0266452	0.316243	0.872819
FBgn0267516	-0.31607	0.872819
FBgn0267665	0.317635	0.872819
FBgn0030552	0.234458	0.87478
FBgn0034142	-0.202089	0.87478
FBgn0037446	-0.213777	0.87478
FBgn0051730	0.290455	0.87478
FBgn0033373	-0.264054	0.87519
FBgn0028402	0.302642	0.875841
FBgn0026261	0.219066	0.876068
FBgn0038381	-0.320408	0.876068
FBgn0022985	0.242703	0.876246
FBgn0000566	0.218938	0.87826
FBgn0013263	0.316304	0.87826
FBgn0030780	-0.244106	0.87826
FBgn0035132	-0.267622	0.87826
FBgn0038881	0.211346	0.87826
FBgn0050055	0.273955	0.87826
FBgn0033179	0.183681	0.878436
FBgn0262866	0.233984	0.878888
FBgn0035121	0.201276	0.878931
FBgn0038491	0.29963	0.878931
FBgn0065032	0.252943	0.878931
FBgn0029911	-0.246649	0.878951
FBgn0011592	0.280948	0.879455
FBgn0001280	-0.265822	0.880107
FBgn0015279	0.284997	0.880107
FBgn0031002	0.306747	0.880107
FBgn0031360	-0.258998	0.880107
FBgn0031703	-0.256787	0.880107
FBgn0036496	-0.319956	0.880107
FBgn0047095	-0.310562	0.880488
FBgn0015320	0.237437	0.880752
FBgn0085425	0.307318	0.880752
FBgn0265512	-0.207321	0.880752
FBgn0034800	-0.227168	0.880931
FBgn0025525	-0.232383	0.881252
FBgn0035137	-0.255599	0.881519
FBgn0026369	-0.308552	0.882489
FBgn0030270	-0.313201	0.882489
FBgn0033364	-0.249687	0.882489
FBgn0036438	-0.286858	0.882489
FBgn0039291	-0.241825	0.882489
FBgn0028892	-0.285006	0.882765
FBgn0030305	0.2363	0.882765
FBgn0032405	0.299206	0.882765
FBgn0035691	-0.308778	0.882765
FBgn0035763	-0.203699	0.882765
FBgn0027598	0.201782	0.883752
FBgn0032782	0.263121	0.883752
FBgn0036398	0.200752	0.883752
FBgn0051469	-0.223204	0.883752
FBgn0259716	0.303481	0.883752
FBgn0004607	-0.282175	0.884491
FBgn0005648	0.240812	0.884491
FBgn0010309	0.311504	0.884491
FBgn0020513	0.209801	0.884491
FBgn0025700	-0.205	0.884491
FBgn0027603	-0.250458	0.884491
FBgn0031008	0.308903	0.884491
FBgn0031881	0.289415	0.884491
FBgn0032025	-0.250105	0.884491
FBgn0032375	0.269695	0.884491
FBgn0032429	-0.242749	0.884491
FBgn0033691	-0.211171	0.884491
FBgn0034093	-0.235872	0.884491
FBgn0035355	-0.21137	0.884491
FBgn0035854	0.315742	0.884491
FBgn0037039	-0.313384	0.884491
FBgn0038124	-0.318961	0.884491
FBgn0039472	-0.248182	0.884491
FBgn0039528	0.234024	0.884491
FBgn0051176	0.269934	0.884491
FBgn0052199	-0.316766	0.884491
FBgn0052278	0.260508	0.884491
FBgn0052695	-0.239265	0.884491
FBgn0086779	0.237201	0.884491
FBgn0259203	0.303105	0.884491
FBgn0260748	0.266212	0.884491
FBgn0262961	-0.216336	0.884491
FBgn0267823	0.307293	0.884491
FBgn0031022	0.29946	0.885461
FBgn0001087	0.230166	0.886071
FBgn0004102	-0.308954	0.886071
FBgn0030892	-0.243901	0.886071
FBgn0033529	-0.284405	0.886071
FBgn0034232	0.2625	0.886071
FBgn0038167	0.208094	0.886071
FBgn0039158	0.290389	0.886071
FBgn0062442	-0.184059	0.886071
FBgn0083141	-0.304953	0.886071
FBgn0262681	-0.279573	0.886071
FBgn0004047	-0.323399	0.886888
FBgn0041342	0.244798	0.886888
FBgn0001078	0.222198	0.887039
FBgn0037996	-0.292713	0.887039
FBgn0050394	-0.271557	0.887039
FBgn0010316	-0.272286	0.887368
FBgn0262892	0.307621	0.88748
FBgn0267636	-0.317364	0.887497
FBgn0261090	0.296329	0.888948
FBgn0030956	0.299281	0.889154
FBgn0032849	0.263166	0.889154
FBgn0033783	-0.251994	0.889154
FBgn0037051	0.209527	0.889154
FBgn0038337	0.219143	0.889154
FBgn0052450	-0.25652	0.889154
FBgn0052475	-0.279356	0.889154
FBgn0261954	0.192394	0.889154
FBgn0010501	0.279694	0.88946
FBgn0037073	0.247874	0.88946
FBgn0031684	-0.192413	0.889847
FBgn0000250	0.206741	0.893308
FBgn0005536	0.200991	0.893308
FBgn0033873	0.255997	0.893308
FBgn0034786	-0.302641	0.893308
FBgn0038738	-0.207875	0.893308
FBgn0039147	0.277861	0.893308
FBgn0054026	-0.223622	0.893308
FBgn0037344	0.200473	0.893831
FBgn0016715	-0.237156	0.894065
FBgn0036316	0.23701	0.895725
FBgn0026619	0.232926	0.896124
FBgn0035344	0.282594	0.896124
FBgn0052533	0.310534	0.896439
FBgn0261592	-0.197003	0.896439
FBgn0025626	0.257016	0.896549
FBgn0243516	0.200376	0.896935
FBgn0031849	-0.231429	0.897024
FBgn0034543	0.231038	0.897024
FBgn0036402	-0.297205	0.897024
FBgn0003275	0.201036	0.897733
FBgn0029945	-0.295646	0.897733
FBgn0031093	-0.255038	0.897733
FBgn0035189	-0.231579	0.897733
FBgn0038804	-0.260456	0.897733
FBgn0063923	-0.265353	0.897733
FBgn0032088	0.251421	0.898105
FBgn0040206	0.201211	0.8996
FBgn0011656	0.213081	0.902529
FBgn0031437	-0.211895	0.902529
FBgn0037234	-0.273391	0.902529
FBgn0034122	-0.249516	0.902699
FBgn0040294	0.307771	0.903272
FBgn0026718	0.249016	0.903466
FBgn0028703	-0.235889	0.903466
FBgn0030638	-0.26229	0.903466
FBgn0031995	-0.213423	0.903466
FBgn0032235	-0.226241	0.903466
FBgn0085484	-0.228778	0.903466
FBgn0264750	-0.22705	0.903466
FBgn0265342	-0.210022	0.903466
FBgn0001491	-0.245368	0.903676
FBgn0011694	-0.229019	0.903935
FBgn0033716	0.188809	0.903935
FBgn0038461	0.234554	0.903935
FBgn0261647	0.24359	0.903935
FBgn0260750	0.231808	0.90459
FBgn0010803	0.232052	0.904762
FBgn0032779	-0.245487	0.904762
FBgn0033317	0.225755	0.904762
FBgn0035827	0.202637	0.904762
FBgn0261593	-0.196333	0.904762
FBgn0266420	-0.307153	0.904762
FBgn0003941	-0.195154	0.906646
FBgn0010747	-0.26283	0.906646
FBgn0033738	-0.205818	0.906646
FBgn0034808	-0.23169	0.906646
FBgn0063649	0.258246	0.906646
FBgn0002174	0.177218	0.906681
FBgn0002917	0.303246	0.906681
FBgn0015283	-0.21233	0.906681
FBgn0029887	0.18134	0.906681
FBgn0030854	0.278879	0.906681
FBgn0031545	-0.234146	0.906681
FBgn0032820	-0.182964	0.906681
FBgn0033380	0.237909	0.906681
FBgn0033448	-0.256255	0.906681
FBgn0034736	0.249333	0.906681
FBgn0035380	-0.207423	0.906681
FBgn0035521	-0.302508	0.906681
FBgn0050423	-0.19713	0.906681
FBgn0051632	0.265953	0.906681
FBgn0259789	0.303319	0.906681
FBgn0262106	-0.239031	0.906681
FBgn0262993	-0.301713	0.906681
FBgn0267384	-0.261568	0.906681
FBgn0013764	0.290824	0.907621
FBgn0010265	-0.195386	0.907828
FBgn0011204	0.219989	0.907828
FBgn0032685	0.299652	0.907828
FBgn0000317	0.278939	0.907977
FBgn0030872	-0.204579	0.907977
FBgn0031220	-0.271958	0.907977
FBgn0038020	0.20599	0.907977
FBgn0039024	-0.250462	0.907977
FBgn0015905	0.297101	0.908193
FBgn0030808	0.286217	0.908193
FBgn0031980	-0.204413	0.908193
FBgn0033280	-0.257277	0.908193
FBgn0033639	-0.188158	0.908193
FBgn0034259	0.248472	0.908193
FBgn0034618	-0.195293	0.908193
FBgn0034833	-0.284839	0.908193
FBgn0035069	-0.288879	0.908193
FBgn0036614	-0.266488	0.908193
FBgn0036928	-0.254179	0.908193
FBgn0040670	-0.299628	0.908193
FBgn0051644	-0.242481	0.908193
FBgn0053087	0.254087	0.908193
FBgn0061435	-0.292325	0.908193
FBgn0266140	0.289403	0.908193
FBgn0015298	0.206881	0.908383
FBgn0028396	-0.249145	0.908383
FBgn0033809	-0.261739	0.908383
FBgn0035934	-0.296912	0.908383
FBgn0039640	-0.300534	0.908383
FBgn0041181	-0.262296	0.908383
FBgn0259209	-0.161263	0.908383
FBgn0265974	-0.279615	0.908383
FBgn0267429	-0.304541	0.908383
FBgn0031782	0.278117	0.908839
FBgn0019968	0.212392	0.908867
FBgn0028833	0.185646	0.908867
FBgn0035624	-0.291276	0.908867
FBgn0037336	-0.261761	0.908867
FBgn0063494	-0.22573	0.908867
FBgn0262608	-0.301742	0.908867
FBgn0010520	0.239336	0.909126
FBgn0013683	-0.264712	0.9092
FBgn0015031	-0.164934	0.9092
FBgn0027575	0.292645	0.9092
FBgn0033584	0.283606	0.9092
FBgn0039360	-0.259205	0.9092
FBgn0042177	0.29443	0.9092
FBgn0052528	-0.286674	0.909643
FBgn0083961	0.225197	0.911873
FBgn0001308	0.209902	0.912278
FBgn0002638	0.28708	0.912278
FBgn0004198	0.21481	0.912278
FBgn0010397	0.21188	0.912278
FBgn0023527	0.28334	0.912278
FBgn0027560	-0.166274	0.912278
FBgn0029870	-0.167948	0.912278
FBgn0033225	0.263804	0.912278
FBgn0033274	-0.199903	0.912278
FBgn0036333	0.249333	0.912278
FBgn0037239	-0.208582	0.912278
FBgn0038499	0.283119	0.912278
FBgn0039596	0.285261	0.912278
FBgn0052365	0.28843	0.912278
FBgn0053170	-0.193544	0.912278
FBgn0053310	-0.294846	0.912278
FBgn0259152	0.217484	0.912278
FBgn0283471	-0.19073	0.912278
FBgn0027580	0.170904	0.91374
FBgn0032835	-0.223655	0.91374
FBgn0035473	0.194601	0.91374
FBgn0264574	-0.242124	0.91374
FBgn0265434	0.19573	0.91374
FBgn0027619	0.187272	0.914036
FBgn0028688	-0.191502	0.914036
FBgn0035316	-0.266627	0.914036
FBgn0052119	-0.224666	0.914036
FBgn0024321	0.206239	0.914082
FBgn0036180	-0.204925	0.914082
FBgn0005391	-0.306481	0.914611
FBgn0016978	0.210667	0.914611
FBgn0028948	-0.291563	0.914611
FBgn0031920	-0.273659	0.914611
FBgn0036023	0.296629	0.914611
FBgn0038325	0.270701	0.914611
FBgn0086655	0.283569	0.914611
FBgn0261239	-0.270649	0.914611
FBgn0001218	0.192752	0.914873
FBgn0011566	0.231915	0.914873
FBgn0015663	-0.28276	0.914873
FBgn0031036	-0.274663	0.914873
FBgn0032864	-0.256495	0.914873
FBgn0034542	-0.229634	0.914873
FBgn0039859	0.284943	0.914873
FBgn0051233	-0.232376	0.914873
FBgn0062517	-0.240787	0.914873
FBgn0261988	0.186183	0.914873
FBgn0267861	-0.240774	0.914873
FBgn0037817	-0.235827	0.915008
FBgn0032360	-0.240609	0.915291
FBgn0035152	-0.287367	0.915291
FBgn0259822	-0.254829	0.915291
FBgn0003139	-0.266532	0.91562
FBgn0001125	-0.167866	0.915795
FBgn0003159	0.191682	0.915795
FBgn0024179	-0.237242	0.915795
FBgn0029502	-0.210209	0.915795
FBgn0033224	-0.226359	0.915795
FBgn0037807	-0.287056	0.915795
FBgn0043806	-0.208451	0.915795
FBgn0051852	0.215539	0.915795
FBgn0052971	-0.281138	0.915795
FBgn0250732	-0.286919	0.915795
FBgn0030678	0.243898	0.916925
FBgn0016041	0.211323	0.918128
FBgn0028941	-0.246026	0.918128
FBgn0029718	0.237187	0.918128
FBgn0032291	0.236629	0.918128
FBgn0036908	0.228634	0.918128
FBgn0030921	-0.278552	0.919921
FBgn0031598	0.288879	0.920641
FBgn0039302	0.189961	0.920641
FBgn0040918	0.199519	0.920641
FBgn0262003	-0.280159	0.920641
FBgn0266376	0.235281	0.920641
FBgn0031777	0.291168	0.921084
FBgn0002578	-0.249853	0.922242
FBgn0016696	0.183725	0.922242
FBgn0019949	-0.267454	0.922242
FBgn0033138	-0.187542	0.922242
FBgn0033214	-0.258515	0.922242
FBgn0034824	-0.25416	0.922242
FBgn0035769	0.271436	0.922242
FBgn0051778	-0.290375	0.922242
FBgn0052371	-0.225663	0.922242
FBgn0086372	0.212616	0.922242
FBgn0261112	0.2082	0.922242
FBgn0261283	-0.223217	0.922242
FBgn0262167	-0.246753	0.922242
FBgn0284257	0.171492	0.922242
FBgn0260991	0.288074	0.922332
FBgn0025643	0.286979	0.922612
FBgn0026317	0.257417	0.922612
FBgn0033351	0.239422	0.922612
FBgn0035805	0.276653	0.922612
FBgn0052847	-0.238097	0.922612
FBgn0086785	0.219596	0.922612
FBgn0265177	-0.176932	0.922679
FBgn0033544	-0.178694	0.922901
FBgn0039348	-0.19228	0.923917
FBgn0000256	-0.191788	0.924063
[truncated: 15,424 more rows]

## Sheet: E. SCR-12hpi
Genes differentially expressed between UC and 12hpi in JrSCR
	log2FC	FDR
FBgn0040837	4.54536	8.48034e-147
FBgn0259711	3.9404	5.91906e-136
FBgn0005660	4.27753	2.26588e-133
FBgn0031032	6.34212	1.46223e-126
FBgn0033153	4.17617	4.10178e-113
FBgn0033928	3.58482	4.70524e-96
FBgn0042105	3.21679	1.36636e-91
FBgn0041184	3.37513	5.7438e-87
FBgn0264704	4.58316	3.50802e-84
FBgn0037724	3.60575	1.43442e-80
FBgn0053468	5.1892	3.04876e-76
FBgn0024491	3.23126	1.88844e-71
FBgn0038595	3.15446	9.66167e-66
FBgn0030189	2.88966	3.92925e-61
FBgn0051694	2.55843	2.8347e-59
FBgn0030904	5.46211	4.54276e-56
FBgn0052195	3.1471	3.16188e-55
FBgn0030300	2.76858	2.48349e-50
FBgn0053337	4.08175	5.27478e-50
FBgn0032085	2.50821	1.70908e-49
FBgn0039044	2.83219	3.65585e-48
FBgn0042102	2.36548	5.15431e-48
FBgn0038901	2.92894	6.18489e-46
FBgn0034909	2.30946	1.19978e-45
FBgn0264295	2.50721	2.69348e-45
FBgn0267923	4.62363	4.04847e-44
FBgn0037345	2.95904	1.18512e-42
FBgn0267758	4.10905	1.18512e-42
FBgn0024360	2.15243	3.77226e-42
FBgn0053542	3.7745	4.62649e-40
FBgn0051324	1.99319	8.08424e-40
FBgn0036952	4.04002	3.59982e-38
FBgn0042101	2.78033	5.07872e-38
FBgn0036806	2.60664	7.80571e-38
FBgn0265671	3.97995	7.84897e-38
FBgn0015351	2.42571	1.54247e-37
FBgn0031267	2.58281	1.66267e-37
FBgn0036229	4.62717	4.39096e-37
FBgn0039593	3.50986	8.30356e-36
FBgn0250869	2.17642	8.58118e-35
FBgn0011705	2.22616	2.57951e-34
FBgn0259237	2.00436	7.56853e-34
FBgn0053510	3.76022	1.47582e-33
FBgn0267156	3.30058	4.25428e-33
FBgn0034756	2.60835	2.03132e-32
FBgn0000395	2.1265	4.17985e-32
FBgn0035743	2.66018	9.03257e-32
FBgn0040609	2.06363	1.38509e-31
FBgn0052283	3.20371	1.38509e-31
FBgn0051216	3.34178	1.34884e-30
FBgn0035975	1.78962	6.13059e-30
FBgn0010278	2.04105	2.11231e-29
FBgn0052103	1.62901	8.18098e-29
FBgn0052369	1.92885	1.48532e-28
FBgn0033875	1.66635	2.05606e-28
FBgn0031170	2.02999	5.07964e-28
FBgn0031033	3.96365	5.8671e-28
FBgn0053158	2.48826	9.8886e-28
FBgn0039315	2.75959	1.20374e-27
FBgn0261113	1.87248	2.48414e-26
FBgn0263241	2.15022	1.11716e-24
FBgn0002524	2.06887	5.43506e-24
FBgn0085227	1.84604	1.35379e-23
FBgn0266853	2.46921	2.26065e-23
FBgn0033301	1.49815	3.36055e-23
FBgn0033760	1.79599	4.02593e-23
FBgn0038098	1.90158	1.36457e-21
FBgn0053511	2.55291	1.8601e-21
FBgn0037850	2.95114	3.28113e-21
FBgn0037934	-1.73903	5.21089e-21
FBgn0028341	1.43675	6.01245e-21
FBgn0031474	1.61372	1.17906e-20
FBgn0001258	1.46607	1.41056e-20
FBgn0261674	1.49203	2.31718e-20
FBgn0266450	1.61249	2.77623e-20
FBgn0033945	1.6887	2.79055e-20
FBgn0051288	1.63687	3.90092e-20
FBgn0001291	1.63488	4.04601e-20
FBgn0042185	1.55418	7.10419e-20
FBgn0266431	2.62867	7.54695e-20
FBgn0031643	1.83083	9.9976e-20
FBgn0003557	1.55991	1.38552e-19
FBgn0026593	1.47527	2.06877e-19
FBgn0001168	1.69201	3.54751e-19
FBgn0260632	1.77088	5.58007e-19
FBgn0010651	1.3136	9.5444e-19
FBgn0033051	2.08018	1.12777e-18
FBgn0038455	1.87793	4.6429e-18
FBgn0037720	1.36006	4.68774e-18
FBgn0051087	1.53942	4.68774e-18
FBgn0013469	1.47325	5.03201e-18
FBgn0036237	1.72846	5.3172e-18
FBgn0034736	1.78089	5.93321e-18
FBgn0034312	1.61833	8.4622e-18
FBgn0043903	1.56429	9.63943e-18
FBgn0038419	1.75823	1.47867e-17
FBgn0263005	1.55226	1.849e-17
FBgn0005664	1.8153	2.76702e-17
FBgn0016031	1.42018	3.11403e-17
FBgn0042104	1.63906	3.23696e-17
FBgn0000578	1.30758	3.3495e-17
FBgn0014018	1.21217	5.03868e-17
FBgn0039091	2.0971	5.11992e-17
FBgn0039760	-1.51752	5.68005e-17
FBgn0041627	2.21516	1.15058e-16
FBgn0039319	2.50827	1.54686e-16
FBgn0032615	2.4131	3.23266e-16
FBgn0264550	2.43595	4.88846e-16
FBgn0041096	1.97756	5.17296e-16
FBgn0263342	2.26881	8.1169e-16
FBgn0040251	2.31709	9.13476e-16
FBgn0053116	1.77066	9.13476e-16
FBgn0033792	2.35816	1.14447e-15
FBgn0085223	1.35524	1.28181e-15
FBgn0039492	1.18046	1.46512e-15
FBgn0033649	1.43214	1.79546e-15
FBgn0040729	1.5302	1.79546e-15
FBgn0028476	1.44755	1.85626e-15
FBgn0039209	1.2388	2.25677e-15
FBgn0038981	1.56442	2.36805e-15
FBgn0016076	1.28051	3.07649e-15
FBgn0031662	1.61771	3.74883e-15
FBgn0034915	1.47607	4.87874e-15
FBgn0086779	1.31098	1.03044e-14
FBgn0000097	1.25527	1.08847e-14
FBgn0020906	-1.50779	1.28841e-14
FBgn0001297	1.16024	1.35111e-14
FBgn0039487	1.60847	1.52313e-14
FBgn0261556	1.1618	1.52313e-14
FBgn0011638	1.58188	1.67535e-14
FBgn0024329	1.35773	2.80429e-14
FBgn0037163	1.57771	3.01201e-14
FBgn0260635	1.15553	4.55794e-14
FBgn0028945	1.31584	4.95903e-14
FBgn0267339	2.2986	4.95903e-14
FBgn0033236	1.84857	7.36332e-14
FBgn0036948	2.8	8.93307e-14
FBgn0052676	1.06462	1.0856e-13
FBgn0003356	-1.36689	1.19594e-13
FBgn0010040	2.11965	1.91672e-13
FBgn0030048	1.65608	1.9581e-13
FBgn0000568	1.48579	2.447e-13
FBgn0086346	1.05412	2.61475e-13
FBgn0040060	-1.37672	3.89199e-13
FBgn0263776	1.33672	4.35943e-13
FBgn0011648	1.24366	5.50508e-13
FBgn0265137	1.19334	7.54275e-13
FBgn0039886	1.6809	7.57682e-13
FBgn0001104	1.21279	9.07096e-13
FBgn0035665	-1.3665	9.27862e-13
FBgn0051259	1.80139	1.5494e-12
FBgn0031654	-1.65683	1.62619e-12
FBgn0010357	-1.41171	1.72151e-12
FBgn0051148	1.3932	1.86145e-12
FBgn0052115	1.46959	2.45502e-12
FBgn0034480	1.59516	3.0914e-12
FBgn0014427	1.11435	3.11635e-12
FBgn0243512	1.08953	3.14698e-12
FBgn0023526	1.17239	3.23686e-12
FBgn0263993	1.21143	3.38602e-12
FBgn0265999	2.56642	3.57872e-12
FBgn0085423	1.28729	3.66807e-12
FBgn0266813	1.74096	4.99408e-12
FBgn0260000	1.67297	5.0412e-12
FBgn0030234	1.34909	5.52495e-12
FBgn0264776	1.17379	6.04876e-12
FBgn0028494	1.21022	6.13224e-12
FBgn0038783	2.70914	6.16382e-12
FBgn0031661	1.13947	6.9268e-12
FBgn0033636	1.26684	7.92249e-12
FBgn0031432	1.60445	8.92734e-12
FBgn0028468	1.44621	9.07798e-12
FBgn0027363	1.11543	9.34686e-12
FBgn0005624	1.35644	1.20547e-11
FBgn0262524	1.67773	1.58084e-11
FBgn0033519	2.42991	1.62099e-11
FBgn0038243	1.18089	1.68546e-11
FBgn0054026	-1.11138	1.68942e-11
FBgn0267073	1.70473	1.68942e-11
FBgn0030855	1.67152	1.72337e-11
FBgn0034288	2.61224	1.7641e-11
FBgn0263620	2.12724	1.89144e-11
FBgn0024980	1.20846	1.90134e-11
FBgn0032587	1.21189	1.90134e-11
FBgn0035996	1.91457	1.93598e-11
FBgn0036875	1.15666	2.3923e-11
FBgn0266362	1.72265	2.40703e-11
FBgn0033188	1.10721	2.57331e-11
FBgn0030510	1.29625	2.67128e-11
FBgn0266745	2.21455	2.67128e-11
FBgn0261445	1.40708	2.69364e-11
FBgn0025628	1.1521	5.65891e-11
FBgn0261393	1.19934	6.49661e-11
FBgn0033582	1.32219	8.64458e-11
FBgn0265377	1.45623	9.09856e-11
FBgn0266421	1.48271	1.12427e-10
FBgn0037231	1.08486	1.36073e-10
FBgn0033204	1.79289	1.71703e-10
FBgn0033216	-1.6043	2.10919e-10
FBgn0036732	1.47569	2.11708e-10
FBgn0041579	1.38568	2.28426e-10
FBgn0051133	1.62506	2.40427e-10
FBgn0040069	1.51703	2.51914e-10
FBgn0040475	1.28698	2.55226e-10
FBgn0039761	-1.14628	3.12704e-10
FBgn0260442	1.17117	3.30916e-10
FBgn0035607	1.6607	3.61968e-10
FBgn0036749	2.04521	4.31858e-10
FBgn0035781	-1.42352	5.05027e-10
FBgn0030631	1.24982	5.47178e-10
FBgn0039777	-1.36545	5.73164e-10
FBgn0250815	-1.28429	5.77406e-10
FBgn0037517	1.13093	5.98248e-10
FBgn0004652	1.0595	6.00735e-10
FBgn0035715	1.21325	6.01436e-10
FBgn0022029	1.34334	6.01809e-10
FBgn0030098	-1.43604	6.62885e-10
FBgn0030687	1.63747	7.22698e-10
FBgn0029932	1.22549	7.88594e-10
FBgn0003984	1.64821	1e-09
FBgn0030929	1.39038	1.0625e-09
FBgn0031717	1.178	1.07844e-09
FBgn0036844	1.01608	1.22891e-09
FBgn0264389	1.14613	1.23551e-09
FBgn0263839	1.21992	1.35197e-09
FBgn0000473	-1.59569	1.75042e-09
FBgn0003053	1.01877	2.16547e-09
FBgn0264907	1.63921	2.16547e-09
FBgn0004644	1.18144	2.39723e-09
FBgn0261545	1.08223	2.39723e-09
FBgn0086450	1.09017	3e-09
FBgn0039107	1.39386	3.09252e-09
FBgn0025865	1.00259	3.34662e-09
FBgn0020386	0.894043	3.3494e-09
FBgn0267195	2.19999	3.56856e-09
FBgn0028983	1.13723	4.06133e-09
FBgn0034582	1.29179	4.24037e-09
FBgn0015039	-1.19129	4.46827e-09
FBgn0015240	1.26852	4.57557e-09
FBgn0039869	1.64513	4.76625e-09
FBgn0001285	-1.11455	4.81961e-09
FBgn0030839	1.5092	4.81961e-09
FBgn0020493	1.04518	4.84783e-09
FBgn0052982	1.31034	4.84783e-09
FBgn0031778	1.91096	6.0788e-09
FBgn0034073	1.23906	6.32567e-09
FBgn0010425	-1.05849	6.73988e-09
FBgn0040212	1.3396	6.73988e-09
FBgn0032482	0.863096	7.69018e-09
FBgn0039644	1.18679	7.69018e-09
FBgn0002571	1.09649	8.46883e-09
FBgn0003068	1.7216	8.66036e-09
FBgn0030699	1.43056	8.66036e-09
FBgn0261862	-1.05752	9.34211e-09
FBgn0052758	1.33827	1.03199e-08
FBgn0266044	2.41718	1.06103e-08
FBgn0038638	1.26521	1.2759e-08
FBgn0010549	2.14625	1.3567e-08
FBgn0052512	1.18325	1.36677e-08
FBgn0032223	1.19048	1.8342e-08
FBgn0038302	1.32843	1.88607e-08
FBgn0050372	0.934229	1.93926e-08
FBgn0052296	1.01686	2.04226e-08
FBgn0039538	1.52908	2.21027e-08
FBgn0011742	1.01833	2.61979e-08
FBgn0065032	1.12345	2.8e-08
FBgn0032793	1.60333	2.8916e-08
FBgn0032049	-1.18955	3.41672e-08
FBgn0024321	1.04522	3.48952e-08
FBgn0036766	1.20259	3.56866e-08
FBgn0040064	0.869261	3.58703e-08
FBgn0025624	1.0508	3.80692e-08
FBgn0003464	1.10553	3.83545e-08
FBgn0050115	1.01434	4.7e-08
FBgn0020388	1.62847	4.78516e-08
FBgn0263507	1.23765	5.07278e-08
FBgn0004512	0.962298	5.24178e-08
FBgn0010041	2.48665	5.42731e-08
FBgn0050424	1.05226	5.88352e-08
FBgn0263748	-1.03868	6.9804e-08
FBgn0034289	1.30198	7.18973e-08
FBgn0265784	0.974557	7.68873e-08
FBgn0036422	-1.23046	9.60781e-08
FBgn0262740	0.943739	9.76269e-08
FBgn0039290	1.65894	1.0847e-07
FBgn0067102	1.12166	1.11474e-07
FBgn0262601	1.16746	1.17779e-07
FBgn0037975	1.75088	1.19256e-07
FBgn0002939	-1.53382	1.1942e-07
FBgn0030746	1.53873	1.24127e-07
FBgn0035589	1.07357	1.31651e-07
FBgn0014388	0.974038	1.38092e-07
FBgn0031516	1.14244	1.38334e-07
FBgn0052054	1.06958	1.4521e-07
FBgn0039778	-1.24395	1.46897e-07
FBgn0027601	1.16475	1.47059e-07
FBgn0035006	1.23301	1.62912e-07
FBgn0004426	-1.22665	1.66721e-07
FBgn0039596	1.32865	1.70586e-07
FBgn0039756	1.12497	1.82588e-07
FBgn0040765	0.886873	1.95616e-07
FBgn0028515	0.955593	2.04215e-07
FBgn0051729	1.10244	2.11499e-07
FBgn0000636	0.937393	2.16375e-07
FBgn0029905	1.06005	2.16599e-07
FBgn0030808	1.39227	2.17209e-07
FBgn0038194	-0.948787	2.31644e-07
FBgn0031988	1.15482	2.53083e-07
FBgn0266376	0.894935	2.64505e-07
FBgn0053306	-1.10216	2.657e-07
FBgn0265623	0.98313	2.75327e-07
FBgn0004583	1.35718	2.85617e-07
FBgn0046689	0.910463	3.20168e-07
FBgn0010909	1.00609	3.2109e-07
FBgn0036896	1.02492	3.2109e-07
FBgn0043364	1.00327	3.39699e-07
FBgn0000659	0.934258	3.51896e-07
FBgn0050055	1.13598	3.58335e-07
FBgn0010173	1.20375	4.13632e-07
FBgn0027287	0.995183	4.20259e-07
FBgn0260962	1.10079	4.20672e-07
FBgn0034247	-1.11783	4.41928e-07
FBgn0037203	1.00116	4.50444e-07
FBgn0038257	-1.16769	4.85784e-07
FBgn0262741	1.88646	4.92e-07
FBgn0003357	-1.14069	5.48544e-07
FBgn0038772	1.50354	5.55771e-07
FBgn0039488	1.1903	5.6929e-07
FBgn0033926	1.02605	5.80143e-07
FBgn0024250	1.07688	5.93297e-07
FBgn0038331	0.903785	6.12712e-07
FBgn0033520	2.32577	6.63213e-07
FBgn0013717	1.149	6.66737e-07
FBgn0036341	1.06479	6.81926e-07
FBgn0033205	1.08732	7.84478e-07
FBgn0014011	0.845212	8.28819e-07
FBgn0052284	1.66379	8.99365e-07
FBgn0262656	1.16981	9.01676e-07
FBgn0086758	1.02556	9.14688e-07
FBgn0035708	0.849776	9.29836e-07
FBgn0267336	0.690172	9.29836e-07
FBgn0038734	1.11908	9.55221e-07
FBgn0039831	0.730975	9.64311e-07
FBgn0038897	1.11142	9.7222e-07
FBgn0034270	1.72346	9.77835e-07
FBgn0003328	1.19133	9.87285e-07
FBgn0260960	0.705486	1.02555e-06
FBgn0050000	0.951117	1.06948e-06
FBgn0039316	1.09401	1.09488e-06
FBgn0032805	1.43914	1.122e-06
FBgn0035620	0.934294	1.122e-06
FBgn0262127	0.938586	1.13455e-06
FBgn0033048	-1.20729	1.32444e-06
FBgn0032456	1.02254	1.34252e-06
FBgn0259938	0.847518	1.36287e-06
FBgn0260748	1.06603	1.36287e-06
FBgn0004914	0.924854	1.37792e-06
FBgn0037174	1.26363	1.4028e-06
FBgn0030400	0.72981	1.43326e-06
FBgn0052476	1.29547	1.43326e-06
FBgn0051370	1.55134	1.46029e-06
FBgn0003118	1.11932	1.484e-06
FBgn0027932	0.769088	1.60057e-06
FBgn0013343	0.762704	1.6513e-06
FBgn0034451	1.23163	1.6513e-06
FBgn0030208	0.843403	1.7817e-06
FBgn0053181	0.940816	1.87186e-06
FBgn0004657	1.01215	1.95692e-06
FBgn0036333	1.00379	1.99568e-06
FBgn0035904	-1.15268	2.08229e-06
FBgn0030847	1.02622	2.10354e-06
FBgn0024273	0.893792	2.15637e-06
FBgn0264994	1.56119	2.18336e-06
FBgn0025709	1.88629	2.29566e-06
FBgn0010501	1.2168	2.32558e-06
FBgn0003863	-1.01373	2.45855e-06
FBgn0032781	1.06232	2.4893e-06
FBgn0034417	0.855915	2.51375e-06
FBgn0039472	-0.916376	2.56555e-06
FBgn0027090	0.948918	2.57311e-06
FBgn0027836	1.13274	2.57311e-06
FBgn0036187	1.50184	2.59657e-06
FBgn0011555	-1.03118	2.60722e-06
FBgn0052594	0.942001	2.80386e-06
FBgn0031484	1.44615	2.85451e-06
FBgn0004390	1.03699	2.8562e-06
FBgn0243516	0.79673	2.97153e-06
FBgn0037659	0.942666	2.97209e-06
FBgn0003963	1.29856	3.06783e-06
FBgn0035049	0.992351	3.08481e-06
FBgn0262567	1.00192	3.19276e-06
FBgn0031321	1.16356	3.22676e-06
FBgn0037391	0.798618	3.22676e-06
FBgn0010358	-1.05838	3.34128e-06
FBgn0000078	-0.979152	3.68893e-06
FBgn0024238	0.845412	4.11041e-06
FBgn0004401	0.769456	4.35746e-06
FBgn0086656	0.749475	4.3748e-06
FBgn0263110	0.879571	4.3748e-06
FBgn0265434	0.738574	4.3748e-06
FBgn0032079	0.9141	5.14145e-06
FBgn0023001	1.18629	5.56334e-06
FBgn0034496	0.999231	5.58508e-06
FBgn0037592	1.02045	5.65536e-06
FBgn0085478	0.901331	5.74708e-06
FBgn0020272	1.24174	5.76414e-06
FBgn0011703	1.27845	5.81124e-06
FBgn0266124	1.00705	6.21956e-06
FBgn0030878	1.00477	6.69359e-06
FBgn0037936	-1.1858	6.79526e-06
FBgn0039452	0.88311	6.875e-06
FBgn0032400	-0.869283	6.9257e-06
FBgn0033127	0.894007	6.9257e-06
FBgn0266674	1.1647	7.1267e-06
FBgn0028411	1.31784	7.17753e-06
FBgn0031906	-1.29852	7.17753e-06
FBgn0034390	0.805165	7.17753e-06
FBgn0034908	1.27499	7.1853e-06
FBgn0032726	-0.967512	7.28863e-06
FBgn0004167	0.801724	7.37971e-06
FBgn0031002	1.24053	7.37971e-06
FBgn0267733	1.4168	7.37971e-06
FBgn0050109	0.961461	8.21179e-06
FBgn0004587	0.754405	8.321e-06
FBgn0035153	0.892621	8.51009e-06
FBgn0265590	1.23319	8.64916e-06
FBgn0011656	0.792856	8.71931e-06
FBgn0052813	0.884643	8.71931e-06
FBgn0063497	-1.09456	8.77989e-06
FBgn0038484	0.950075	9.48473e-06
FBgn0040256	-1.15925	9.51658e-06
FBgn0036263	1.26069	9.9344e-06
FBgn0031450	0.801806	9.99974e-06
FBgn0040959	-1.11746	9.99974e-06
FBgn0038842	0.830324	1.10565e-05
FBgn0003514	0.728214	1.19016e-05
FBgn0037518	1.1747	1.22765e-05
FBgn0034643	0.961387	1.35844e-05
FBgn0003257	1.09958	1.41165e-05
FBgn0261244	0.789945	1.43321e-05
FBgn0038369	0.920112	1.43967e-05
FBgn0038353	0.809595	1.47409e-05
FBgn0029771	1.09449	1.66376e-05
FBgn0015393	0.814437	1.72504e-05
FBgn0030817	1.42311	1.73706e-05
FBgn0032006	0.959119	1.87469e-05
FBgn0032859	0.868594	2.06367e-05
FBgn0005771	0.736008	2.10111e-05
FBgn0051300	-1.07677	2.14358e-05
FBgn0020270	0.929635	2.1771e-05
FBgn0016984	0.732646	2.1792e-05
FBgn0085408	0.814948	2.31463e-05
FBgn0015797	0.783318	2.35679e-05
FBgn0036449	0.865317	2.41312e-05
FBgn0085424	1.01119	2.46079e-05
FBgn0266430	1.57151	2.50134e-05
FBgn0086708	0.762608	2.54085e-05
FBgn0027598	0.774662	2.56786e-05
FBgn0035356	-0.913823	2.66619e-05
FBgn0259936	1.91085	2.81526e-05
FBgn0032451	0.998954	2.89929e-05
FBgn0035300	1.11242	3.04684e-05
FBgn0004427	-1.01773	3.06542e-05
FBgn0034400	0.771562	3.06542e-05
FBgn0052302	1.99943	3.1661e-05
FBgn0031492	0.782773	3.27918e-05
FBgn0037012	0.92839	3.31036e-05
FBgn0002887	0.958402	3.32978e-05
FBgn0025692	0.852484	3.32978e-05
FBgn0039402	0.85146	3.32978e-05
FBgn0038460	0.789358	3.45793e-05
FBgn0265699	1.59294	3.50441e-05
FBgn0036203	-0.716243	3.51866e-05
FBgn0027514	1.32976	3.98757e-05
FBgn0027611	-0.871538	4.07206e-05
FBgn0259111	0.716771	4.13581e-05
FBgn0016081	0.756029	4.18139e-05
FBgn0261854	0.790077	4.2109e-05
FBgn0039486	0.792089	4.21581e-05
FBgn0261988	0.714341	4.30272e-05
FBgn0040636	-0.790681	4.5028e-05
FBgn0039528	0.792431	4.52953e-05
FBgn0022700	1.59637	4.54121e-05
FBgn0027341	0.877909	4.60743e-05
FBgn0032819	1.00086	4.67953e-05
FBgn0033889	0.75444	4.94294e-05
FBgn0036294	1.46231	4.94416e-05
FBgn0042103	1.31008	4.94748e-05
FBgn0034317	0.89877	4.96963e-05
FBgn0031929	-1.0688	4.97627e-05
FBgn0023094	1.0254	5.00631e-05
FBgn0032387	1.0085	5.00703e-05
FBgn0010241	0.885348	5.21715e-05
FBgn0027499	0.770353	5.2306e-05
FBgn0031515	0.891677	5.47272e-05
FBgn0032597	1.1175	5.55108e-05
FBgn0037293	0.765708	5.62614e-05
FBgn0038424	0.959699	5.79946e-05
FBgn0039507	0.932902	5.79946e-05
FBgn0015577	0.999498	5.9178e-05
FBgn0031182	-1.05471	6.05511e-05
FBgn0038401	1.25543	6.08257e-05
FBgn0001941	0.836411	6.37633e-05
FBgn0265186	1.11394	6.47789e-05
FBgn0028474	0.91523	6.61495e-05
FBgn0030245	-0.71665	6.61822e-05
FBgn0034259	1.01249	7.35954e-05
FBgn0032620	1.24363	7.36058e-05
FBgn0036052	0.979987	7.88269e-05
FBgn0050345	1.53996	7.99865e-05
FBgn0019928	-0.939945	8.5423e-05
FBgn0011570	0.789356	8.61573e-05
FBgn0033787	0.843272	8.61573e-05
FBgn0033789	0.910517	8.77289e-05
FBgn0267821	0.674286	8.98241e-05
FBgn0029689	1.04442	9.03013e-05
FBgn0284243	0.596352	9.33207e-05
FBgn0063493	-0.973044	9.4234e-05
FBgn0053474	1.43854	9.52266e-05
FBgn0004876	0.671793	9.65385e-05
FBgn0086676	0.681489	9.79482e-05
FBgn0037248	1.02343	9.87904e-05
FBgn0039543	0.756908	9.8803e-05
FBgn0031881	0.938706	0.000100284
FBgn0040364	0.742015	0.00010218
FBgn0284256	0.757218	0.000102766
FBgn0019637	0.800524	0.00010443
FBgn0033266	0.998514	0.000109757
FBgn0038083	1.79968	0.000110972
FBgn0031090	0.71344	0.000115272
FBgn0032068	-0.690906	0.000115711
FBgn0026374	1.07576	0.000116307
FBgn0000079	-0.874021	0.000117
FBgn0053526	0.694981	0.000118009
FBgn0010223	1.08557	0.000118096
FBgn0038681	-0.756611	0.000118096
FBgn0015040	0.916309	0.000122783
FBgn0035679	-1.01656	0.000129442
FBgn0035405	1.25594	0.000130379
FBgn0036909	0.94211	0.000143233
FBgn0003997	0.728801	0.000144637
FBgn0039818	1.00761	0.000147132
FBgn0267035	1.23516	0.000148295
FBgn0037044	0.816952	0.0001488
FBgn0264694	0.758515	0.00014962
FBgn0029826	0.841688	0.000151401
FBgn0037485	1.00227	0.000159946
FBgn0028533	-0.656165	0.000169133
FBgn0028582	0.612568	0.00017027
FBgn0029766	0.957719	0.000171419
FBgn0031534	1.02403	0.000171596
FBgn0013305	0.684557	0.000172379
FBgn0032782	0.949346	0.000174099
FBgn0010583	0.980106	0.000182199
FBgn0041094	0.584668	0.000185189
FBgn0259734	0.701645	0.000185189
FBgn0039207	1.02352	0.000187485
FBgn0030964	0.846301	0.00018977
FBgn0033215	-1.07877	0.00019834
FBgn0262716	0.854323	0.000202142
FBgn0002641	1.0328	0.00021132
FBgn0035906	-0.82777	0.000213066
FBgn0033437	0.83984	0.000213601
FBgn0041582	0.766706	0.000213601
FBgn0259998	-0.88882	0.000213601
FBgn0004893	0.818681	0.000219423
FBgn0033443	0.927097	0.00022018
FBgn0003888	0.795734	0.000224616
FBgn0026263	1.33903	0.000230956
FBgn0083123	0.873251	0.00023159
FBgn0023167	0.663279	0.000232309
FBgn0033853	0.723794	0.000242211
FBgn0032388	0.677251	0.000247074
FBgn0035667	-0.755153	0.000267937
FBgn0262570	1.09918	0.000270315
FBgn0003870	0.654892	0.000270555
FBgn0031060	1.27975	0.000271868
FBgn0031318	0.764983	0.000277269
FBgn0029941	0.632089	0.000282609
FBgn0004635	0.673371	0.000286562
FBgn0086683	0.650821	0.000290457
FBgn0040299	0.744953	0.000292619
FBgn0036752	1.0035	0.000309087
FBgn0038893	0.884039	0.000309087
FBgn0052279	0.966628	0.000313984
FBgn0039768	1.33417	0.000319221
FBgn0038535	0.702812	0.000319574
FBgn0028953	0.645747	0.000323026
FBgn0003475	0.638156	0.000329012
FBgn0033315	1.26944	0.000329709
FBgn0259152	0.728371	0.000329709
FBgn0261461	0.741959	0.000337616
FBgn0026181	0.645635	0.000355697
FBgn0024291	0.707224	0.000356766
FBgn0039210	0.842947	0.000356766
FBgn0044826	0.745397	0.000356766
FBgn0051272	0.738093	0.000356766
FBgn0032644	0.860368	0.000365026
FBgn0035360	0.808834	0.000366593
FBgn0036833	-0.929196	0.000366593
FBgn0034709	0.677808	0.000379876
FBgn0027567	0.571861	0.000381537
FBgn0016693	0.648422	0.000390191
FBgn0036828	0.919722	0.000396232
FBgn0041092	0.696825	0.000411966
FBgn0031533	-0.824524	0.000413826
FBgn0001078	0.758392	0.000437516
FBgn0086358	0.736945	0.000437989
FBgn0038100	-0.575632	0.00044142
FBgn0031634	1.28755	0.000442326
FBgn0267485	1.42983	0.000443848
FBgn0085261	-0.925614	0.000447287
FBgn0039175	0.853497	0.000448151
FBgn0031579	0.749576	0.000467878
FBgn0010741	0.768056	0.00047261
FBgn0261108	0.679102	0.00047261
FBgn0052423	0.538717	0.000480772
FBgn0027951	0.759293	0.000482368
FBgn0283480	0.794254	0.00050248
FBgn0015286	0.713433	0.000526283
FBgn0036493	0.767121	0.000541
FBgn0037016	0.672315	0.000554743
FBgn0011768	0.584404	0.000558569
FBgn0028920	-0.530693	0.00056266
FBgn0050456	0.725364	0.000563302
FBgn0030955	0.944095	0.000577949
FBgn0031969	0.678259	0.00057797
FBgn0013269	0.748366	0.000579271
FBgn0030973	0.62749	0.00059454
FBgn0086365	0.809542	0.000607463
FBgn0259937	0.665127	0.000609383
FBgn0261872	0.753209	0.000620037
FBgn0035948	1.10533	0.000621322
FBgn0051955	1.32324	0.000634959
FBgn0028427	0.66165	0.000662917
FBgn0052137	0.592671	0.000672156
FBgn0039431	0.770491	0.000672704
FBgn0037466	0.871441	0.000696136
FBgn0014396	0.679787	0.000717749
FBgn0261550	0.609841	0.000722628
FBgn0021874	0.922621	0.00072488
FBgn0028950	0.733872	0.000739059
FBgn0005648	0.786228	0.000739133
FBgn0036288	0.718722	0.000766192
FBgn0036767	1.11082	0.000767959
FBgn0036363	0.852899	0.000776239
FBgn0030837	-0.817199	0.000776993
FBgn0264712	0.727574	0.000776993
FBgn0010438	0.932651	0.000781001
FBgn0033518	1.62041	0.000782024
FBgn0028426	1.26427	0.000792212
FBgn0038206	0.757755	0.000811387
FBgn0034356	0.622391	0.000841963
FBgn0267975	0.566895	0.000861689
FBgn0266549	0.772496	0.000862851
FBgn0011674	1.04814	0.000864009
FBgn0086532	0.768072	0.000880061
FBgn0011236	0.928581	0.000912787
FBgn0019890	0.61522	0.000921137
FBgn0052251	1.09649	0.000932455
FBgn0030320	0.84174	0.000937854
FBgn0051104	-0.843806	0.000937854
FBgn0053469	1.27196	0.000954067
FBgn0051352	0.609623	0.000961477
FBgn0028518	0.707172	0.000977367
FBgn0039471	-0.794186	0.000977367
FBgn0042179	0.866428	0.000988191
FBgn0031114	0.845209	0.000997827
FBgn0035854	1.03145	0.00100415
FBgn0033092	0.997247	0.00100825
FBgn0034935	-0.774304	0.00102828
FBgn0033782	0.830508	0.0010331
FBgn0261020	0.685174	0.00105672
FBgn0015778	0.545783	0.00106623
FBgn0034718	0.634969	0.00107177
FBgn0031653	-1.27931	0.00107931
FBgn0031560	0.741352	0.00108165
FBgn0051158	0.715563	0.00109531
FBgn0028562	1.01618	0.00113369
FBgn0263773	-0.671751	0.00113369
FBgn0036827	0.687921	0.00113738
FBgn0266696	0.50573	0.00114846
FBgn0030993	1.06592	0.00115598
FBgn0036996	-0.643544	0.00116003
FBgn0260462	-0.583126	0.00118304
FBgn0267803	1.03396	0.00118655
FBgn0004428	-0.79828	0.00121239
FBgn0266041	1.12359	0.00124082
FBgn0029507	0.719263	0.00124196
FBgn0083969	0.703195	0.00124196
FBgn0036552	1.00101	0.00131481
FBgn0261458	0.823047	0.00132117
FBgn0086712	0.646469	0.00136353
FBgn0262475	0.633921	0.00140674
FBgn0259748	-0.762424	0.00142254
FBgn0264508	1.6043	0.0014515
FBgn0037076	1.10043	0.00145708
FBgn0033302	0.648334	0.00146117
FBgn0031126	0.70068	0.0014625
FBgn0030678	0.799521	0.00149751
FBgn0034750	0.891775	0.00151955
FBgn0052224	1.6157	0.00157005
FBgn0035476	1.00362	0.00157633
FBgn0030928	0.866791	0.00158397
FBgn0038272	0.791198	0.00158397
FBgn0002780	0.747882	0.00162688
FBgn0038146	0.738026	0.00162838
FBgn0022213	0.80224	0.00163257
FBgn0036765	1.04424	0.00164937
FBgn0014380	0.65381	0.00169241
FBgn0033438	0.677409	0.00169909
FBgn0266918	-0.675128	0.00171668
FBgn0040958	-1.28542	0.00172162
FBgn0036232	-0.554949	0.00172752
FBgn0261933	0.682159	0.00173333
FBgn0027330	0.948891	0.00177446
FBgn0250753	0.531284	0.00177446
FBgn0267487	0.542888	0.00179691
FBgn0028473	-0.506363	0.00180123
FBgn0003415	0.609503	0.0018154
FBgn0029976	0.759719	0.0018154
FBgn0013981	-0.572822	0.0018431
FBgn0036518	0.554142	0.00185785
FBgn0031930	-0.799705	0.00189018
FBgn0035779	-0.79441	0.00189018
FBgn0036362	-1.2207	0.00189018
FBgn0265306	0.931275	0.00189018
FBgn0266581	0.650069	0.00189386
FBgn0036738	-0.748555	0.00196498
FBgn0051436	0.714257	0.00196701
FBgn0040066	0.702042	0.00197372
FBgn0011661	0.519113	0.00197769
FBgn0030052	0.663843	0.00197769
FBgn0039475	-0.814108	0.00201638
FBgn0030276	0.542336	0.00203562
FBgn0270926	0.765534	0.00208705
FBgn0283657	0.572923	0.00208834
FBgn0031144	0.754935	0.0020937
FBgn0267698	0.597591	0.00209892
FBgn0039266	0.510256	0.00209923
FBgn0259173	0.613072	0.00211249
FBgn0038746	0.742326	0.00218572
FBgn0030603	0.656074	0.00221502
FBgn0037624	0.677467	0.00221502
FBgn0041180	0.587673	0.00221502
FBgn0031689	-0.683258	0.00225024
FBgn0039043	-0.81738	0.00225456
FBgn0032283	0.68969	0.0022708
FBgn0261793	0.503738	0.00231591
FBgn0035720	-0.525571	0.00233331
FBgn0003358	-0.727676	0.00233991
FBgn0033019	0.81058	0.00235784
FBgn0038344	1.01035	0.00237008
FBgn0086912	0.907237	0.00237462
FBgn0030787	1.0145	0.00237685
FBgn0016978	0.630747	0.00238252
FBgn0030692	0.806031	0.00238252
FBgn0020912	0.904128	0.00238677
FBgn0032069	-0.687406	0.00238677
FBgn0039474	-0.779529	0.00241972
FBgn0028992	0.587851	0.00245589
FBgn0031580	1.30662	0.00245589
FBgn0015229	0.747091	0.00246237
FBgn0051004	0.702773	0.00246818
FBgn0003676	0.655924	0.00249086
FBgn0265901	-1.23008	0.00249086
FBgn0030460	0.705174	0.0025753
FBgn0261617	0.516895	0.00257754
FBgn0039003	0.788476	0.00258845
FBgn0035886	-1.3864	0.00260085
FBgn0032167	0.538767	0.0026075
FBgn0261986	0.712273	0.00262608
FBgn0264078	0.745608	0.00263133
FBgn0035009	-0.752294	0.00263661
FBgn0037562	0.722321	0.00264197
FBgn0030314	0.875132	0.00268161
FBgn0261675	0.749281	0.00268161
FBgn0033741	0.695249	0.0027069
FBgn0039349	0.533556	0.0027069
FBgn0050159	0.648056	0.00274305
FBgn0011202	0.691938	0.00274934
FBgn0023083	0.616403	0.00274951
FBgn0020278	0.800564	0.00277056
FBgn0031285	-0.512756	0.00281269
FBgn0015789	0.600096	0.00281774
FBgn0013726	0.66929	0.00284503
FBgn0035811	-0.620164	0.00285386
FBgn0034160	0.761162	0.00294082
FBgn0003175	0.582924	0.00295577
FBgn0266720	0.711562	0.00295577
FBgn0002945	0.76694	0.00300302
FBgn0036024	-0.56442	0.00303514
FBgn0037092	1.18793	0.00304452
FBgn0033873	0.598679	0.00308713
FBgn0050360	-0.780837	0.00309704
FBgn0033089	0.735712	0.00316044
FBgn0038752	-0.776463	0.00317062
FBgn0038377	-0.660626	0.0032336
FBgn0026702	1.05697	0.00326784
FBgn0266629	1.13811	0.00327791
FBgn0032253	-0.917983	0.00332112
FBgn0037935	-0.782419	0.00337907
FBgn0037551	0.834895	0.00342365
FBgn0283652	1.18022	0.00345545
FBgn0036309	0.669299	0.00350363
FBgn0051719	-0.933394	0.0035088
FBgn0011274	0.732459	0.00354912
FBgn0037678	-0.771931	0.00354912
FBgn0027348	0.629691	0.00364098
FBgn0261380	0.60803	0.00364098
FBgn0029755	0.895738	0.00368131
FBgn0028940	-0.821209	0.00372577
FBgn0261383	0.615182	0.00376364
FBgn0015025	1.16647	0.00377021
FBgn0283681	0.763697	0.00379146
FBgn0284220	0.688288	0.00379146
FBgn0031698	0.597259	0.00380261
FBgn0015575	-0.596947	0.00382444
FBgn0039419	0.547205	0.00382444
FBgn0031040	0.660582	0.00383651
FBgn0032202	-0.559106	0.00384016
FBgn0035266	0.622841	0.00390135
FBgn0001179	0.8477	0.00392124
FBgn0030932	-0.708641	0.00396645
FBgn0261238	0.666087	0.00400547
FBgn0003961	0.770193	0.004024
FBgn0004463	0.814344	0.00402666
FBgn0259212	0.766702	0.00405045
FBgn0262608	-0.964282	0.00405045
FBgn0031633	0.611021	0.00409525
FBgn0033921	0.795417	0.00413819
FBgn0005536	0.52112	0.00414392
FBgn0050272	0.977844	0.00414392
FBgn0063495	0.599602	0.00414392
FBgn0034951	0.554097	0.00416494
FBgn0062412	-0.789582	0.0041813
FBgn0045800	0.79831	0.00421191
FBgn0037705	-0.49987	0.00421284
FBgn0038396	0.737408	0.00422497
FBgn0034723	0.655994	0.0042457
FBgn0038035	0.833242	0.00426309
FBgn0025633	0.617054	0.00427864
FBgn0038745	-0.491873	0.00428787
FBgn0010341	0.623059	0.00431456
FBgn0267087	1.29405	0.00434392
FBgn0053100	0.586868	0.00435979
FBgn0028916	1.05252	0.00440539
FBgn0038756	-0.607624	0.00448142
FBgn0266917	0.713124	0.00448142
FBgn0030321	0.579488	0.00450426
FBgn0260049	0.741036	0.00450426
FBgn0036580	0.571555	0.0045288
FBgn0085358	-0.582916	0.0045288
FBgn0030040	0.734401	0.00456183
FBgn0037548	0.632972	0.00460576
FBgn0038928	0.921001	0.00460734
FBgn0052068	-0.533819	0.00466867
FBgn0023215	0.570817	0.00467143
FBgn0029906	0.845722	0.00467143
FBgn0037906	0.629532	0.00467143
FBgn0003205	0.61408	0.0046995
FBgn0026061	-0.592268	0.00476879
FBgn0032330	0.563881	0.00478321
FBgn0003575	0.76817	0.00494938
FBgn0038829	-0.572095	0.00494938
FBgn0263289	0.555134	0.0049516
FBgn0039665	0.729174	0.00501876
FBgn0039407	1.19383	0.00501986
FBgn0034573	-0.622095	0.00505038
FBgn0037750	0.685181	0.005096
FBgn0063491	-0.477692	0.00512109
FBgn0030759	0.790808	0.00521247
FBgn0034647	0.737827	0.00527687
FBgn0002789	-0.52408	0.00530312
FBgn0267823	0.938658	0.00534175
FBgn0010113	0.528156	0.00535817
FBgn0266417	-0.675798	0.00540726
FBgn0034644	0.584395	0.00540893
FBgn0027335	0.465626	0.0054474
FBgn0035987	0.672377	0.00547436
FBgn0033139	0.944766	0.00551225
FBgn0036101	0.726298	0.00551542
FBgn0015527	0.722025	0.00552094
FBgn0030747	0.669295	0.00560247
FBgn0033581	0.575681	0.00562351
FBgn0020309	0.552614	0.00564441
FBgn0023095	0.558245	0.00567332
FBgn0265536	1.1216	0.00571602
FBgn0038953	0.920584	0.00575791
FBgn0032033	0.75797	0.00577223
FBgn0038404	0.71808	0.00582197
FBgn0010774	0.49577	0.00589255
FBgn0001186	0.429012	0.0059077
FBgn0019643	-0.475633	0.00595998
FBgn0015320	0.589526	0.00599376
FBgn0039873	-0.81303	0.00600361
FBgn0026196	0.605803	0.00600692
FBgn0004910	0.665088	0.0060432
FBgn0031062	0.962391	0.00613141
FBgn0265185	0.635889	0.00616581
FBgn0038551	0.831446	0.00621381
FBgn0040285	0.589541	0.00621946
FBgn0042134	0.600188	0.00621946
FBgn0261983	0.557831	0.00626981
FBgn0038961	0.717495	0.0062893
FBgn0031791	0.648581	0.00631896
FBgn0029525	0.670993	0.00645371
FBgn0036448	0.625205	0.00645371
FBgn0004656	0.472831	0.00646645
FBgn0024909	0.842411	0.00646682
FBgn0034814	0.696617	0.00653332
FBgn0264895	0.582515	0.00656965
FBgn0033668	0.849723	0.00660286
FBgn0051102	0.97255	0.00660286
FBgn0031143	-0.568368	0.00660406
FBgn0027617	0.846962	0.00662364
FBgn0020622	0.615761	0.00667592
FBgn0038878	-0.66974	0.00675595
FBgn0020389	1.28743	0.00678485
FBgn0039645	1.30877	0.00687006
FBgn0032701	0.851763	0.0069153
FBgn0035237	0.458273	0.00698427
FBgn0034577	0.692334	0.00699971
FBgn0036028	0.765399	0.00699971
FBgn0038717	0.875705	0.00699971
FBgn0038530	0.999114	0.00706552
FBgn0033183	0.594564	0.00710396
FBgn0034310	0.766671	0.0071321
FBgn0004926	0.539478	0.00722677
FBgn0031950	-0.619374	0.00726769
FBgn0086785	0.544262	0.00735558
FBgn0029172	-0.96626	0.00738639
FBgn0033987	0.760986	0.00743198
FBgn0036152	0.728153	0.00744637
FBgn0051472	0.61766	0.00748725
FBgn0283469	0.573246	0.00750487
FBgn0034728	0.667919	0.0075168
FBgn0020381	0.649489	0.00762903
FBgn0033429	-0.711219	0.00774513
FBgn0037372	0.733049	0.00786344
FBgn0004101	0.854276	0.00799824
FBgn0030246	0.612778	0.008021
FBgn0036589	-0.760032	0.008021
FBgn0261797	0.734484	0.008021
FBgn0051974	0.711477	0.008071
FBgn0062517	-0.710158	0.00814189
FBgn0085249	-0.46468	0.00818653
FBgn0031003	0.941945	0.0081892
FBgn0024973	0.569171	0.00821158
FBgn0038964	0.55008	0.00822631
FBgn0001330	0.761022	0.00823425
FBgn0035461	1.10024	0.00824146
FBgn0051077	-0.716869	0.00845886
FBgn0015279	0.782178	0.00855866
FBgn0035176	0.572519	0.00860345
FBgn0002783	0.686914	0.0086067
FBgn0039182	0.674584	0.0086067
FBgn0028703	0.547771	0.0086373
FBgn0000246	1.04955	0.00864617
FBgn0063667	-1.00691	0.00864617
FBgn0266083	0.785696	0.00864617
FBgn0020412	0.498105	0.00866588
FBgn0259168	0.50236	0.00868359
FBgn0036761	0.583756	0.00871398
FBgn0000289	0.532933	0.00872283
FBgn0035043	0.655827	0.00872553
FBgn0023388	0.476879	0.00875948
FBgn0030318	0.861217	0.00875948
FBgn0032925	0.639795	0.00879653
FBgn0261553	0.483371	0.00884192
FBgn0035695	-0.769062	0.00884307
FBgn0267164	-0.69635	0.00884307
FBgn0011774	1.15255	0.00886716
FBgn0001978	0.631107	0.00889801
FBgn0085265	0.544237	0.00889922
FBgn0028962	0.715167	0.00890746
FBgn0012344	0.999488	0.00892394
FBgn0034968	-0.52195	0.00901733
FBgn0051184	0.597977	0.00901733
FBgn0031357	0.671167	0.00907337
FBgn0001257	0.507625	0.00911472
FBgn0265998	0.625167	0.00913261
FBgn0040505	-0.615376	0.00921139
FBgn0037435	0.955986	0.00921494
FBgn0031836	0.553545	0.00928302
FBgn0263198	0.548368	0.00928302
FBgn0038974	0.828598	0.00929274
FBgn0030006	0.779752	0.00934721
FBgn0028949	-0.680437	0.00949579
FBgn0029929	0.89232	0.00953445
FBgn0030529	0.690893	0.00961844
FBgn0263081	-1.08887	0.00967746
FBgn0002869	0.692165	0.00969569
FBgn0029685	0.76233	0.00972733
FBgn0037472	0.847396	0.00990808
FBgn0034537	0.695501	0.00990913
FBgn0011726	0.523637	0.00991508
FBgn0002626	-0.53493	0.010076
FBgn0033052	0.634655	0.0100888
FBgn0011296	-0.458463	0.0101159
FBgn0040398	-0.534055	0.0101159
FBgn0266411	0.465863	0.0101447
FBgn0036746	0.489893	0.0102742
FBgn0033788	0.536125	0.0102803
FBgn0003559	0.835532	0.0103099
FBgn0035872	0.606855	0.0103866
FBgn0037737	0.650933	0.0104206
FBgn0033717	0.538259	0.0105132
FBgn0051032	0.862527	0.0105792
FBgn0044324	0.573328	0.0106198
FBgn0264493	0.493667	0.0106198
FBgn0039328	0.65989	0.0106545
FBgn0000416	-0.43817	0.0106561
FBgn0036298	0.610911	0.0106561
FBgn0265419	1.08017	0.0107454
FBgn0264904	1.08509	0.010784
FBgn0038391	0.603017	0.0109182
FBgn0034501	0.468118	0.0109542
FBgn0034401	0.673517	0.0111466
FBgn0010926	0.642868	0.0111766
FBgn0031824	0.633611	0.0112239
FBgn0024361	0.594661	0.0113653
FBgn0027602	0.807115	0.0115034
FBgn0014184	-0.395792	0.0115434
FBgn0015582	0.538707	0.0115695
FBgn0035714	0.531095	0.0115695
FBgn0037535	0.683013	0.0115695
FBgn0261065	0.630261	0.0115695
FBgn0032435	0.599612	0.0116339
FBgn0036336	0.7093	0.0116644
FBgn0036740	0.472192	0.0116716
FBgn0026239	0.741973	0.0117086
FBgn0263392	0.512311	0.0117423
FBgn0051245	-0.55268	0.0117562
FBgn0000463	0.665779	0.0117669
FBgn0010409	-0.528183	0.011933
FBgn0020392	0.716721	0.0119573
FBgn0004396	0.51501	0.0120034
FBgn0010044	-0.823334	0.0121711
FBgn0039120	0.747498	0.012174
FBgn0030876	0.875167	0.0122804
FBgn0265872	0.935747	0.0124678
FBgn0026777	0.508168	0.0125002
FBgn0000709	0.724654	0.012555
FBgn0033087	0.862046	0.012555
FBgn0003310	0.56729	0.0125983
FBgn0015754	0.521596	0.0128286
FBgn0029737	-0.530564	0.0128286
FBgn0039710	0.763898	0.0128319
FBgn0029937	0.89235	0.0128902
FBgn0024986	0.501178	0.0129069
FBgn0010235	0.632643	0.0130173
FBgn0052177	0.58852	0.0130199
FBgn0034054	0.707083	0.0130432
FBgn0087008	0.487577	0.0130605
FBgn0040519	-0.48089	0.013101
FBgn0264490	0.434346	0.013101
FBgn0035670	-0.65462	0.0131787
FBgn0001248	-0.53155	0.0132373
FBgn0023506	0.788024	0.0132959
FBgn0030793	0.81379	0.0133272
FBgn0031004	0.607815	0.0134564
FBgn0033690	0.752854	0.0134564
FBgn0029996	-0.484327	0.0135534
FBgn0031012	0.669775	0.0136123
FBgn0031141	-0.668691	0.0136298
FBgn0259735	0.448011	0.0136298
FBgn0034858	0.572695	0.0138907
FBgn0086901	0.545955	0.013975
FBgn0037360	0.451971	0.0141476
FBgn0261530	0.592527	0.0141497
FBgn0267472	0.721708	0.0142289
FBgn0033846	1.00421	0.0143038
FBgn0043796	0.957293	0.0143196
FBgn0267661	0.815627	0.0143465
FBgn0036945	0.55928	0.0144124
FBgn0039215	0.719419	0.0144124
FBgn0015623	-0.399934	0.014601
FBgn0030911	1.15036	0.0146339
FBgn0037328	-0.53361	0.0146339
FBgn0028540	-0.739498	0.0147208
FBgn0035772	0.493333	0.0147208
FBgn0260450	0.792596	0.0148398
FBgn0260789	0.728202	0.0148398
FBgn0260460	0.609823	0.0149501
FBgn0028550	0.611784	0.0149898
FBgn0262028	0.65458	0.0150059
FBgn0030345	0.844398	0.0150689
FBgn0017579	-0.478381	0.0152535
FBgn0024364	0.581858	0.0152535
FBgn0010053	-0.517117	0.0152633
FBgn0042712	0.471274	0.0153073
FBgn0028331	-0.499445	0.015344
FBgn0002973	0.515208	0.0154221
FBgn0262948	-0.624839	0.0154766
FBgn0265512	-0.472027	0.0155024
FBgn0267378	0.526356	0.0155024
FBgn0030054	0.794154	0.0156134
FBgn0034646	0.741121	0.0156487
FBgn0034304	0.755897	0.015652
FBgn0036733	0.812038	0.0157211
FBgn0027569	0.576424	0.0157403
FBgn0027053	0.568282	0.015769
FBgn0034853	0.739658	0.0158041
FBgn0265523	0.473867	0.0161904
FBgn0033679	-0.800694	0.0163528
FBgn0261508	-0.546203	0.0163612
FBgn0052179	0.830679	0.0163776
FBgn0033448	1.19003	0.0164797
FBgn0033297	-0.733483	0.0164946
FBgn0033379	0.567006	0.0164946
FBgn0031663	0.756231	0.0167084
FBgn0030237	-0.500371	0.0168462
FBgn0029820	-0.587155	0.0170344
FBgn0004907	0.456571	0.0170533
FBgn0261397	0.467764	0.0170745
FBgn0038806	0.871856	0.0170838
FBgn0019968	0.515643	0.0170893
FBgn0033988	0.534667	0.0171413
FBgn0021995	0.517744	0.0172471
FBgn0033761	0.555368	0.0172471
FBgn0030148	0.68009	0.0172592
FBgn0261673	-0.497986	0.0173615
FBgn0031023	0.637001	0.017419
FBgn0004362	0.496541	0.0174692
FBgn0011272	-0.505528	0.0175911
FBgn0260407	0.652119	0.0175911
FBgn0039056	0.693601	0.0177381
FBgn0030552	0.512766	0.0177671
FBgn0030268	0.518472	0.0179558
FBgn0039139	0.565622	0.0180098
FBgn0053532	-1.04563	0.0182639
FBgn0014133	0.519838	0.0185101
FBgn0030121	1.01616	0.0185798
FBgn0035590	0.639496	0.0185863
FBgn0051098	0.599576	0.0186113
FBgn0264543	-0.615624	0.0186142
FBgn0012037	-0.603344	0.0186163
FBgn0027378	0.645451	0.0186588
FBgn0037533	0.647943	0.0186825
FBgn0026439	-0.507683	0.0187141
FBgn0027081	0.553576	0.0187141
FBgn0265042	0.625691	0.0187141
FBgn0004425	-0.639107	0.0188599
FBgn0037607	-0.541258	0.0188599
FBgn0037958	1.06424	0.0188955
FBgn0034527	0.579811	0.0189885
FBgn0034110	-0.663226	0.0190974
FBgn0050443	0.645587	0.0190974
FBgn0001977	0.664879	0.0191931
FBgn0038454	0.66735	0.0192698
FBgn0002607	-0.533797	0.0192839
FBgn0001197	0.541017	0.0195091
FBgn0052636	0.930673	0.0195284
FBgn0262690	-0.902701	0.0195446
FBgn0029091	-0.874472	0.0195884
FBgn0052230	-0.398808	0.0196445
FBgn0037279	0.509291	0.0197355
FBgn0037387	1.05836	0.0197777
FBgn0052344	0.552538	0.0197803
FBgn0030484	-0.648309	0.0198626
FBgn0260456	0.510948	0.0198626
FBgn0037848	0.791772	0.0200211
FBgn0030274	1.02562	0.0201111
FBgn0085464	-0.935366	0.0201154
FBgn0003512	0.618241	0.020176
FBgn0011293	-0.57326	0.020176
FBgn0020249	0.688005	0.020176
FBgn0034291	-0.750362	0.020176
FBgn0035611	-0.679402	0.0202244
FBgn0284253	0.57629	0.0202245
FBgn0034379	0.8795	0.0205248
FBgn0024285	0.787067	0.0206126
FBgn0015925	0.660175	0.0207811
FBgn0259962	-0.646245	0.0207986
FBgn0260866	0.844123	0.0207986
FBgn0039872	-0.508732	0.0208399
FBgn0005642	0.671983	0.0209161
FBgn0262365	-0.656529	0.0210357
FBgn0035656	-0.599538	0.0210422
FBgn0010905	0.410233	0.0211987
FBgn0010762	0.497974	0.0212951
FBgn0030679	0.454352	0.0212951
FBgn0262508	-0.393361	0.0212953
FBgn0039562	-0.481346	0.0217715
FBgn0034629	0.648816	0.022389
FBgn0283499	0.472844	0.0224915
FBgn0031277	-0.584879	0.0226305
FBgn0031571	0.596726	0.0226629
FBgn0030791	0.533731	0.0226647
FBgn0034425	0.814733	0.0227946
FBgn0026179	0.523992	0.0229652
FBgn0034294	0.717199	0.0229652
FBgn0040383	-0.605506	0.0229912
FBgn0002638	0.787957	0.0230448
FBgn0033196	-0.567207	0.0230888
FBgn0038718	0.621285	0.0231343
FBgn0002622	-0.445918	0.0231901
FBgn0036915	0.589018	0.0232121
FBgn0034651	-0.873002	0.0232136
FBgn0038244	0.542302	0.0233882
FBgn0003159	0.499481	0.0233906
FBgn0004465	0.525825	0.0234516
FBgn0033471	0.705461	0.0234516
FBgn0267792	0.691477	0.0239242
FBgn0036213	-0.488818	0.0239948
FBgn0010379	0.564496	0.0241924
FBgn0013325	-0.487962	0.0241924
FBgn0039261	0.486531	0.0244824
FBgn0265508	-0.565468	0.0244824
FBgn0027844	-0.425089	0.0249046
FBgn0030293	0.588795	0.0249717
FBgn0025631	0.704854	0.0249996
FBgn0032408	0.530095	0.0249996
FBgn0263002	-0.690025	0.0250201
FBgn0032869	-0.446883	0.0250277
FBgn0037386	0.850576	0.0250471
FBgn0024698	0.742551	0.0250689
FBgn0033982	0.58155	0.0253091
FBgn0261597	-0.507085	0.0256959
FBgn0016930	0.646923	0.0258664
FBgn0002772	-0.448737	0.0258935
FBgn0051547	-0.880713	0.0258935
FBgn0083956	-0.425274	0.0259217
FBgn0030893	0.603798	0.0259234
FBgn0031908	-0.477273	0.0260835
FBgn0015001	-0.661716	0.0261227
FBgn0027083	0.738301	0.0262198
FBgn0031030	0.448707	0.0262198
FBgn0035997	0.552272	0.0262255
FBgn0051029	-0.519701	0.0262255
FBgn0026713	0.605313	0.026269
FBgn0038248	-0.57698	0.026269
FBgn0261647	0.558066	0.026269
FBgn0010265	-0.445336	0.0262776
FBgn0011270	-0.463261	0.0264485
FBgn0025864	0.514657	0.0264485
FBgn0036697	0.545241	0.0264485
FBgn0041156	0.942359	0.0264485
FBgn0039889	0.494504	0.0266121
FBgn0001404	0.413163	0.0268522
FBgn0031975	-0.927218	0.0269362
FBgn0036257	-0.550244	0.026975
FBgn0032144	-0.949068	0.0270997
FBgn0039252	0.511619	0.0271269
FBgn0021875	0.646047	0.0271692
FBgn0035025	0.729379	0.0272128
FBgn0033826	-0.59085	0.0273475
FBgn0001987	0.828207	0.0274477
FBgn0051709	-0.499579	0.0275409
FBgn0028744	0.690695	0.0275749
FBgn0034179	0.767079	0.0275749
FBgn0040832	-0.645115	0.0275863
FBgn0033631	-0.5333	0.0276637
FBgn0026015	0.49672	0.0277497
FBgn0024277	0.495969	0.0279144
FBgn0034602	0.622779	0.0279746
FBgn0263593	0.431254	0.0279746
FBgn0003140	-0.704181	0.027987
FBgn0032477	-0.714041	0.0280127
FBgn0011556	-0.576163	0.0282566
FBgn0031531	-0.50899	0.0282954
FBgn0039141	0.720339	0.0283042
FBgn0259927	-0.504414	0.0284356
FBgn0001308	0.481873	0.0285596
FBgn0037759	-0.514318	0.0285596
FBgn0040297	-0.501658	0.0285968
FBgn0037627	0.865653	0.0286287
FBgn0003391	0.508129	0.0286807
FBgn0263594	0.387723	0.0287811
FBgn0260756	-0.576374	0.0289982
FBgn0036729	-0.60293	0.029014
FBgn0262514	-0.741269	0.0295079
FBgn0033953	-0.406937	0.0295651
FBgn0003396	0.465306	0.0300097
FBgn0002578	-0.56508	0.0300725
FBgn0283450	-0.529421	0.0301898
FBgn0010348	0.533741	0.0302478
FBgn0025615	0.504238	0.0303252
FBgn0032812	0.579438	0.0303252
FBgn0010303	0.585855	0.0303375
FBgn0039385	0.517313	0.0303853
FBgn0038548	0.914494	0.0305262
FBgn0043458	0.55227	0.0306135
FBgn0021814	0.462452	0.0307435
FBgn0031832	0.775117	0.0307435
FBgn0037974	1.10808	0.0307435
FBgn0039628	-0.630028	0.0307435
FBgn0261064	0.602827	0.030769
FBgn0037815	0.632533	0.0314842
FBgn0032298	0.642508	0.0314993
FBgn0037200	0.604061	0.0314993
FBgn0014869	-0.383882	0.0315282
FBgn0261592	-0.433595	0.0318057
FBgn0032849	0.538017	0.0319214
FBgn0036686	0.524762	0.0319214
FBgn0259705	0.626628	0.0319214
FBgn0027509	0.880343	0.0321195
FBgn0039588	0.792961	0.0321195
FBgn0037531	0.956643	0.0321547
FBgn0010877	0.511259	0.0324514
FBgn0038407	0.52014	0.0324901
FBgn0266350	1.0084	0.032567
FBgn0283473	-0.790855	0.032567
FBgn0039581	0.606446	0.0326057
FBgn0051523	0.420175	0.0326438
FBgn0003462	-0.413675	0.0326821
FBgn0032934	0.895296	0.0326893
FBgn0015765	0.687204	0.0328934
FBgn0000212	0.455842	0.0330274
FBgn0031108	-0.465242	0.0330274
FBgn0035851	0.556466	0.0330274
FBgn0024912	0.812703	0.0330351
FBgn0013704	-0.581987	0.0331559
FBgn0032464	-0.511037	0.0331559
FBgn0045064	-0.595338	0.0334157
FBgn0005671	-0.454749	0.0334313
FBgn0010339	0.400098	0.0334611
FBgn0261850	0.796025	0.0335825
FBgn0265356	-0.456958	0.0337304
FBgn0050122	0.484286	0.0337344
FBgn0031266	0.539898	0.0337423
FBgn0026404	0.845938	0.0337543
FBgn0036419	0.482659	0.0339595
FBgn0035917	-0.406148	0.0340118
FBgn0000064	-0.344268	0.0340524
FBgn0029657	0.628418	0.0344952
FBgn0031493	0.421838	0.0345544
FBgn0014870	0.514738	0.0346771
FBgn0038183	0.578171	0.0347236
FBgn0051721	0.533905	0.0347939
FBgn0033610	-0.605048	0.0349122
FBgn0259101	-0.553566	0.0349458
FBgn0030816	0.766618	0.0351076
FBgn0036853	0.552356	0.0355571
FBgn0032633	0.564877	0.035563
FBgn0038423	-0.532474	0.0357823
FBgn0035346	0.399179	0.0358619
FBgn0017581	-0.361559	0.0358908
FBgn0037749	-0.596606	0.0358969
FBgn0032166	0.719454	0.0359873
FBgn0033055	0.653253	0.0363149
FBgn0069354	-0.413345	0.0363183
FBgn0032010	-0.564709	0.0363254
FBgn0037036	-0.476238	0.0365179
FBgn0028497	0.493641	0.0366985
FBgn0014020	0.397843	0.0368964
FBgn0032690	0.546623	0.0368964
FBgn0015019	0.481138	0.0369437
FBgn0262509	-0.452369	0.0369793
FBgn0020251	0.548622	0.0370376
FBgn0028532	-0.62551	0.037102
FBgn0029891	-0.385506	0.037102
FBgn0030451	0.64187	0.037102
FBgn0035388	0.674444	0.037102
FBgn0086355	-0.405364	0.037102
FBgn0262742	-0.469029	0.037102
FBgn0264426	-0.786308	0.037102
FBgn0037350	0.620227	0.0371808
FBgn0036441	-0.546603	0.0373481
FBgn0029903	0.706294	0.0375705
FBgn0031558	-0.446281	0.0375776
FBgn0261928	-0.506266	0.0375895
FBgn0025837	-0.572383	0.0377634
FBgn0026372	-0.412551	0.0378952
FBgn0003261	0.379528	0.0379669
FBgn0023517	0.692496	0.0381329
FBgn0032401	0.746177	0.0382549
FBgn0010422	0.500872	0.0383687
FBgn0034141	0.68722	0.0383722
FBgn0037555	0.606186	0.03857
FBgn0034292	-0.461519	0.0385718
FBgn0260972	-0.461282	0.0385912
FBgn0032050	0.445164	0.038887
FBgn0030777	-0.489793	0.0388977
FBgn0035521	-0.746241	0.0389636
FBgn0022288	0.637128	0.0391118
FBgn0030530	0.528838	0.0391118
FBgn0030720	0.661471	0.0391118
FBgn0031518	0.615214	0.0391118
FBgn0035524	0.558027	0.0391118
FBgn0037244	0.516837	0.0391118
FBgn0002413	0.39925	0.0391264
FBgn0029504	0.434429	0.0392376
FBgn0033769	-0.679863	0.0392376
FBgn0037561	0.633231	0.0392376
FBgn0037760	0.467762	0.0392646
FBgn0036335	0.435677	0.0393055
FBgn0066084	-0.436984	0.0394591
FBgn0011694	-0.38231	0.0394855
FBgn0032149	0.696255	0.0395276
FBgn0040099	-0.564434	0.039833
FBgn0025629	0.504269	0.0398513
FBgn0031799	0.712183	0.0400462
FBgn0051343	-0.548316	0.0400462
FBgn0010412	-0.434582	0.0401631
FBgn0003942	-0.420923	0.0401783
FBgn0029094	0.742077	0.0401887
FBgn0031637	-0.367805	0.0404179
FBgn0000370	0.605292	0.0404451
FBgn0019661	-0.402436	0.0404451
FBgn0034122	-0.570733	0.0404451
FBgn0044020	0.491912	0.0404451
FBgn0052694	-0.535597	0.0404451
FBgn0085452	0.474922	0.0404451
FBgn0086613	0.623181	0.0404451
FBgn0262007	0.476331	0.0404451
FBgn0031776	0.492752	0.0404872
FBgn0039183	0.790719	0.0404872
FBgn0027506	-0.508081	0.0405679
FBgn0024315	0.400697	0.0406416
FBgn0033507	0.721565	0.0409845
FBgn0010300	0.483323	0.0410069
FBgn0259227	0.561669	0.0413385
FBgn0003248	-0.669199	0.0416221
FBgn0031865	0.441097	0.0416285
FBgn0039860	0.767724	0.0416927
FBgn0026722	0.599674	0.0417185
FBgn0036124	0.482259	0.0417185
FBgn0004858	0.403227	0.0419501
FBgn0262102	-0.465784	0.041989
FBgn0004908	0.461117	0.0422842
FBgn0029915	0.800047	0.0423349
FBgn0040816	-0.611642	0.0426248
FBgn0003941	-0.394799	0.042626
FBgn0052436	-0.401815	0.0427227
FBgn0034113	0.784222	0.0428066
FBgn0037547	-0.413508	0.0428228
FBgn0051740	-0.380929	0.042828
FBgn0037007	-0.513248	0.0429777
FBgn0036290	0.440873	0.0432103
FBgn0031913	0.431647	0.0434109
FBgn0265670	-0.494836	0.0435338
FBgn0030007	0.538108	0.0435483
FBgn0027375	-0.536927	0.0437642
FBgn0051997	-0.473921	0.0441108
FBgn0013764	0.642887	0.0441145
FBgn0025743	0.487572	0.0441218
FBgn0028379	-0.463093	0.0441218
FBgn0028663	-0.446324	0.0441218
FBgn0028919	0.725144	0.0441218
FBgn0283741	0.41451	0.0441218
FBgn0022069	0.546002	0.0441421
FBgn0039359	-0.46308	0.0447923
FBgn0051038	0.448483	0.0447923
FBgn0041781	0.444299	0.044819
FBgn0035316	-0.68005	0.0448515
FBgn0025286	-0.435174	0.0448542
FBgn0262519	0.427577	0.0448854
FBgn0039260	0.371542	0.0448948
FBgn0011837	0.427557	0.045098
FBgn0042189	-0.403365	0.045098
FBgn0024734	0.602074	0.045273
FBgn0051233	-0.533979	0.045273
FBgn0032195	0.827117	0.0452855
FBgn0263585	-0.712966	0.0453191
FBgn0013701	-0.750165	0.0454935
FBgn0035625	0.416081	0.0455704
FBgn0036321	-0.559435	0.0455704
FBgn0004655	0.521362	0.0457814
FBgn0039466	0.630612	0.0459071
FBgn0033221	0.46319	0.0459443
FBgn0001229	1.02162	0.0460104
FBgn0004174	-0.371519	0.0460966
FBgn0038145	-0.394407	0.0460995
FBgn0004380	0.661853	0.0461033
FBgn0039115	0.656909	0.0461033
FBgn0262123	-0.514829	0.0461033
FBgn0002525	0.52181	0.046152
FBgn0010620	0.512095	0.046152
FBgn0283471	-0.410081	0.046152
FBgn0037137	0.517441	0.0462852
FBgn0004861	0.646596	0.0463234
FBgn0284246	0.543455	0.0463234
FBgn0030485	-0.722899	0.0463816
FBgn0003660	0.409584	0.0463918
FBgn0030521	-0.48262	0.0463918
FBgn0033226	0.464149	0.0463918
FBgn0035400	0.417093	0.0465695
FBgn0014163	-0.367208	0.0467645
FBgn0061197	-0.447911	0.0467645
FBgn0037255	0.486042	0.0468185
FBgn0261068	0.514701	0.0469156
FBgn0063494	0.434281	0.0470392
FBgn0033872	-0.428845	0.0471957
FBgn0051344	0.468197	0.0471957
FBgn0264823	0.800358	0.0474163
FBgn0046704	0.500922	0.047472
FBgn0027561	0.562504	0.0475279
FBgn0051357	-0.680399	0.0475279
FBgn0029717	-0.699799	0.0478816
FBgn0263911	-0.347181	0.0478901
FBgn0034246	0.639961	0.048134
FBgn0037608	0.476996	0.048134
FBgn0051141	-0.657812	0.048134
FBgn0261596	-0.406943	0.0481655
FBgn0039045	-0.574627	0.0481976
FBgn0031636	-0.550745	0.0482703
FBgn0259680	-0.477486	0.0482703
FBgn0026679	0.546651	0.0483095
FBgn0026314	-0.508837	0.0483284
FBgn0038944	-0.562762	0.0483284
FBgn0038420	-0.468044	0.0485355
FBgn0030780	-0.547495	0.048966
FBgn0000287	-0.627894	0.0489823
FBgn0030086	0.469599	0.0489823
FBgn0035926	-0.8594	0.0489823
FBgn0045852	0.462552	0.0489823
FBgn0001125	0.361263	0.0489828
FBgn0259710	0.936547	0.0494154
FBgn0031998	-0.49927	0.0495503
FBgn0032774	-0.394321	0.0495544
FBgn0036579	0.565724	0.0499841
FBgn0259139	0.538864	0.0500073
FBgn0051637	0.495099	0.0501958
FBgn0038348	0.692419	0.0503022
FBgn0264541	0.938256	0.0503971
FBgn0032694	0.590393	0.0505169
FBgn0037489	0.587744	0.0505169
FBgn0039741	0.492348	0.0505169
FBgn0052533	0.749313	0.05057
FBgn0010397	0.447649	0.0507016
FBgn0010356	0.591685	0.0507229
FBgn0021944	0.436471	0.0507229
FBgn0023512	0.663754	0.0508638
FBgn0030749	0.563113	0.0508638
FBgn0034877	-0.334315	0.0508638
FBgn0035578	0.593945	0.0508638
FBgn0036801	0.410706	0.0508638
FBgn0038720	0.665797	0.0510568
FBgn0034663	-0.515166	0.0511105
FBgn0035042	-0.436315	0.0511105
FBgn0040918	0.454094	0.0512742
FBgn0035666	0.517933	0.0512844
FBgn0033210	0.595109	0.0514309
FBgn0026565	-0.515323	0.051486
FBgn0039966	0.880235	0.0516413
FBgn0265539	-0.414383	0.0516413
FBgn0004117	-0.435328	0.0516618
FBgn0031940	-0.549926	0.0518958
FBgn0030034	0.471663	0.0519273
FBgn0265268	-0.614359	0.0520183
FBgn0025630	0.658166	0.0521349
FBgn0022987	0.573953	0.0521377
FBgn0043884	0.366409	0.0524862
FBgn0024957	0.468232	0.052514
FBgn0019938	0.56982	0.0525477
FBgn0030347	0.517971	0.0525477
FBgn0033954	-0.402735	0.0525477
FBgn0034177	0.795573	0.0525477
FBgn0037647	0.510004	0.0525477
FBgn0043783	-0.526931	0.0526006
FBgn0040104	-1.08627	0.0526866
FBgn0027873	0.521613	0.0528821
FBgn0004456	0.590355	0.0530759
FBgn0031069	0.409434	0.0530759
FBgn0036462	0.668771	0.0530779
FBgn0040281	-0.911302	0.0530979
FBgn0002567	0.427936	0.0533773
FBgn0000163	0.36937	0.0533818
FBgn0031347	-0.427909	0.053516
FBgn0023172	0.423125	0.0535914
FBgn0029785	-0.46099	0.0535914
FBgn0030136	-0.40341	0.0535914
FBgn0034279	0.546932	0.0535914
FBgn0038143	0.6906	0.0535914
FBgn0038597	0.618455	0.0535914
FBgn0039302	0.404061	0.0535914
FBgn0026415	-0.375622	0.053607
FBgn0036366	0.852432	0.053607
FBgn0030456	0.811497	0.0539253
FBgn0040271	-0.627909	0.0539253
FBgn0051816	-0.433828	0.0539253
FBgn0016696	0.385749	0.0541897
FBgn0029840	0.412065	0.054511
FBgn0260243	0.693672	0.0546228
FBgn0039229	0.439941	0.0546241
FBgn0265262	-0.472991	0.0551564
FBgn0010423	-0.437865	0.0551865
FBgn0032946	-0.369081	0.0551865
FBgn0034528	0.499516	0.0552146
FBgn0037873	-0.329468	0.0555672
FBgn0032935	0.673378	0.0556065
FBgn0262951	0.708131	0.0556065
FBgn0003459	0.774965	0.0558208
FBgn0000557	-0.49842	0.0558451
FBgn0020764	-0.385902	0.0560586
FBgn0032955	0.494043	0.0560586
FBgn0035995	0.487348	0.0560586
FBgn0032603	-0.517899	0.056224
FBgn0036403	-0.424824	0.0563245
FBgn0261061	-0.372794	0.0564308
FBgn0034742	0.564004	0.0565393
FBgn0038268	0.672075	0.0566976
FBgn0031980	-0.424762	0.0568136
FBgn0032727	-0.557648	0.0570911
FBgn0034290	-0.431679	0.0570911
FBgn0029067	0.406661	0.0570915
FBgn0011743	-0.486549	0.0576182
FBgn0052756	0.73334	0.0576182
FBgn0034564	0.654586	0.0577191
FBgn0035337	0.474957	0.0577191
FBgn0037442	-0.433784	0.0577191
FBgn0086907	-0.482443	0.0577191
FBgn0025366	-0.396396	0.0578479
FBgn0034135	-0.877968	0.0579248
FBgn0026427	0.400118	0.0579924
FBgn0027608	-0.48863	0.0579924
FBgn0033728	-0.41914	0.0579924
FBgn0037554	0.742497	0.0579924
FBgn0250831	-0.39851	0.0579924
FBgn0015031	-0.326138	0.0580975
FBgn0037460	-0.443814	0.0581002
FBgn0031604	0.823489	0.0581266
FBgn0003034	-0.372557	0.0581824
FBgn0030474	0.653955	0.0584424
FBgn0031103	-0.472244	0.0584424
FBgn0051266	-0.543105	0.0584424
FBgn0052432	-0.626077	0.0586086
FBgn0028412	-0.502686	0.0586546
FBgn0026570	0.640104	0.0587873
FBgn0037347	0.604464	0.0587873
FBgn0250874	0.502196	0.0590019
FBgn0040608	-0.480446	0.0590022
FBgn0264691	0.637025	0.059126
FBgn0035585	-0.429524	0.0595198
FBgn0039158	0.589804	0.0596258
FBgn0015008	-0.511558	0.0597607
FBgn0039417	0.692373	0.0597607
FBgn0033206	0.582725	0.0597827
FBgn0043841	-0.38313	0.059891
FBgn0031722	-0.428951	0.0600304
FBgn0083968	0.407554	0.0600936
FBgn0035544	-0.57831	0.0601879
FBgn0010612	-0.312213	0.0605682
FBgn0015805	0.708542	0.0605682
FBgn0053346	0.878833	0.0605682
FBgn0033278	-0.854233	0.0606084
FBgn0261710	0.364558	0.0606223
FBgn0052343	0.825856	0.0606277
FBgn0001995	0.475247	0.0607267
FBgn0260007	0.561881	0.0607267
FBgn0032654	-0.524485	0.0611157
FBgn0039687	0.757166	0.0611157
FBgn0039757	-0.395013	0.0611767
FBgn0002773	-0.368633	0.0614677
FBgn0028381	0.478689	0.0614677
FBgn0083961	0.480919	0.0614677
FBgn0264272	0.672144	0.0614677
FBgn0036514	0.550698	0.0616651
FBgn0262511	-0.402804	0.0616651
FBgn0037680	-0.770975	0.061845
FBgn0027657	-0.399297	0.0618472
FBgn0035253	0.353962	0.0619539
FBgn0004227	0.453673	0.0619869
FBgn0264785	-0.54344	0.0619869
FBgn0265788	-0.473026	0.0619869
FBgn0035769	0.635347	0.0620017
FBgn0039006	0.555234	0.0621529
FBgn0050296	-0.433218	0.0621529
FBgn0051115	-0.427628	0.0622518
FBgn0034626	0.654171	0.0623816
FBgn0025519	0.528758	0.0628619
FBgn0029946	-0.492099	0.0628965
FBgn0036376	0.484767	0.0628965
FBgn0039269	0.704611	0.0628965
FBgn0003209	0.473706	0.0629132
FBgn0027538	0.787131	0.0629132
FBgn0029821	-0.634765	0.0629132
FBgn0053965	-0.610898	0.0629132
FBgn0038881	0.414797	0.0629366
FBgn0041707	-0.487611	0.0629366
FBgn0031190	-0.5106	0.0630356
FBgn0037652	0.479549	0.0630356
FBgn0038082	-0.719521	0.0630356
FBgn0030418	0.732891	0.0632212
FBgn0051198	-0.491606	0.063249
FBgn0020257	0.401725	0.0633238
FBgn0026737	0.893251	0.0633238
FBgn0039930	-0.495885	0.0633238
FBgn0263086	-0.45455	0.0633238
FBgn0002570	-0.521951	0.0634426
FBgn0013300	-0.429686	0.0634644
FBgn0020235	-0.31941	0.0635184
FBgn0020908	-0.370385	0.0635829
FBgn0044510	0.577413	0.0635829
FBgn0040371	-0.414534	0.0637466
FBgn0035941	0.591782	0.0638845
FBgn0031566	0.509173	0.0641197
FBgn0031859	-0.364493	0.0643997
FBgn0036381	-0.426901	0.0645405
FBgn0003390	-0.614154	0.0645698
FBgn0263599	0.511361	0.0645946
FBgn0029148	0.463706	0.0650083
FBgn0038738	-0.395236	0.0650083
FBgn0031436	-0.327114	0.0653682
FBgn0000541	0.387287	0.0655143
FBgn0013983	0.595033	0.0655662
FBgn0031664	0.687237	0.065797
FBgn0052452	0.830242	0.065797
FBgn0028978	0.579574	0.065881
FBgn0022097	-0.431647	0.0660343
FBgn0013301	-0.389273	0.0660437
FBgn0261873	0.441565	0.0660437
FBgn0034748	0.704377	0.0661978
FBgn0036214	-0.558657	0.0661978
FBgn0267482	-0.752722	0.0662076
FBgn0033350	-0.479943	0.0662563
FBgn0052418	0.556236	0.0662563
FBgn0265298	0.417051	0.0663449
FBgn0027552	-0.455743	0.0663563
FBgn0030812	0.471721	0.0666473
FBgn0023542	0.377253	0.0666567
FBgn0031227	0.598259	0.0669945
FBgn0031738	0.447962	0.0669945
FBgn0033375	0.659488	0.0669945
FBgn0039887	-0.695314	0.0669945
FBgn0261835	-0.527484	0.0669945
FBgn0261853	-0.357491	0.0669945
FBgn0004852	0.610065	0.067105
FBgn0032018	0.682528	0.067105
FBgn0000047	-0.363394	0.0672766
FBgn0031947	0.447844	0.0672766
FBgn0033723	-0.847908	0.0672766
FBgn0083983	0.426896	0.0672766
FBgn0051821	-0.52923	0.0673697
FBgn0052699	0.484426	0.0673697
FBgn0262616	-0.673305	0.0673697
FBgn0034382	-0.518569	0.0674113
FBgn0034598	0.528862	0.0674113
FBgn0265577	0.542717	0.0674113
FBgn0015621	0.711032	0.0674891
FBgn0259970	-0.361754	0.0679782
FBgn0261686	-0.430425	0.06807
FBgn0266702	-0.836138	0.0680997
FBgn0010019	-0.361255	0.0682505
FBgn0030141	0.500188	0.0682505
FBgn0025681	0.397531	0.0682783
FBgn0004045	-0.43044	0.068763
FBgn0261608	-0.47601	0.0688462
FBgn0030251	-0.410211	0.0689831
FBgn0036301	0.586519	0.0690146
FBgn0002590	-0.374214	0.0692436
FBgn0032256	0.572116	0.0692436
FBgn0038208	-0.397726	0.0692436
FBgn0259715	-0.421238	0.0692436
FBgn0262560	0.735919	0.0693533
FBgn0051632	0.557592	0.0694867
FBgn0039041	-0.440375	0.069538
FBgn0259973	-0.393644	0.069538
FBgn0053136	-0.475078	0.0695605
FBgn0028563	0.432011	0.0696938
FBgn0033862	-0.35371	0.0696938
FBgn0031834	0.66987	0.0699201
FBgn0036908	0.47991	0.0699201
FBgn0040730	0.51353	0.0699201
FBgn0053309	-0.603988	0.0700144
FBgn0051469	0.471555	0.0700916
FBgn0029980	0.523654	0.0703023
FBgn0031971	-0.401495	0.0703023
FBgn0033998	0.466417	0.0703023
FBgn0036969	-0.416787	0.0703276
FBgn0038472	0.829999	0.0703276
FBgn0052772	0.516853	0.0703276
FBgn0015714	-0.46672	0.0703443
FBgn0039306	0.51253	0.0705112
FBgn0261804	-0.524519	0.0705594
FBgn0035008	-0.75021	0.0710164
FBgn0033716	0.37026	0.0710697
FBgn0261574	0.473907	0.0713028
FBgn0036769	-0.70601	0.0713107
FBgn0038049	0.423157	0.071347
FBgn0037037	-0.791867	0.0713492
FBgn0039189	0.816239	0.0714542
FBgn0038466	0.495766	0.0714709
FBgn0032370	-0.391277	0.0717541
FBgn0035434	-0.393494	0.0717859
FBgn0037130	-0.652008	0.0717859
FBgn0038063	-0.442296	0.0717859
FBgn0264542	0.671865	0.0717859
FBgn0284082	-0.523174	0.0718241
FBgn0033442	-0.46515	0.071875
FBgn0263841	-0.615018	0.0722324
FBgn0031016	0.386626	0.0724075
FBgn0029828	0.476692	0.0724985
FBgn0029990	-0.377603	0.0725412
FBgn0031942	-0.358364	0.0725984
FBgn0005694	0.460624	0.0726702
FBgn0030788	0.518037	0.0726702
FBgn0264708	-0.634835	0.0727542
FBgn0265174	0.40423	0.0728655
FBgn0030662	-0.625903	0.0731099
FBgn0052579	0.681685	0.0731099
FBgn0260745	-0.429998	0.0731768
FBgn0031972	0.604731	0.0731788
FBgn0034076	-0.695255	0.0731788
FBgn0036438	-0.518786	0.0731788
FBgn0051693	-0.499785	0.0731788
FBgn0265464	0.48592	0.0732439
FBgn0250838	-0.304905	0.0732866
FBgn0038747	0.669413	0.0733626
FBgn0013771	-0.766985	0.0733855
FBgn0036126	0.498841	0.0736815
FBgn0004169	-0.345919	0.0738024
FBgn0033624	-0.457671	0.0738403
FBgn0266084	-0.371258	0.0741225
FBgn0262975	0.397427	0.0741905
FBgn0035619	0.467183	0.0743655
FBgn0026378	0.736435	0.0745719
FBgn0261808	0.534564	0.074588
FBgn0031683	-0.487146	0.0745993
FBgn0043456	0.412895	0.0745993
FBgn0038917	0.809759	0.0747113
FBgn0039836	0.781552	0.0747113
FBgn0040333	-0.709353	0.0747113
FBgn0030061	0.55436	0.0749011
FBgn0003278	0.656404	0.0749674
FBgn0270927	0.749381	0.075018
FBgn0010406	-0.490722	0.075315
FBgn0038473	0.514536	0.0753277
FBgn0083936	-0.364942	0.0753277
FBgn0052220	-0.644241	0.0756365
FBgn0261547	0.50973	0.0756365
FBgn0013334	-0.335874	0.0756848
FBgn0053988	-0.513053	0.0756848
FBgn0038294	-0.348503	0.0759366
FBgn0015569	0.757541	0.0761171
FBgn0034335	0.611333	0.0773344
FBgn0035086	-0.750566	0.0773344
FBgn0262167	-0.563056	0.0773344
FBgn0003861	-0.389994	0.07734
FBgn0051823	-0.59595	0.0773757
FBgn0052409	0.458278	0.0774401
FBgn0035812	0.597852	0.0777153
FBgn0019828	-0.346301	0.0778731
FBgn0032945	-0.549748	0.0779521
FBgn0263024	-0.349506	0.0779521
FBgn0022027	0.347617	0.0781023
FBgn0038834	-0.375722	0.0781023
FBgn0039342	-0.825293	0.0781023
FBgn0039483	-0.627205	0.0781023
FBgn0085383	-0.756936	0.0782812
FBgn0037486	-0.526545	0.0782846
FBgn0037888	-0.403581	0.0783268
FBgn0038234	0.458647	0.0784228
FBgn0032393	0.385744	0.0785885
FBgn0010812	0.448927	0.0786721
FBgn0032124	0.74992	0.0786721
FBgn0039348	-0.36685	0.0786919
FBgn0036924	-0.496449	0.078725
FBgn0261564	-0.430753	0.0789126
FBgn0039454	0.730744	0.0795486
FBgn0263090	-0.35816	0.0796303
FBgn0032247	0.564785	0.079764
FBgn0030850	0.45998	0.0800081
FBgn0052026	-0.521316	0.0800469
FBgn0002863	-0.347752	0.0802752
FBgn0028471	0.482858	0.0807664
FBgn0038692	0.748404	0.0807664
FBgn0050342	0.602751	0.0807664
FBgn0051008	-0.401683	0.0809404
FBgn0260934	0.368764	0.0811104
FBgn0025571	0.46606	0.0811596
FBgn0037728	0.301316	0.0812308
FBgn0035806	0.586096	0.0813163
FBgn0031914	-0.393061	0.0813316
FBgn0262098	-0.533353	0.0813316
FBgn0033121	0.499998	0.0814847
FBgn0031327	-0.392565	0.0815185
FBgn0046302	0.340294	0.0815195
FBgn0010621	0.404246	0.0816332
FBgn0011836	0.483965	0.0816332
FBgn0087002	-0.340572	0.081697
FBgn0000308	0.486512	0.0817184
FBgn0024555	0.43585	0.0818539
FBgn0034897	-0.399472	0.0818539
FBgn0037826	-0.465615	0.0818539
FBgn0250830	0.55131	0.0818539
FBgn0264349	-0.675302	0.0818539
FBgn0003884	0.353385	0.0818984
FBgn0040694	-0.472706	0.0821424
FBgn0039742	-0.653295	0.0822361
FBgn0004177	0.401408	0.0822363
FBgn0005586	-0.577963	0.0823278
FBgn0038607	-0.438392	0.0823278
FBgn0259822	-0.577072	0.0823278
FBgn0263391	0.344403	0.0823278
FBgn0004175	-0.370052	0.0825806
FBgn0038870	0.584031	0.0827544
FBgn0040734	-0.352739	0.0827907
FBgn0034808	-0.500515	0.0828888
FBgn0035495	-0.367265	0.0830969
FBgn0036821	-0.381297	0.0830969
FBgn0031498	0.384746	0.0831312
FBgn0031995	-0.410102	0.0831347
FBgn0040305	0.657469	0.0831347
FBgn0050324	-0.376415	0.0831347
FBgn0267450	-0.661853	0.0831347
FBgn0034907	-0.431806	0.083388
FBgn0034354	0.409932	0.0834405
FBgn0032385	-0.590549	0.0836224
FBgn0033369	-0.575432	0.0836224
FBgn0051380	0.69471	0.0838755
FBgn0038976	0.348578	0.0840421
FBgn0039735	0.409127	0.0840421
FBgn0259704	0.701591	0.0844177
FBgn0017561	0.512887	0.0847629
FBgn0036921	0.443236	0.0848371
FBgn0032870	0.700607	0.0849649
FBgn0036317	0.57096	0.0849649
FBgn0036754	0.680763	0.0849649
FBgn0051687	-0.707609	0.0849649
FBgn0052185	0.431852	0.0849649
FBgn0034515	-0.385776	0.0851354
FBgn0262574	-0.369163	0.0851354
FBgn0083966	-0.414652	0.0852632
FBgn0039219	0.429455	0.0852721
FBgn0086710	-0.367402	0.0852721
FBgn0033356	0.459946	0.0853349
FBgn0034716	0.36329	0.0854373
FBgn0035976	0.379018	0.0854373
FBgn0030156	-0.468914	0.0857517
FBgn0034307	0.727578	0.0857517
FBgn0264492	0.340382	0.0858748
FBgn0023540	-0.476613	0.086143
FBgn0052835	-0.530785	0.086143
FBgn0262547	-0.361931	0.086143
FBgn0035718	-0.448488	0.0865479
FBgn0035464	0.469484	0.0865836
FBgn0085190	-0.544948	0.0865836
FBgn0050460	-0.427638	0.0866219
FBgn0029526	0.765039	0.0866674
FBgn0003978	0.592176	0.0867009
FBgn0032346	0.604614	0.0867009
FBgn0051221	-0.382954	0.0867009
FBgn0002940	-0.35049	0.086741
FBgn0027066	0.330068	0.0868023
FBgn0032987	-0.35577	0.0868023
FBgn0003149	-0.362869	0.0868235
FBgn0025620	-0.497314	0.0868732
FBgn0027497	0.475956	0.0868732
FBgn0283477	0.374621	0.0868732
FBgn0000454	0.410488	0.0869156
FBgn0027087	0.39296	0.0869549
FBgn0038325	0.555667	0.0869549
FBgn0051287	-0.445589	0.0869549
FBgn0029512	0.442561	0.0871964
FBgn0035734	-0.457692	0.0872046
FBgn0051806	-0.434098	0.0872046
FBgn0052707	0.590402	0.0873936
FBgn0032897	-0.350309	0.087454
FBgn0001217	-0.381587	0.0874706
FBgn0259794	-0.409457	0.0874706
FBgn0263249	-0.355346	0.0874706
FBgn0030261	-0.675019	0.0875395
FBgn0030037	0.771261	0.0875912
FBgn0028567	-0.437319	0.0876322
FBgn0034326	-0.718893	0.0877115
FBgn0032938	0.419426	0.0878386
FBgn0261261	-0.529176	0.0878386
FBgn0031496	-0.825576	0.0878793
FBgn0037354	0.827778	0.0878793
FBgn0034138	-0.388192	0.0881079
FBgn0260441	-0.377764	0.0883593
FBgn0032136	-0.381074	0.0886439
FBgn0047334	-0.357511	0.0886439
FBgn0250832	-0.362424	0.0886439
FBgn0030685	0.432149	0.0888429
FBgn0035598	-0.354683	0.0892239
FBgn0035943	-0.592625	0.0892239
FBgn0038142	-0.585775	0.0892239
FBgn0041711	-0.556571	0.0892239
FBgn0031751	-0.410691	0.0893052
FBgn0031937	-0.592139	0.0893052
FBgn0036831	-0.834571	0.0893052
FBgn0038275	0.44919	0.0893052
FBgn0036162	-0.443721	0.0894713
FBgn0030770	-0.468665	0.0895432
FBgn0032348	0.778255	0.0896952
FBgn0037341	0.355764	0.0899847
FBgn0003249	-0.470582	0.0900428
FBgn0051538	-0.40108	0.0900428
FBgn0267383	-0.36901	0.0900428
FBgn0037290	-0.562403	0.0902368
FBgn0028509	0.456382	0.0903276
FBgn0038598	-0.423654	0.0905613
FBgn0263621	-0.370135	0.0907596
FBgn0033571	0.375615	0.0911204
FBgn0036911	0.587044	0.0911742
FBgn0037176	-0.575139	0.0911742
FBgn0052351	-0.417914	0.0911742
FBgn0051176	0.545954	0.091238
FBgn0034618	-0.414715	0.0915165
FBgn0028886	-0.498662	0.0916246
FBgn0050108	0.572718	0.0916246
FBgn0051639	-0.343161	0.0916246
FBgn0265189	0.693886	0.0916246
FBgn0025700	-0.360026	0.0916332
[truncated: 15,423 more rows]

## Sheet: F. FDR<0.1
log2FC values of genes with FDR<0.1
Flybase ID	Gene symbol	A5-4h-n	A5-12-n	A55-4h-n	A55-12h-n
FBgn0052283	Drsl3	1.13897	6.70708		3.20371
FBgn0054040	CG34040		2.52688
FBgn0051633	CG31633	1.47534	3.2593
FBgn0034605	Ugt49C1		3.03668
FBgn0038783	CG4367		5.91497		2.70914
FBgn0031741	CG11034		1.8134
FBgn0032086	CG17906		1.6313
FBgn0266852	lncRNA:CR45313		5.23138
FBgn0263445	asRNA:CR43468	0.850674	1.65624
FBgn0038784	CG4362		4.04188
FBgn0027836	Dgp-1	0.949243	3.23876		1.13274
FBgn0266420	Ote		2.38751
FBgn0052284	CG32284		2.66324		1.66379
FBgn0264679	asRNA:CR43964		2.91793
FBgn0032066	LManIII	0.720817	1.0859
FBgn0034507	CG11192
FBgn0015376	cutlet		3.40711
FBgn0012344	Dh44		3.04293		0.999488
FBgn0034715	Oatp58Db
FBgn0264907	CG44098	0.801558	3.32198		1.63921
FBgn0266941	lncRNA:CR45392		1.86851
FBgn0038348	AOX2	1.20066	1.83671		0.692419
FBgn0063495	GstE5		0.683264		0.599602
FBgn0039768	CG15533	1.66086	2.65521	1.05071	1.33417
FBgn0266633	asRNA:CR45140	1.67637	4.23647
FBgn0041582	tamo	1.098	2.07433		0.766706
FBgn0028703	Nhe3	0.58159	2.01581		0.547771
FBgn0034783	CG9825
FBgn0051380	CG31380		1.96079		0.69471
FBgn0034392	MFS15
FBgn0003388	shd		1.15185
FBgn0015714	Cyp6a17				-0.46672
FBgn0266169	lncRNA:CR44875
FBgn0031461	daw		0.972753
FBgn0052224	asRNA:CR32224		4.72148		1.6157
FBgn0029172	Fad2				-0.96626
FBgn0034365	CG5335		1.30266		0.392051
FBgn0264295	CG43773	2.67561	5.30527		2.50721
FBgn0033188	Drat	1.55468	2.31744	0.600354	1.10721
FBgn0034915	eIF6	1.44577	2.86169	0.624819	1.47607
FBgn0051485	tRNA:Lys-CTT-2-1Psi		2.51734
FBgn0033980	Cyp6a20
FBgn0005660	Ets21C	2.95264	5.33305	1.80499	4.27753
FBgn0034052	CG8299
FBgn0032399	CG6785		1.9675
FBgn0034662	CG13492
FBgn0033873	CG6337		1.64816		0.598679
FBgn0265810	asRNA:CR44599		1.06503
FBgn0004512	Mdr49	1.55997	1.87358	0.701084	0.962298
FBgn0265829	lncRNA:CR44618
FBgn0052195	CG32195	2.02011	4.24161		3.1471
FBgn0040752	Prosap		1.03108
FBgn0265999	lncRNA:CR44773	0.949593	3.29732		2.56642
FBgn0031032	CG14204	2.61483	8.15597		6.34212
FBgn0030189	CG2909	2.36481	4.38851	0.892946	2.88966
FBgn0034501	CG13868	0.608465	1.04308		0.468118
FBgn0037724	Fst	1.77752	4.45711		3.60575
FBgn0264699	CG43968
FBgn0267195	lncRNA:CR45635		1.53832		2.19999
FBgn0031881	MME1		1.4103		0.938706
FBgn0038302	CG4210		2.16695		1.32843
FBgn0259711	CG42365	3.37407	4.8567	0.838485	3.9404
FBgn0250869	CG42240	1.54788	3.59558	0.637186	2.17642
FBgn0263662	lncRNA:CR43653		1.39403
FBgn0036951	CG7017		2.95358
FBgn0265872	lncRNA:CR44661		1.44442		0.935747
FBgn0050265	CG30265
FBgn0039644	rdog	1.16024	2.22596		1.18679
FBgn0085419	Rgk2		1.14473
FBgn0050424	CG30424	0.874668	1.69042		1.05226
FBgn0032731	Swip-1		1.30949
FBgn0025881	snoRNA:Me18S-A1576		1.03822
FBgn0034493	CG8908		1.11231
FBgn0051148	Gba1a	0.859499	2.03188		1.3932
FBgn0031778	lncRNA:CR9162		2.55699		1.91096
FBgn0262357	CG43055		-1.48073
FBgn0031033	CG14219	3.44784	6.4818	1.23407	3.96365
FBgn0039091	CG10182	0.99916	2.50685		2.0971
FBgn0266745	CG45218		3.04813		2.21455
FBgn0267923	lncRNA:CR46204		6.5989		4.62363
FBgn0031643	CG3008	1.56025	2.81238		1.83083
FBgn0033775	Cyp9h1
FBgn0004650	fs(1)N
FBgn0050466	CG30466		0.900663
FBgn0038354	CG5404		0.955402
FBgn0038460	CG18622	0.899052	1.49242		0.789358
FBgn0037727	Nepl12		0.913299
FBgn0050151	CG30151		0.958171
FBgn0267758	asRNA:CR46089		5.10044		4.10905
FBgn0036950	CG6996		2.78733
FBgn0033928	Arc2	3.09849	4.74559	1.26459	3.58482
FBgn0031801	CG9498	0.982228	0.68414
FBgn0034663	CG4363				-0.515166
FBgn0260768	CG42566		1.07324
FBgn0086758	chinmo		1.79699		1.02556
FBgn0067102	GlcT	0.972716	1.8732		1.12166
FBgn0036101	NijA		1.85354		0.726298
FBgn0032067	LManIV
FBgn0265819	lncRNA:CR44608		2.32572
FBgn0034756	Cyp6d2	1.44308	3.72463		2.60835
FBgn0033494	KCNQ
FBgn0262887	lncRNA:CR43242		1.31642
FBgn0037975	CG3397	1.85686	3.2915		1.75088
FBgn0034005	ItgaPS4		1.9134
FBgn0029831	CG5966		0.848665
FBgn0050154	CG30154
FBgn0031522	CG3285	0.800289	1.67347
FBgn0035607	CG4835		2.52519		1.6607
FBgn0039593	Sid	1.4056	5.05435		3.50986
FBgn0030855	CG5800	0.984798	2.45561		1.67152
FBgn0031432	Cyp309a1	0.98911	2.72487		1.60445
FBgn0040609	CG3348	1.39461	2.34951	1.04	2.06363
FBgn0260632	dl	0.832116	2.38546		1.77088
FBgn0039107	CG10300	1.03976	1.4425	0.704019	1.39386
FBgn0037345	rev7	0.775033	4.2403		2.95904
FBgn0263041	CG43336		3.44516
FBgn0053337	CG33337	2.2477	5.4063		4.08175
FBgn0264984	lncRNA:CR44135		1.68118
FBgn0033649	pyr	1.3168	1.99798	0.569686	1.43214
FBgn0085329	CG34300		1.44228
FBgn0010241	Mdr50	0.772861	1.14217		0.885348
FBgn0267472	asRNA:CR45822		1.38745		0.721708
FBgn0265185	CG44250	1.02274	1.38903		0.635889
FBgn0025709	CNT2	1.45435	1.57774	1.6121	1.88629
FBgn0267073	lncRNA:CR45517		2.4861		1.70473
FBgn0263839	snmRNA:CR43701	1.16267	1.99449	0.769537	1.21992
FBgn0264339	CG43795		0.915659
FBgn0036187	RIOK1	0.970642	2.22982		1.50184
FBgn0039769	CG15534	1.04558	0.968087	0.70959
FBgn0031877	Hmgcl
FBgn0034158	CG5522		0.847561
FBgn0031114	cactin		1.63319		0.845209
FBgn0039003	wfs1		1.32806		0.788476
FBgn0035666	Jon65Aii		0.790023		0.517933
FBgn0264296	CG43774
FBgn0028978	trbl		2.01769		0.579574
FBgn0033982	Cyp317a1		1.16859		0.58155
FBgn0010651	MFS14		1.72887	0.580257	1.3136
FBgn0051777	CG31777
FBgn0024329	Mekk1		1.88824		1.35773
FBgn0053265	Muc68E
FBgn0029976	snz		1.32865		0.759719
FBgn0033945	CG12868	1.9084	2.89392		1.6887
FBgn0036806	Cyp12c1	2.34811	3.83579	0.907565	2.60664
FBgn0266197	asRNA:CR44892		1.53991
FBgn0037974	CG12224	2.47091	3.51339		1.10808
FBgn0263110	CG43367		1.55595		0.879571
FBgn0032401	Plzf		2.29087	-0.848929	0.746177
FBgn0013765	cnn		0.719922
FBgn0051721	Trim9	0.768315	1.57135		0.533905
FBgn0085227	CG34198	1.25673	2.15394		1.84604
FBgn0267485	asRNA:CR45835	0.91365	2.19172		1.42983
FBgn0015351	CG14906	1.94727	3.67872	0.720321	2.42571
FBgn0063493	GstE7			-0.866404	-0.973044
FBgn0027581	CG6191
FBgn0024360	MTPAP	0.806939	2.79864		2.15243
FBgn0085415	CG34386		0.907621
FBgn0043364	cbt	1.21683	1.83969		1.00327
FBgn0261675	Npc1b	1.09394	1.29474		0.749281
FBgn0030928	CG15044		1.86157		0.866791
FBgn0262028	lncRNA:CR42839		1.40153		0.65458
FBgn0028476	Usp1	0.900871	1.53468	0.592024	1.44755
FBgn0034356	Pepck2		1.03306		0.622391
FBgn0033777	CG17574	0.719192	0.946948
FBgn0034705	CG11170		1.14033
FBgn0265306	lncRNA:CR44279		1.60069		0.931275
FBgn0038035	DNAlig3	1.07632	2.11253		0.833242
FBgn0040730	CG15127		0.859663		0.51353
FBgn0051272	CG31272	0.774179	1.52837		0.738093
FBgn0052813	CG32813		1.17799		0.884643
FBgn0261988	Gprk2		1.35765		0.714341
FBgn0025692	Lfg	0.906736	1.57138		0.852484
FBgn0034691	Synj		1.32675
FBgn0051324	CG31324	1.55923	1.9578	1.45455	1.99319
FBgn0035360	CG1246		1.26765		0.808834
FBgn0030878	CG6769	0.738689	1.30923	0.562115	1.00477
FBgn0033543	CG12338
FBgn0032733	CG15170
FBgn0035997	phol	0.615587	1.22166		0.552272
FBgn0034335	GstE1	0.820247	1.00127		0.611333
FBgn0004045	Yp1				-0.43044
FBgn0051710	CG31710		1.17924
FBgn0040070	Trx-2	0.665143	0.811158
FBgn0039470	CG6296
FBgn0039818	CG11318		1.53416		1.00761
FBgn0259234	Camta		0.881205
FBgn0029932	CG4607	2.10923	1.53002	1.10337	1.22549
FBgn0038953	CG18596		1.92866		0.920584
FBgn0014018	Rel	2.05417	2.21304	0.714717	1.21217
FBgn0261560	Thor	0.954751	1.5347
FBgn0050159	CG30159		1.08384		0.648056
FBgn0035667	Jon65Ai		-0.536149		-0.755153
FBgn0010385	Def		1.20336
FBgn0042102	CG18745	1.33474	2.91945	0.592025	2.36548
FBgn0036290	CG10638		1.34744		0.440873
FBgn0031558	CG16704				-0.446281
FBgn0260000	CG17570	2.10634	2.22075	0.758422	1.67297
FBgn0266626	asRNA:CR45133
FBgn0038901	Burs	2.21842	3.6819	1.05247	2.92894
FBgn0261530	nbs		1.40156		0.592527
FBgn0262524	ver	1.28152	2.6708		1.67773
FBgn0085450	Snoo
FBgn0035589	CHMP2B	0.981292	1.89652		1.07357
FBgn0053510	CG33510	2.65186	4.45495	1.45856	3.76022
FBgn0003464	sol		1.57806		1.10553
FBgn0261244	inaE		1.26281		0.789945
FBgn0020270	mre11		1.36712		0.929635
FBgn0053158	CG33158		3.01936		2.48826
FBgn0035153	ebd1		1.62127		0.892621
FBgn0013469	klu		1.90185	0.541771	1.47325
FBgn0040299	Myo28B1		0.82084		0.744953
FBgn0052758	Snx27		1.73568		1.33827
FBgn0035166	JMJD5		1.21053
FBgn0002641	mal	1.55928	2.13363		1.0328
FBgn0035237	CG13917	0.595776	0.961954		0.458273
FBgn0052369	CG32369	1.11018	2.20803	0.836917	1.92885
FBgn0259938	cwo		1.23931	0.511261	0.847518
FBgn0040350	CG3690
FBgn0029689	CG6428		1.02499		1.04442
FBgn0031589	Naprt
FBgn0050055	lncRNA:CR30055	0.989459	1.89036		1.13598
FBgn0025628	CG4199	0.687432	1.63021		1.1521
FBgn0053126	NLaz		0.728415
FBgn0266376	lncRNA:CR45018		1.26449		0.894935
FBgn0037850	CG14695	1.911	3.75663		2.95114
FBgn0031498	CG17260		0.908203		0.384746
FBgn0265042	Irk1		1.06115		0.625691
FBgn0039488	CG6066		1.77131		1.1903
FBgn0000578	ena		1.77007		1.30758
FBgn0011648	Mad		2.02792		1.24366
FBgn0264776	CG44014		1.87779		1.17379
FBgn0031170	ABCA	1.84665	2.70846	0.724656	2.02999
FBgn0003396	shn			0.472121	0.465306
FBgn0085265	CG34236		1.5771		0.544237
FBgn0003687	Tbp		0.96441
FBgn0031474	CG2991	0.956761	2.419		1.61372
FBgn0261113	Xrp1	1.54362	2.616	0.554779	1.87248
FBgn0032006	Pvr		1.54389		0.959119
FBgn0038897	CG5849	0.854017	1.0444	0.896558	1.11142
FBgn0000370	crc		1.16641		0.605292
FBgn0035715	CG10103	1.05548	2.13117		1.21325
FBgn0051288	CG31288	1.83248	2.10092		1.63687
FBgn0051259	CG31259	1.13147	1.5446	1.48233	1.80139
FBgn0263864	Dark		1.12438
FBgn0051694	CG31694	1.98134	3.1998		2.55843
FBgn0052512	CG32512	1.47758	1.69631	0.835687	1.18325
FBgn0039525	CG5646
FBgn0004652	fru	0.593248	1.65689		1.0595
FBgn0263005	CG43313	1.31265	1.88081	0.814436	1.55226
FBgn0032587	CG5953		1.84857		1.21189
FBgn0041184	Socs36E	2.05345	4.11207	1.11405	3.37513
FBgn0266083	ocm		1.70566		0.785696
FBgn0053099	CG33099		0.752115
FBgn0034718	wdp	0.915909	1.15894		0.634969
FBgn0264704	lncRNA:CR43973	4.07444	5.26045	2.43488	4.58316
FBgn0039492	CG6051	0.676454	1.79071		1.18046
FBgn0019890	Smg5		1.60104		0.61522
FBgn0023526	CG2865	1.45653	1.66	0.800227	1.17239
FBgn0051720	mthl15		1.10589
FBgn0003415	skd		1.20671		0.609503
FBgn0030808	RhoGAP15B		1.8327		1.39227
FBgn0029771	CG12730	0.76769	1.67343		1.09449
FBgn0039886	CG2003		2.08451		1.6809
FBgn0261550	CG42668		0.974419		0.609841
FBgn0086346	ALiX		1.61976		1.05412
FBgn0016076	vri		1.45523		1.28051
FBgn0002868	MtnA
FBgn0034716	Oatp58Dc	0.656457	0.639813		0.36329
FBgn0001104	Galphai	0.762955	1.91719		1.21279
FBgn0037293	CG12007		1.35969		0.765708
FBgn0034644	CG10082	0.83097	1.1815		0.584395
FBgn0035298	SCOT		0.818623
FBgn0039260	Smg6		0.924546		0.371542
FBgn0024291	Sirt1	0.62494	1.53698		0.707224
FBgn0004390	RasGAP1	0.988543	1.737		1.03699
FBgn0037391	CG2017		1.4347		0.798618
FBgn0038353	CG5399		1.31221		0.809595
FBgn0050000	GstT1	0.659108	1.56885		0.951117
FBgn0037705	mura				-0.49987
FBgn0031517	CG15406
FBgn0052296	Mrtf		1.53561		1.01686
FBgn0038404	CG8925		1.30933		0.71808
FBgn0002571	Mal-A3		0.715895		1.09649
FBgn0052103	SCaMC	1.45861	1.94928	0.938193	1.62901
FBgn0052982	CG32982	0.89082	1.84336		1.31034
FBgn0086712	Egm		1.1734		0.646469
FBgn0038652	CG7720		0.788487
FBgn0261674	CG42709		1.86925		1.49203
FBgn0041092	tai		1.19044		0.696825
FBgn0038419	CG14879	0.798885	2.47216		1.75823
FBgn0037315	Cerk		0.749385
FBgn0028945	CG7631		1.29319		1.31584
FBgn0010877	l(3)05822		1.14437		0.511259
FBgn0031515	CG9664		1.25487		0.891677
FBgn0259212	cno		1.42844		0.766702
FBgn0037231	Vps24		1.68647		1.08486
FBgn0020257	Ppa	0.696002	0.95624		0.401725
FBgn0042105	CG18748	2.30058	3.63069	1.42997	3.21679
FBgn0085408	Shrm		1.44322		0.814948
FBgn0021814	Vps28		1.00734		0.462452
FBgn0036732	Oatp74D		2.10582		1.47569
FBgn0052407	CG32407
FBgn0041094	scyl	1.10998	0.957505	0.51888	0.584668
FBgn0031988	CG8668	0.966801	1.68833		1.15482
FBgn0003557	Su(dx)	1.12779	1.83852	0.701173	1.55991
FBgn0037163	laza		2.04979		1.57771
FBgn0033234	MFS12
FBgn0040837	CG8620	0.927309	5.62859		4.54536
FBgn0010531	Ccs
FBgn0015797	Rab6	0.682516	1.2829		0.783318
FBgn0263234	Phae1
FBgn0265298	SC35		0.813001		0.417051
FBgn0001297	kay	0.732294	1.88155		1.16024
FBgn0020545	kraken
FBgn0004876	cdi		1.05802		0.671793
FBgn0016081	fry		1.50676		0.756029
FBgn0033301	CG12780		2.2151		1.49815
FBgn0283741	prage		1.01485		0.41451
FBgn0052676	stx		1.44673		1.06462
FBgn0012034	AcCoAS		0.52298
FBgn0052137	CG32137		1.04619		0.592671
FBgn0085423	GramD1B	1.07511	1.97383		1.28729
FBgn0014011	Rac2	0.77486	1.2809		0.845212
FBgn0000256	capu
FBgn0001125	Got2		1.02049		0.361263
FBgn0262740	Evi5		1.37563		0.943739
FBgn0032068	LManV				-0.690906
FBgn0051092	LpR2		0.667029
FBgn0034390	CG15093	0.952934	1.30878	0.694465	0.805165
FBgn0004635	rho				0.673371
FBgn0039761	CG18404		-2.25184		-1.14628
FBgn0050499	Rpe
FBgn0031263	Tspo
FBgn0034645	ND-B12
FBgn0010357	betaTry		-1.98506		-1.41171
FBgn0037913	fabp
FBgn0032235	CG5096
FBgn0039760	CG9682		-2.4684		-1.51752
FBgn0262007	CG42825	1.94193	2.27031		0.476331
FBgn0010333	Rac1
FBgn0034071	CG8405
FBgn0034318	CG14500		-1.52491
FBgn0023170	RpL39
FBgn0031693	Cyp4ac1		-0.656754
FBgn0262954	Rpb12
FBgn0037678	CG16749		-1.29595		-0.771931
FBgn0015222	Fer1HCH
FBgn0010228	HmgZ
FBgn0000078	Amy-d		-1.5506		-0.979152
FBgn0031176	whe	-0.563285	-0.73524
FBgn0034490	CG9864
FBgn0032140	CG13117
FBgn0033814	Qsox1
FBgn0050277	Oatp58Da
FBgn0034247	CG6484	-0.700076	-1.25425	-0.63842	-1.11783
FBgn0000042	Act5C
FBgn0040850	CG15210
FBgn0058263	MFS17		-0.714169
FBgn0033134	Tsp42El
FBgn0012037	Ance		-1.06819		-0.603344
FBgn0283494	Adk2			-0.544231
FBgn0011016	SsRbeta
FBgn0035023	ITP
FBgn0031930	CG7025		-1.62652		-0.799705
FBgn0000079	Amy-p		-0.9091		-0.874021
FBgn0035718	CG14820		-0.8849	-0.638642	-0.448488
FBgn0035779	CG8562		-1.54962	-0.543407	-0.79441
FBgn0037612	CG8112		-1.01379
FBgn0040718	CG15353		-0.9957
FBgn0031412	CG16995		1.83672
FBgn0036742	CG7497
FBgn0030776	CG4653		-1.12839					11.0232
FBgn0261014	TER94		-0.823993
FBgn0015872	Drip
FBgn0033821	CG10799
FBgn0263762	CG43679		-0.620363
FBgn0035781	CG8560		-2.40108		-1.42352
FBgn0011704	RnrS
FBgn0035356	CG16986		-1.12238		-0.913823
FBgn0266813	asRNA:CR45275		2.10469		1.74096
FBgn0036952	CG6933		3.36344		4.04002
FBgn0035040	CG4741		-1.40012
FBgn0085484	Pdxk
FBgn0039714	Zip99C	0.79796		0.640546
FBgn0050015	CG30015
FBgn0015904	ara
FBgn0259998	CG17571		-1.32665		-0.88882
FBgn0033783	CG17019
FBgn0015316	Try29F
FBgn0000043	Act42A
FBgn0053109	CG33109
FBgn0010497	dmGlut		-0.917586
FBgn0015036	Cyp4ae1		-1.46208		-0.532215
FBgn0015221	Fer2LCH
FBgn0027558	Pgant3
FBgn0262148	lncRNA:CR42874				0.83406
FBgn0086408	stl
FBgn0039777	Jon99Fii		-2.51341	-0.58894	-1.36545
FBgn0031381	Npc2a
FBgn0034389	Mctp
FBgn0262366	CG43064		1.31089
FBgn0034047	CG12970				0.690436
FBgn0037583	CG9684
FBgn0033635	Prip
FBgn0028948	CG15253		-1.3733
FBgn0031894	CG4496
FBgn0039778	Jon99Fi		-2.36611		-1.24395
FBgn0035176	CG13905		0.736768		0.572519
FBgn0035665	Jon65Aiii		-2.04002		-1.3665
FBgn0034500	CG11200
FBgn0031634	Ir25a		1.23282		1.28755
FBgn0032085	CG9555		1.77385	0.628682	2.50821
FBgn0033139	Tsp42Er				0.944766
FBgn0029118	ScsbetaG
FBgn0036321	CG14120		-1.65154		-0.559435
FBgn0031726	Cyp6a16
FBgn0051901	Mur29B
FBgn0005664	Crys		1.68705		1.8153
FBgn0031653	Jon25Biii		-2.67303		-1.27931
FBgn0040060	yip7		-2.14851	-0.56743	-1.37672
FBgn0051041	CG31041		-0.787545
FBgn0032144	CG17633		-2.17632		-0.949068
FBgn0035926	Acbp5		-1.49016	-0.57273	-0.8594
FBgn0037782	Npc2d		-0.885883
FBgn0037853	CG14696
FBgn0031972	Wwox				0.604731
FBgn0019928	Ser8	-1.25638	-1.62931	-0.827352	-0.939945
FBgn0031248	CG11912		-1.68398	-0.544819
FBgn0027611	LManII		-1.60778	-0.512061	-0.871538
FBgn0023541	Cyp4d14		-1.06728
FBgn0031906	CG5160	-0.971065	-2.01723	-0.673967	-1.29852
FBgn0036422	CG3868		-2.12784		-1.23046
FBgn0032253	LManI		-1.35353		-0.917983
FBgn0038973	Pebp1	0.860793	-1.31077
FBgn0032809	CG13078
FBgn0035619	Alp10		-1.05073		0.467183
FBgn0032446	IFT43
FBgn0005683	pie
FBgn0032049	Bace		-2.52884		-1.18955
FBgn0001089	Gal	-0.660159	-1.79821
FBgn0040099	lectin-28C				-0.564434
FBgn0054005	CG34005
FBgn0033588	CG13228
FBgn0085359	CG34330		-1.93384	-0.626005
FBgn0039473	CG17191
FBgn0250815	Jon65Aiv		-2.32737		-1.28429
FBgn0052368	CG32368		1.172
FBgn0261681	CG42728
FBgn0263395	hppy
FBgn0053533	lectin-37Db
FBgn0033518	Prx2540-2	2.55823	1.34157	1.57769	1.62041
FBgn0033215	Dgat2		-1.34284	-0.654223	-1.07877
FBgn0035661	CG10477		-2.0847
FBgn0021776	mira		-1.61192
FBgn0030270	CG15199		-1.15775
FBgn0085358	Diedel3		-1.80322	-0.406136	-0.582916
FBgn0034782	CG12490
FBgn0041579	AttC				1.38568
FBgn0053926	CG33926
FBgn0033733	CG8834
FBgn0031910	CG15818
FBgn0034187	CG6967
FBgn0264775	CG44013
FBgn0033875	CG6357		1.20884		1.66635
FBgn0020906	Jon25Bi		-2.52736	-0.628677	-1.50779
FBgn0033216	CG1946	-1.04009	-2.91554	-0.739	-1.6043
FBgn0004426	LysC		-2.50392	-0.652216	-1.22665
FBgn0038701	CG18493		-1.41491
FBgn0031560	CG16713				0.741352
FBgn0033789	CG13324	1.05105	1.43998		0.910517
FBgn0004428	LysE		-2.32775		-0.79828
FBgn0035620	Alp9		-1.10866	0.620587	0.934294
FBgn0053532	lectin-37Da				-1.04563
FBgn0266629	asRNA:CR45136				1.13811
FBgn0004427	LysD		-2.54963		-1.01773
FBgn0004425	LysB		-2.42523		-0.639107
FBgn0027073	Ugt49B1
FBgn0033978	Cyp6a23
FBgn0031654	Jon25Bii	-1.61777	-2.79443	-0.935188	-1.65683
FBgn0033668	exp				0.849723
FBgn0033921	tej				0.795417
FBgn0033826	CG4734		-1.01914		-0.59085
FBgn0010358	deltaTry		-1.81744		-1.05838
FBgn0034317	CG14499	3.7271	4.69305	0.684701	0.89877
FBgn0034480	CG16898	3.08162	4.34855		1.59516
FBgn0052279	Drsl2		3.33055		0.966628
FBgn0031490	CG17264	1.1648	1.93779
FBgn0052107	CG32107		1.41679
FBgn0032002	CG8353	1.04403	1.30801
FBgn0034296	CG10912	1.48959	1.71081
FBgn0036363	CG10140		2.50236		0.852899
FBgn0063492	GstE8			-0.726924
FBgn0001224	Hsp23
FBgn0033204	CG2065	1.80321	3.26409		1.79289
FBgn0050489	Cyp12d1-p	1.05179	3.19214
FBgn0250836	Acbp3		0.79778
FBgn0051410	Npc2e		1.33278
FBgn0036320	CG10943	0.981731	1.3048		0.44071
FBgn0038530	AttD		3.70563		0.999114
FBgn0036575	CG5157
FBgn0037562	Nazo		1.83386		0.722321
FBgn0034289	CG10910	1.34559	2.96836		1.30198
FBgn0031489	CG17224	0.662649	1.37282
FBgn0033926	Arc1	1.52359	2.37316		1.02605
FBgn0034293	CG14495		1.46647
FBgn0036362	CG10725				-1.2207
FBgn0031562	CG3604
FBgn0031317	Charon		1.07416
FBgn0038292	CG3987		0.970917
FBgn0010044	GstD8				-0.823334
FBgn0034312	CG10916	1.64227	2.75501	0.579446	1.61833
FBgn0004644	hh	1.89763	2.11643		1.18144
FBgn0001230	Hsp68
FBgn0025697	santa-maria
FBgn0063497	GstE3			-0.881819	-1.09456
FBgn0267824	PRAS40		0.773243
FBgn0036929	CG7668		0.669249
FBgn0265979	lncRNA:CR44758		1.13149
FBgn0037563	CG11672
FBgn0034582	Cht9		0.857473		1.29179
FBgn0026385	Or47b
FBgn0030777	CG9672		-1.01621		-0.489793
FBgn0000566	Eip55E
FBgn0033327	PGRP-SC1b	1.37672	-0.944368	0.827595
FBgn0030837	CG8661		-1.4024		-0.817199
FBgn0031636	CG12194		-1.46026		-0.550745
FBgn0043576	PGRP-SC1a
FBgn0051463	CG31463		-0.862675		-0.537692
FBgn0003358	Jon99Ci		-2.179	-0.42348	-0.727676
FBgn0038484	CG5246				0.950075
FBgn0034647	pirk	2.68619		2.72581	0.737827
FBgn0031970	CG7227		-1.32685
FBgn0023197	Jon74E		-3.09326
FBgn0030904	upd2		1.85605		5.46211
FBgn0053468	CG33468	3.04142	6.15026		5.1892
FBgn0036229	CG7248		5.88243		4.62717
FBgn0033153	Gadd45	4.2093	4.6238	2.59257	4.17617
FBgn0265671	lncRNA:CR44478		5.80464		3.97995
FBgn0053542	upd3	2.18348	5.0797		3.7745
FBgn0051216	Naam	2.15645	4.86611		3.34178
FBgn0267156	lncRNA:CR45596	1.92416	3.8379	1.02779	3.30058
FBgn0024491	Bin1		4.07019		3.23126
FBgn0038595	CG7142	1.63875	2.68021	1.11755	3.15446
FBgn0039044	p53	1.13189	3.50995		2.83219
FBgn0036948	CG7298		2.315		2.8
FBgn0042101	CG18744	1.70231	3.19599	0.833172	2.78033
FBgn0030300	Sk1	1.3786	3.28211		2.76858
FBgn0039315	CG13658	2.63584	4.12605		2.75959
FBgn0035743	Acbp6	2.28656	3.84879	0.878455	2.66018
FBgn0266431	CG45061	1.27874	2.59094		2.62867
FBgn0034288	CG5084		3.93966		2.61224
FBgn0031267	Ipk2	1.17523	3.41515		2.58281
FBgn0053511	CG33511	1.21907	2.22086	1.24093	2.55291
FBgn0039319	CG13659	2.53349	3.06768	0.86014	2.50827
FBgn0010041	GstD5	4.11262	5.68237		2.48665
FBgn0266853	lncRNA:CR45314	1.73743	3.43965	1.06578	2.46921
FBgn0264550	lncRNA:CR43929		2.80002		2.43595
FBgn0033519	CG11825	3.16684	2.94242	1.86839	2.42991
FBgn0266044	lncRNA:CR44809		3.22903		2.41718
FBgn0032615	CG6012		2.73483		2.4131
FBgn0033792	CG13325	1.99433	2.81064	0.86742	2.35816
FBgn0033520	Prx2540-1	4.00012	2.75518	1.38557	2.32577
FBgn0040251	Ugt302K1	1.1464	2.94743	0.7152	2.31709
FBgn0034909	CG4797	1.35992	2.26591	1.17742	2.30946
FBgn0267339	p38c	1.27348	2.37327		2.2986
FBgn0263342	lncRNA:CR43423	1.28579	3.36637		2.26881
FBgn0011705	rost	0.914433	2.49828	0.620276	2.22616
FBgn0041627	Ku80	1.5039	3.25404		2.21516
FBgn0263241	Mocs1	2.20075	3.21604		2.15022
FBgn0010549	l(2)03659		2.74382		2.14625
FBgn0263620	asRNA:CR43629		2.1783		2.12724
FBgn0000395	cv-2	1.34528	2.86545	0.772912	2.1265
FBgn0010040	GstD4	2.14084	3.48335		2.11965
FBgn0033051	Strica	1.05338	2.42523		2.08018
FBgn0002524	lace	1.11915	2.03026	0.612417	2.06887
FBgn0036749	CG7460	2.1991	2.09767	1.41516	2.04521
FBgn0010278	Ssrp	1.06363	2.64371	0.625786	2.04105
FBgn0259237	CG42335		1.71639	1.02768	2.00436
FBgn0052302	CG32302		3.69758		1.99943
FBgn0041096	rols		2.26772		1.97756
FBgn0035996	CG3448	1.14495	2.3772		1.91457
FBgn0259936	Uhg3				1.91085
FBgn0038098	CG7381	1.09168	2.0959	0.551347	1.90158
FBgn0262741	lncRNA:CR43126		2.95289		1.88646
FBgn0038455	CG14907	1.27209	2.71108		1.87793
FBgn0033236	CG14764	0.83749	2.0394		1.84857
FBgn0038083	Ugt37A3	1.37249	2.40877		1.79968
FBgn0033760	CG8785	1.38338	1.99238	0.758218	1.79599
FBgn0035975	PGRP-LA	0.942721	2.5539		1.78962
FBgn0034736	gas	0.860704	1.94832		1.78089
FBgn0053116	CG33116	1.06652	2.1278		1.77066
FBgn0036237	viaf	0.995999	1.58047	0.651126	1.72846
FBgn0034270	PIG-A		1.92393		1.72346
FBgn0266362	lncRNA:CR45010	0.897279	2.10646		1.72265
FBgn0003068	per		1.66618		1.7216
FBgn0001168	h	2.19031	2.28641	1.17616	1.69201
FBgn0039290	CG13654	1.00615	2.76488		1.65894
FBgn0030048	CG12112	1.30061	2.24608	0.763848	1.65608
FBgn0003984	vn		1.5295		1.64821
FBgn0039869	CG1890	1.09552	2.15884		1.64513
FBgn0042104	CG18747		2.05601		1.63906
FBgn0030687	RpIIIC160		2.2252		1.63747
FBgn0001291	Jra		2.0235		1.63488
FBgn0020388	Gcn5	1.32526	2.6054		1.62847
FBgn0051133	Slimp	1.53664	2.5397		1.62506
FBgn0031662	CG3792		1.19688		1.61771
FBgn0266450	Kr-h1	0.871781	1.8052	0.662656	1.61249
FBgn0039487	gb		1.77488		1.60847
FBgn0264508	lncRNA:CR43907		1.76552		1.6043
FBgn0032793	CG10189		2.00706		1.60333
FBgn0022700	Cht4		2.76445		1.59637
FBgn0265699	lncRNA:CR44506				1.59294
FBgn0011638	La	1.11396	2.01018	0.644052	1.58188
FBgn0266430	CG45060				1.57151
FBgn0038981	CG5346	1.03051	1.75937	0.522529	1.56442
FBgn0043903	dome	0.852635	2.21443		1.56429
FBgn0264994	lncRNA:CR44145		2.39148		1.56119
FBgn0042185	MCU	0.639251	2.1023		1.55418
FBgn0051370	CG31370	1.12365	2.41441		1.55134
FBgn0050345	CG30345		1.47585		1.53996
FBgn0051087	CG31087	1.06497	2.27153		1.53942
FBgn0030746	CG9981		1.71845		1.53873
FBgn0040729	CG15126	1.11399	2.21426		1.5302
FBgn0039538	CG12883	1.14003	2.05258		1.52908
FBgn0040069	vanin-like	0.788983	0.835935	0.727835	1.51703
FBgn0030839	CG5613		1.80441		1.5092
FBgn0038772	mdlc	0.856984	2.00995		1.50354
FBgn0000568	Eip75B	1.08764	1.59668		1.48579
FBgn0266421	RPA3		2.29353		1.48271
FBgn0026593	CG5707	0.729147	1.7146		1.47527
FBgn0052115	CG32115	0.898951	1.80079		1.46959
FBgn0001258	Ldh		1.6249		1.46607
FBgn0036294	CG10654	1.29301	1.55303		1.46231
FBgn0265377	lncRNA:CR44318		2.14322		1.45623
FBgn0028468	rtet		1.64072		1.44621
FBgn0031484	CG3165		1.53096		1.44615
FBgn0032805	CG10337	1.40325	2.06783		1.43914
FBgn0053474	CG33474		1.10225		1.43854
FBgn0028341	Ptpmeg2		1.954		1.43675
FBgn0030699	CG8578	0.836399	1.72516	0.704146	1.43056
FBgn0030817	CG4991	1.34698		0.925622	1.42311
FBgn0016031	lama	1.24231	1.57427		1.42018
FBgn0267733	lncRNA:CR46064		1.89662		1.4168
FBgn0261445	sgl		1.77474		1.40708
FBgn0030929	CG15043	1.22274	2.49471		1.39038
FBgn0037720	CG8312	0.85847	1.88874		1.36006
FBgn0004583	ex		1.57301		1.35718
FBgn0005624	Psc		1.5727		1.35644
FBgn0085223	CG34194	1.23139	1.72881		1.35524
FBgn0030234	CG15211		1.35112		1.34909
FBgn0022029	l(2)k01209		1.33584		1.34334
FBgn0040212	Dhap-at	1.13515	1.6441		1.3396
FBgn0026263	bip1		1.85234		1.33903
FBgn0263776	CG43693		1.56851		1.33672
FBgn0027514	CG1024		1.22366		1.32976
FBgn0039596	CG10000		1.87905		1.32865
FBgn0051955	CG31955		1.18364		1.32324
FBgn0033582	CG9084		1.68652		1.32219
FBgn0028411	Nxt1		1.89136		1.31784
FBgn0086779	step		1.77952		1.31098
FBgn0042103	CG18746	1.11578	1.38491		1.31008
FBgn0039645	CG11898		1.05862		1.30877
FBgn0031580	CG15423		1.9067		1.30662
FBgn0003963	ush		1.90979		1.29856
FBgn0030510	CG12177		1.50405		1.29625
FBgn0052476	mthl14		1.54089		1.29547
FBgn0267087	lncRNA:CR45531		1.01523		1.29405
FBgn0020389	Papss				1.28743
FBgn0040475	SH3PX1		1.38584		1.28698
FBgn0031060	CG14231		1.25612		1.27975
FBgn0011703	RnrL		2.43906		1.27845
FBgn0034908	CG5543		1.07685		1.27499
FBgn0053469	CG33469	1.06302	2.25767		1.27196
FBgn0033315	beta3GalTII		1.15061		1.26944
FBgn0015240	Hr96	0.758007	1.3415		1.26852
FBgn0033636	tou		1.45905	0.517599	1.26684
FBgn0038638	CG7702	0.946746	1.56612		1.26521
FBgn0028426	RNaseZ		1.90323		1.26427
FBgn0037174	CG14457		1.01465		1.26363
FBgn0036263	thoc6		1.79476		1.26069
FBgn0035405	CG15812		1.29033		1.25594
FBgn0038401	CG5916		0.913145	0.723831	1.25543
FBgn0000097	aop	1.00702	1.59578	0.745865	1.25527
FBgn0030631	CG6227	0.967058	1.87565		1.24982
FBgn0032620	CG12288	1.02665	1.46561		1.24363
FBgn0020272	mst	0.914472	1.94208		1.24174
FBgn0031002	CG14196	1.16041	1.88436		1.24053
FBgn0034073	CG8414	0.83379	1.73573		1.23906
FBgn0039209	REPTOR		1.5733		1.2388
FBgn0263507	lncRNA:CR43496		1.55604		1.23765
FBgn0267035	asRNA:CR45479		1.0023		1.23516
FBgn0265590	lncRNA:CR44417	0.845089	1.87012		1.23319
FBgn0035006	CG4563	1.8679	1.5016	1.24784	1.23301
FBgn0034451	TBCB		1.44373		1.23163
FBgn0010501	Dcp-1		1.50428		1.2168
FBgn0263993	CG43736		1.79695		1.21143
FBgn0028494	CG6424		1.16432		1.21022
FBgn0024980	Syx4	0.75456	1.15889	0.529134	1.20846
FBgn0010173	RpA-70	0.860568	2.04539		1.20375
FBgn0036766	CG5506	1.1373	1.24641	0.584204	1.20259
FBgn0261393	alpha-Est5	0.79852	1.60088		1.19934
FBgn0039407	CG14544		1.20533		1.19383
FBgn0265137	Spn42Da	1.51887	2.14242		1.19334
FBgn0003328	scb		1.46023		1.19133
FBgn0032223	GATAd	0.786638	1.61033		1.19048
FBgn0033448	hebe		1.27543		1.19003
FBgn0037092	M6		1.88454		1.18793
FBgn0023001	melt	1.10524	1.65719		1.18629
FBgn0038243	CG8066		1.7186		1.18089
FBgn0283652	Rpp30		1.09116		1.18022
FBgn0031717	Oscillin		1.62657		1.178
FBgn0037518	CG2641	1.28325	1.81716		1.1747
FBgn0260442	rhea		1.67774		1.17117
FBgn0262656	Myc		1.24462		1.16981
FBgn0262601	SmB		1.12079	0.642397	1.16746
FBgn0015025	CkIIalpha-i1		1.50669		1.16647
FBgn0027601	pdgy	0.962664	1.06727		1.16475
FBgn0266674	Sec15		1.29206		1.1647
FBgn0031321	Tgt		1.07392		1.16356
FBgn0261556	CG42674		1.32976		1.1618
FBgn0036875	CG9449		1.38383		1.15666
FBgn0260635	Diap1		1.45114		1.15553
FBgn0011774	Irbp		1.56745		1.15255
FBgn0030911	lncRNA:CR15061				1.15036
FBgn0013717	not		1.29675	0.616246	1.149
FBgn0264389	opm	0.710756	1.35795		1.14613
FBgn0031516	CG9663	0.903825	2.0775		1.14244
FBgn0031661	Gmd	1.0073	1.7223		1.13947
FBgn0028983	Spn55B	0.907434	1.81019		1.13723
FBgn0037517	CG10086	1.01624	1.55721		1.13093
FBgn0039756	CG9743	0.951866	1.6114		1.12497
FBgn0266041	asRNA:CR44806		1.99104		1.12359
FBgn0065032	Arpc3B		1.71119		1.12345
FBgn0265536	asRNA:CR44386		2.09079		1.1216
FBgn0003118	pnt		1.74391		1.11932
FBgn0038734	CG11453		1.30136		1.11908
FBgn0032597	CG17904		1.16563		1.1175
FBgn0027363	Stam	0.679764	1.51329		1.11543
FBgn0014427	CG11899		1.39007		1.11435
FBgn0265186	CG44251	1.34383	1.61677		1.11394
FBgn0035300	CG1139	1.03189	2.6554		1.11242
FBgn0036767	CG16775	2.7558	1.33355	1.52943	1.11082
FBgn0035948	CG5644		1.00329		1.10533
FBgn0051729	CG31729	0.878974	1.56212		1.10244
FBgn0260962	pic		1.32839		1.10079
FBgn0037076	ebd2		1.62197		1.10043
FBgn0035461	ntc				1.10024
FBgn0003257	r-l		1.25196		1.09958
FBgn0262570	CG43110				1.09918
FBgn0052251	Claspin				1.09649
FBgn0039316	CG11893	1.47619	1.68871		1.09401
FBgn0086450	su(r)	1.87545	1.464	1.44179	1.09017
FBgn0243512	puc		1.09845	0.497022	1.08953
FBgn0033205	CG2064	0.947935	1.81463		1.08732
FBgn0010223	Galphaf		1.13426		1.08557
FBgn0264904	asRNA:CR44095		1.65334		1.08509
FBgn0261545	CG42663		1.56446		1.08223
FBgn0265419	lncRNA:CR44331		1.40897		1.08017
FBgn0024250	brk		1.05389		1.07688
FBgn0026374	Rhp		1.46384		1.07576
FBgn0052054	CG32054	1.67764	1.54569	0.712318	1.06958
FBgn0260748	CG5004		1.39231		1.06603
FBgn0030993	Mec2		1.37423		1.06592
FBgn0036341	Syx13		1.5743		1.06479
FBgn0037958	CG6962				1.06424
FBgn0032781	RtcB		1.76149		1.06232
FBgn0029905	Nf-YC		1.0454		1.06005
FBgn0037387	CG1213	1.45719	1.71118	0.550045	1.05836
FBgn0026702	l(1)G0045		1.3014		1.05697
FBgn0028916	CG33090		1.69138		1.05252
FBgn0025624	CG4025		1.2634		1.0508
FBgn0000246	c(3)G		2.00207		1.04955
FBgn0011674	insc		1.24099		1.04814
FBgn0024321	NK7.1		1.14514		1.04522
FBgn0020493	Dad	0.885975	1.35707		1.04518
FBgn0036765	CG7408				1.04424
FBgn0267803	asRNA:CR46128		1.89811		1.03396
FBgn0035854	CG8005		1.25781		1.03145
FBgn0030847	CG12991	0.700701	1.5483		1.02622
FBgn0030274	Lint-1		1.37856		1.02562
FBgn0023094	cyc		1.54224		1.0254
FBgn0036896	wnd		1.5613		1.02492
FBgn0031534	Snx1		1.23009		1.02403
FBgn0039207	CG5789		1.39189		1.02352
FBgn0037248	srl			0.838126	1.02343
FBgn0032456	MRP	1.16545	1.97576		1.02254
FBgn0001229	Hsp67Bc		1.26332		1.02162
FBgn0037592	CG11737		1.11658		1.02045
FBgn0003053	peb	0.853355	1.26988	0.540167	1.01877
FBgn0011742	Arp2		1.13651	0.560239	1.01833
FBgn0028562	sut2		0.995761		1.01618
FBgn0030121	Cfp1		1.39096		1.01616
FBgn0036844	Mkp3	0.648012	1.47615		1.01608
FBgn0030787	CG9609		1.00674		1.0145
FBgn0050115	GEFmeso	0.816409	1.48466		1.01434
FBgn0034259	P32				1.01249
FBgn0004657	mys		1.44172		1.01215
FBgn0085424	nub	1.23357	1.6235		1.01119
FBgn0038344	obe		1.79419		1.01035
FBgn0032387	CG16965	0.946426			1.0085
FBgn0266350	lncRNA:CR44999		1.03069		1.0084
FBgn0266124	ghi		1.53748		1.00705
FBgn0010909	msn		1.53971		1.00609
FBgn0033846	mip120		1.18115		1.00421
FBgn0036333	MICAL-like		1.01327		1.00379
FBgn0035476	CG12766	0.995989	2.21385		1.00362
FBgn0036752	Adgf-A	1.08642		0.804075	1.0035
FBgn0025865	Cortactin		1.2317		1.00259
FBgn0037485	CG14606	1.03428	0.984003		1.00227
FBgn0262567	CG43107		1.08918		1.00192
FBgn0037203	slif			0.901246	1.00116
FBgn0036552	CG17028		1.80551		1.00101
FBgn0032819	CG10463	0.843873	1.46556		1.00086
FBgn0015577	alpha-Est9		0.859625		0.999498
FBgn0034496	CG9143			0.829828	0.999231
FBgn0032451	spict	0.71957	1.4605		0.998954
FBgn0033266	Socs44A		0.789364		0.998514
FBgn0033092	CG9422		1.28951		0.997247
FBgn0027287	Gmap		0.854877	0.57017	0.995183
FBgn0035049	Mmp1	0.702344	1.48375		0.992351
FBgn0265623	Su(z)2		1.22305		0.98313
FBgn0010583	dock		1.2566		0.980106
FBgn0036052	CG10809		1.46205		0.979987
FBgn0050272	MFS1	1.54072		0.858365	0.977844
FBgn0265784	CrebB	0.732646	1.50312		0.974557
FBgn0014388	sty	0.973695	1.23852		0.974038
FBgn0051102	CG31102				0.97255
FBgn0031062	CG14230		0.832977		0.962391
FBgn0050109	CG30109		1.03158		0.961461
FBgn0034643	CG10321		1.20742		0.961387
FBgn0038424	CG17565		0.840271		0.959699
FBgn0002887	mus201	0.7157	1.44323		0.958402
FBgn0029766	CG15784	1.00594	1.60049		0.957719
FBgn0043796	CG12219		1.42486		0.957293
FBgn0037531	CG10445		1.52426		0.956643
FBgn0037435	CG18048		1.23845		0.955986
FBgn0028515	EndoGI		1.18734		0.955593
FBgn0032782	Rab9		1.30373		0.949346
FBgn0027090	GlnRS		0.679902	0.548469	0.948918
FBgn0027330	l(1)G0020	0.983093	0.795062	0.97577	0.948891
FBgn0030955	CG6891				0.944095
FBgn0037659	Kdm2		1.19838	0.595764	0.942666
FBgn0041156	exex				0.942359
FBgn0036909	Ccdc58		1.1463		0.94211
FBgn0052594	be	0.763691	1.46507		0.942001
FBgn0031003	CG7889		0.81232		0.941945
FBgn0053181	CG33181	1.39191	0.772234	1.18802	0.940816
FBgn0267823	Gmer				0.938658
FBgn0262127	kibra	0.666023	1.58637		0.938586
FBgn0264541	CG43920	1.34603	1.38656		0.938256
FBgn0000636	Fas3		1.07897		0.937393
FBgn0259710	CG42364		1.04387		0.936547
FBgn0000659	fkh		1.44872		0.934258
FBgn0050372	Asap		1.31801		0.934229
FBgn0039507	mrt		1.33183		0.932902
FBgn0010438	mtSSB		0.798362		0.932651
FBgn0052636	lncRNA:CR32636	1.76059	1.66314		0.930673
FBgn0011236	ken		1.32662		0.928581
FBgn0037012	Rcd2				0.92839
FBgn0033443	CG1698		1.23296		0.927097
FBgn0004914	Hnf4	0.632316	0.985959		0.924854
FBgn0021874	Nle		0.910351		0.922621
FBgn0038928	Fadd		1.15742		0.921001
FBgn0038369	Arpc3A		1.62705		0.920112
FBgn0036828	CG6841		1.43611		0.919722
FBgn0015040	Cyp9c1		0.859697		0.916309
FBgn0028474	CG4119		1.06424		0.91523
FBgn0038548	CG17806		1.18066		0.914494
FBgn0032079	CG31886		0.842912		0.9141
FBgn0046689	Takl1		1.66231		0.910463
FBgn0086912	mbm	1.04086	1.01741	0.880576	0.907237
FBgn0020912	Ptx1		0.848708		0.904128
FBgn0038331	Ccm3		0.705353		0.903785
FBgn0085478	Zdhhc8		1.39589		0.901331
FBgn0029755	Sas10			0.717058	0.895738
FBgn0032934	CG8679		1.212		0.895296
FBgn0020386	Pdk1	0.756261	0.985754	0.484672	0.894043
FBgn0033127	Tsp42Ef		0.852017		0.894007
FBgn0024273	WASp		0.966874		0.893792
FBgn0026737	CG6171				0.893251
FBgn0029937	CG8300		1.40716		0.89235
FBgn0029929	CG4593				0.89232
FBgn0034750	CG3732		0.911088		0.891775
FBgn0040765	luna		1.00437		0.886873
FBgn0038893	Archease		1.34245		0.884039
FBgn0039452	CG14245	1.05355	1.78447		0.88311
FBgn0027509	TBCD		1.34147		0.880343
FBgn0039966	Rab21		1.17293		0.880235
FBgn0034379	CG15073				0.8795
FBgn0053346	CG33346		1.50932		0.878833
FBgn0027341	Gfat1		1.21747		0.877909
FBgn0038717	CG17751		1.06098		0.875705
FBgn0030876	CG6762		1.01927		0.875167
FBgn0030314	CG11696		1.12384		0.875132
FBgn0083123	Uhg5			0.955741	0.873251
FBgn0038806	CG5412				0.871856
FBgn0037466	CG1965		1.08667		0.871441
FBgn0040064	yip2		0.755743		0.869261
FBgn0032859	Arpc2		0.917945		0.868594
FBgn0042179	Ugt305A1		1.42203		0.866428
FBgn0037627	CG13318		1.11078		0.865653
FBgn0036449	bmm	1.15752		1.05911	0.865317
FBgn0032482	Pect		1.05627		0.863096
FBgn0051032	CR31032		1.05854		0.862527
FBgn0033087	Hsepi				0.862046
FBgn0030318	rho-4		1.32451		0.861217
FBgn0032644	CG5131		0.745974		0.860368
FBgn0034417	CG15117		1.39796		0.855915
FBgn0262716	Arp3		1.01257		0.854323
FBgn0004101	bs		0.859719		0.854276
FBgn0039175	beta-PheRS				0.853497
FBgn0036366	JMJD7				0.852432
FBgn0032701	CG10341				0.851763
FBgn0039402	Vps2		1.30068		0.85146
FBgn0037386	CG1208		1.19231		0.850576
FBgn0035708	axed		1.21343		0.849776
FBgn0001179	hay		1.12014		0.8477
FBgn0037472	CG10098		1.26987		0.847396
FBgn0027617	CG5808		1.01303		0.846962
FBgn0030964	Pvf1		1.14682		0.846301
FBgn0026404	Dronc	1.55949	2.16822		0.845938
FBgn0029906	xit		0.743723		0.845722
FBgn0024238	Fim		1.05968		0.845412
FBgn0030345	CG1847				0.844398
FBgn0260866	dnr1		1.26138		0.844123
FBgn0030208	PPP4R2r	0.684639	1.13883		0.843403
FBgn0033787	CG13321	0.984313	1.55521		0.843272
FBgn0039210	CG13625	0.83738	1.57294		0.842947
FBgn0024909	Taf7		1.08277		0.842411
FBgn0030320	CG2247		1.08759		0.84174
FBgn0029826	CG6041	0.887324	1.3765		0.841688
FBgn0033437	CG12926		1.12435		0.83984
FBgn0001941	ifc		1.38064		0.836411
FBgn0003559	su(f)		0.860134		0.835532
FBgn0037551	Arl8		0.990217		0.834895
FBgn0038551	Odj				0.831446
FBgn0052179	Krn	0.936121	1.81911		0.830679
FBgn0033782	sug			0.604801	0.830508
FBgn0038842	hdly		1.15036		0.830324
FBgn0052452	CG32452				0.830242
FBgn0038472	CG3995				0.829999
FBgn0038974	CG5377	1.23465	0.672408	0.685233	0.828598
FBgn0001987	Gli	0.879447	1.26301		0.828207
FBgn0037354	CG12171				0.827778
FBgn0032195	CG4908				0.827117
FBgn0052343	Atac3				0.825856
FBgn0031604	Elp3				0.823489
FBgn0261458	capt				0.823047
FBgn0004893	bowl		1.06213		0.818681
FBgn0037044	Pdss2		0.768337		0.816952
FBgn0039189	CG18528		1.69082		0.816239
FBgn0267661	asRNA:CR45999		1.41246		0.815627
FBgn0034425	CG11906				0.814733
FBgn0015393	hoip	0.790297	0.798931	0.693734	0.814437
FBgn0004463	RpIII128				0.814344
FBgn0030793	CG9125				0.81379
FBgn0024912	agt		1.38693		0.812703
FBgn0036733	U4-U6-60K		1.01921		0.812038
FBgn0030456	CG4332				0.811497
FBgn0033019	CG10395	0.870312	1.22271		0.81058
FBgn0038917	CG6678		1.69964		0.809759
FBgn0086365	Orct2		0.937652		0.809542
FBgn0027602	CG8611		0.8815		0.807115
FBgn0030692	mRpS30		1.0634		0.806031
FBgn0022213	Cse1		1.4104		0.80224
FBgn0031450	Hrs	0.738634	1.45368		0.801806
FBgn0004167	kst		0.93835		0.801724
FBgn0020278	loco		1.33871		0.800564
FBgn0019637	Atu		1.11256		0.800524
FBgn0264823	asRNA:CR44031		0.996724		0.800358
FBgn0029915	CG14434		0.899128		0.800047
FBgn0030678	CG11679		1.0789		0.799521
FBgn0045800	Uhg1	0.941454		0.861486	0.79831
FBgn0243516	Vrp1		1.33666		0.79673
FBgn0261850	Xpd		1.11818		0.796025
FBgn0003888	betaTub60D				0.795734
FBgn0034177	AsnRS-m		1.32162		0.795573
FBgn0283480	Alp2		0.674764		0.794254
FBgn0030054	Caf1-180		1.25703		0.794154
FBgn0039588	mIF2		1.472		0.792961
FBgn0011656	Mef2		0.961296		0.792856
FBgn0260450	CalpC	0.842901	1.34273		0.792596
FBgn0039528	dsd		1.34209		0.792431
FBgn0039486	CAH9		1.06256		0.792089
FBgn0037848	Tsp86D	1.02298	1.45427		0.791772
FBgn0038272	CG7265				0.791198
FBgn0030759	CG13014		1.02917		0.790808
FBgn0039183	Dis3				0.790719
FBgn0261854	aPKC	0.840578	1.09714	0.511821	0.790077
FBgn0011570	cpb		1.16774		0.789356
FBgn0023506	Es2		0.994775		0.788024
FBgn0002638	Rcc1		0.720153		0.787957
FBgn0027538	beta4GalNAcTA	0.945787	1.07322		0.787131
FBgn0024285	Srp54		0.982199		0.787067
FBgn0005648	Pabp2	0.90056	1.14696		0.786228
FBgn0034113	CG8060				0.784222
FBgn0031492	CG3542		1.136		0.782773
FBgn0015279	Pi3K92E		1.21024		0.782178
FBgn0039836	CG1750				0.781552
FBgn0030006	CG17982		1.50942		0.779752
FBgn0032348	CG4751				0.778255
FBgn0031832	CG9596		0.973671		0.775117
FBgn0003459	stwl		0.898417		0.774965
FBgn0027598	cindr		1.09888		0.774662
FBgn0266549	lncRNA:CR45102		0.703076		0.772496
FBgn0034400	CG15099		1.25752		0.771562
FBgn0030037	Miga				0.771261
FBgn0039431	plum		1.10822		0.770491
FBgn0027499	wde		0.936396		0.770353
FBgn0003961	Uro		1.206		0.770193
FBgn0004901	Prat				0.769971
FBgn0004401	Pep		1.06129		0.769456
FBgn0027932	Akap200		0.939624		0.769088
FBgn0003575	su(sable)	0.73769	1.50896		0.76817
FBgn0086532	Spt-I		1.16852		0.768072
FBgn0010741	Pfdn2		0.897966		0.768056
FBgn0039860	CG1792		0.859843		0.767724
FBgn0036493	CG7255		0.790828		0.767121
FBgn0034179	CG6805		0.910626		0.767079
FBgn0002945	nkd		0.82095		0.76694
FBgn0034310	Nup75		0.929316		0.766671
FBgn0030816	CG16700	0.834091		0.690465	0.766618
FBgn0270926	AsnS	1.0143	1.07217	0.697218	0.765534
FBgn0036028	CG16717		0.824385		0.765399
FBgn0029526	CR18166		1.06411		0.765039
FBgn0031318	CG4887		0.996098		0.764983
FBgn0039710	dgt1		0.836592		0.763898
FBgn0283681	Tcs3		1.31986		0.763697
FBgn0013343	Syx1A		1.0331		0.762704
FBgn0086708	stv	0.707144	1.29331		0.762608
FBgn0029685	CG2938		1.22438		0.76233
FBgn0034160	CG5550				0.761162
FBgn0001330	kz			0.735818	0.761022
FBgn0033987	ckn				0.760986
FBgn0027951	MTA1-like		1.21463		0.759293
FBgn0264694	mgr		1.20022		0.758515
FBgn0001078	ftz-f1		0.946292		0.758392
FBgn0032033	CG13392		0.986099		0.75797
FBgn0038206	twf	0.700412	1.19532		0.757755
FBgn0015569	alpha-Est10				0.757541
FBgn0284256	bsf		0.774195		0.757218
FBgn0039687	Naa40				0.757166
FBgn0039543	CROT	0.762857	0.72331		0.756908
FBgn0031663	CG8891				0.756231
FBgn0034304	CG5742		1.11357		0.755897
FBgn0031144	CG1529				0.754935
FBgn0033889	CG6701	1.13371	1.27326		0.75444
FBgn0004587	B52		0.740265		0.754405
FBgn0261872	scaf6		0.946725		0.753209
FBgn0033690	EndoG		0.798553		0.752854
FBgn0032124	CG17855		0.959174		0.74992
FBgn0031579	CG15422		1.12609		0.749576
FBgn0086656	shrb		1.30205		0.749475
FBgn0270927	betaGlu				0.749381
FBgn0052533	CG32533				0.749313
FBgn0038692	Gdn1		1.02127		0.748404
FBgn0013269	Fkbp39	0.874729	0.964373		0.748366
FBgn0002780	mod	1.07008		0.820231	0.747882
FBgn0039120	Nup98-96		1.18631		0.747498
FBgn0015229	glec		0.827695		0.747091
FBgn0264078	Flo2		1.14709		0.745608
FBgn0044826	Pak3	0.843587	1.08653		0.745397
FBgn0024698	Cpsf160		0.951758		0.742551
FBgn0037554	DNApol-iota		0.915891		0.742497
FBgn0038746	Surf6	0.727756	0.710491	0.66543	0.742326
FBgn0029094	asf1				0.742077
FBgn0040364	CG11378				0.742015
FBgn0026239	gukh		1.40819		0.741973
FBgn0261461	RhoGAP18B		1.35709		0.741959
FBgn0266668	Exo84		1.2334		0.741956
FBgn0034646	Rae1		0.783686		0.741121
FBgn0260049	flr		1.36368		0.741036
FBgn0034853	Ice1		1.19434		0.739658
FBgn0265434	zip		1.33839		0.738574
FBgn0027083	MetRS-m				0.738301
FBgn0038146	CG9799		0.710011	0.578162	0.738026
FBgn0038396	CG5013		0.822385		0.737408
FBgn0086358	Tab2		1.18018		0.736945
FBgn0026378	Rep		1.47132		0.736435
FBgn0005771	noc		0.913476		0.736008
FBgn0262560	wcd	1.11916	1.16017		0.735919
FBgn0033089	CG17266		0.948908		0.735712
FBgn0261797	Dhc64C	0.939129	1.4343		0.734484
FBgn0030040	CG15347		1.00189		0.734401
FBgn0028950	CG15255		1.13786		0.733872
FBgn0052756	CG32756		0.944095		0.73334
FBgn0037372	CG2091		0.73743		0.733049
FBgn0030418	CG4004		1.19914		0.732891
FBgn0016984	sktl		1.08744		0.732646
FBgn0011274	Dif		0.70237		0.732459
FBgn0039831	CG12054		1.01881		0.730975
FBgn0039454	CG14247		1.21563		0.730744
FBgn0030400	Pits		1.08355		0.72981
FBgn0035025	uri		1.31141		0.729379
FBgn0039665	CG2310		1.30498		0.729174
FBgn0003997	hid				0.728801
FBgn0259152	Clbn		1.44088		0.728371
FBgn0003514	sqh		1.18332		0.728214
FBgn0260789	mxc				0.728202
FBgn0036152	CG6175		0.809426		0.728153
FBgn0034307	CG10914				0.727578
FBgn0264712	CG1172		1.00179		0.727574
FBgn0050456	CG30456	1.11165	1.11986		0.725364
FBgn0028919	CG16865		1.1632		0.725144
FBgn0000709	fliI		0.831555		0.724654
FBgn0027490	D12		1.65137		0.72416
FBgn0033853	CG6145		1.30077		0.723794
FBgn0015527	peng				0.722025
FBgn0033507	CG12909			0.728998	0.721565
FBgn0039141	spas		0.758016		0.720339
FBgn0032166	CG4619				0.719454
FBgn0039215	CG6695				0.719419
FBgn0029507	Tsp42Ed		1.31923		0.719263
FBgn0036288	CG10660		0.830472		0.718722
FBgn0038961	CG13850				0.717495
FBgn0034294	Muc55B		1.91095		0.717199
FBgn0259111	Ndae1	0.689843	1.1012		0.716771
FBgn0020392	Nmt	0.743163	0.940751		0.716721
FBgn0051158	Efa6		0.938148		0.715563
FBgn0028962	AlaRS-m		1.04981		0.715167
FBgn0051436	CG31436		1.37653		0.714257
FBgn0031090	Rab35		1.10087		0.71344
FBgn0015286	Rala		1.12599		0.713433
FBgn0266917	Sf3a1		0.751487		0.713124
FBgn0261986	RASSF8		0.864936		0.712273
FBgn0031799	Pez		1.39967		0.712183
FBgn0266720	Snap24		1.22773		0.711562
FBgn0051974	CG31974	0.88765	0.965769	0.59752	0.711477
FBgn0015621	Clp		1.23319		0.711032
FBgn0036336	ste14		0.977074		0.7093
FBgn0015805	HDAC1				0.708542
FBgn0262951	lncRNA:CR43270		0.920972		0.708131
FBgn0028518	CG18480		0.929676		0.707172
FBgn0034054	CG8366		0.88911		0.707083
FBgn0029903	pod1		1.01381		0.706294
FBgn0260960	Baldspot	0.595964	1.02489		0.705486
FBgn0033471	CG12134		0.851393		0.705461
FBgn0030460	Coq5		1.16371		0.705174
FBgn0025631	moody		1.16858		0.704854
FBgn0039269	veli				0.704611
FBgn0034748	CG17807				0.704377
FBgn0083969	CG34133		1.01262		0.703195
FBgn0038535	alt	1.02161	1.23365		0.702812
FBgn0051004	mesh		1.17481		0.702773
FBgn0040066	wds		0.908036		0.702042
FBgn0259734	Nost		1.03728		0.701645
FBgn0259704	Nsun5		1.12574		0.701591
FBgn0031126	Cyp6v1			0.54641	0.70068
FBgn0032870	CG2608				0.700607
FBgn0034814	CG9890				0.696617
FBgn0032149	CG4036		0.768271		0.696255
FBgn0034537	DMAP1		1.23852		0.695501
FBgn0033741	CG8545	0.843563		0.785382	0.695249
FBgn0053526	PNUTS		1.14413		0.694981
FBgn0265189	sud1		1.36827		0.693886
FBgn0260243	E(var)3-9		1.24971		0.693672
FBgn0039056	CenB1A		0.98713		0.693601
FBgn0023517	Pgam5		0.777165		0.692496
FBgn0039417	CG6073		0.852702		0.692373
FBgn0034577	cpa		1.24159		0.692334
FBgn0002869	MtnB				0.692165
FBgn0011202	dia		1.09925		0.691938
FBgn0267792	rgr		0.988587		0.691477
FBgn0030529	Clic		0.75806		0.690893
FBgn0028744	CG5033	1.02328			0.690695
FBgn0038143	CG9813		1.02871		0.6906
FBgn0267336	Glut4EF		1.03989		0.690172
FBgn0032283	CG7296				0.68969
FBgn0284220	Top2		0.955028		0.688288
FBgn0020249	stck		0.686867		0.688005
FBgn0036827	CG6843		0.896151		0.687921
FBgn0031664	CG8892				0.687237
FBgn0034141	CG8311				0.68722
FBgn0015765	p38a				0.687204
FBgn0002783	mor		0.887628		0.686914
FBgn0037750	Whamy		0.807322		0.685181
FBgn0261020	wol		1.10457		0.685174
FBgn0013305	Nmda1		1.39663		0.684557
FBgn0037535	PIG-H		0.746126		0.683013
FBgn0032018	CG7806		0.825137		0.682528
FBgn0261933	SmD1		0.855577		0.682159
FBgn0052579	CG32579		1.39475		0.681685
FBgn0086676	spin		0.982909		0.681489
FBgn0036754	CG5589	0.907172	0.8952	0.689063	0.680763
FBgn0030148	CG3106	1.19717			0.68009
FBgn0014396	tim		0.764751		0.679787
FBgn0261108	Atg13		0.659002	0.451651	0.679102
FBgn0031969	pes		0.854277		0.678259
FBgn0034709	Swim		1.03186		0.677808
FBgn0037624	CG8223		1.05683		0.677467
FBgn0033438	Mmp2		1.56831		0.677409
FBgn0032388	CG6686		1.07639		0.677251
FBgn0001341	Mybbp1A	0.858201	0.815222		0.674818
FBgn0039182	CG5728			0.701526	0.674584
FBgn0035388	CG2162				0.674444
FBgn0267821	da	0.637117	1.23476		0.674286
FBgn0034401	MetRS				0.673517
FBgn0032935	Atg18b		1.13562		0.673378
FBgn0035987	Cpsf5		0.692257		0.672377
FBgn0037016	CG13252		1.23496		0.672315
FBgn0264272	mwh		-0.826504	1.07686	0.672144
FBgn0038268	CG3631				0.672075
FBgn0005642	wdn		1.32961		0.671983
FBgn0264542	hwt				0.671865
FBgn0031357	mRpL48		1.02376		0.671167
FBgn0029525	CG18273	0.856043		0.741776	0.670993
FBgn0031834	CG13766				0.66987
FBgn0031012	CG8051				0.669775
FBgn0038747	RhoGAP92B		1.15055		0.669413
FBgn0036309	Hip1		0.9056		0.669299
FBgn0030747	CG4301		0.854628		0.669295
FBgn0013726	pnut		1.334		0.66929
FBgn0036462	mRpL39		1.15336		0.668771
FBgn0034728	rad50		1.02589		0.667919
FBgn0038454	CG10324		0.926006		0.66735
FBgn0261238	Alh		1.02251		0.666087
FBgn0038720	CG6231				0.665797
FBgn0000463	Dl		0.846893		0.665779
FBgn0259937	Nop60B			0.916912	0.665127
FBgn0004910	Eip63F-1		0.884152		0.665088
FBgn0001977	CIAPIN1		1.02288		0.664879
FBgn0030052	CG12065		1.07517		0.663843
FBgn0023512	eIF2Bepsilon				0.663754
FBgn0023167	SmD3		0.995858		0.663279
FBgn0004380	Klp64D				0.661853
FBgn0028427	Ilk		0.989599		0.66165
FBgn0030720	CG8939			0.772942	0.661471
FBgn0031040	CG14210			0.761826	0.660582
FBgn0015925	csul				0.660175
FBgn0039328	CHKov2		0.968317		0.65989
FBgn0033375	CG8078				0.659488
FBgn0003330	Sce				0.659394
FBgn0025630	Rtca		0.722687		0.658166
FBgn0040305	MTF-1				0.657469
FBgn0039115	CG10214				0.656909
FBgn0003278	RpI135	0.856796		0.832839	0.656404
FBgn0030603	CG5541		0.903549		0.656074
FBgn0034723	CG13506		0.680988		0.655994
FBgn0003676	CCT1	0.756205	1.09686		0.655924
FBgn0035043	CG4781		0.750905		0.655827
FBgn0003870	ttk		1.05218		0.654892
FBgn0034564	CG9344				0.654586
FBgn0034626	CG10795				0.654171
FBgn0030474	CG15747		1.00297		0.653955
FBgn0014380	RhoL		0.870811		0.65381
FBgn0033055	Tbce		0.810179		0.653253
FBgn0260407	mRpS23				0.652119
FBgn0037737	Pnn		0.941328		0.650933
FBgn0086683	Spf45		0.752634		0.650821
FBgn0266581	pit			0.628122	0.650069
FBgn0020381	Dredd		0.763222		0.649489
FBgn0034629	Acox57D-d				0.648816
FBgn0031791	AANATL2		1.07439		0.648581
FBgn0016693	Past1	0.582392	0.663168		0.648422
FBgn0033302	Cyp6a14		0.926205		0.648334
FBgn0037533	CD98hc				0.647943
FBgn0016930	Dyrk2				0.646923
FBgn0004861	ph-p		0.979142		0.646596
FBgn0021875	Zfrp8		1.12214		0.646047
FBgn0028953	CG14478		0.955074		0.645747
FBgn0026181	Rok		0.827334		0.645635
FBgn0050443	Opbp		0.969394		0.645587
FBgn0027378	MRG15		0.928697		0.645451
FBgn0013764	Chi		0.681303		0.642887
FBgn0010926	l(3)07882			0.720697	0.642868
FBgn0032298	CG6724	0.768493		0.621827	0.642508
FBgn0030451	CG15717		0.772061		0.64187
FBgn0026570	CG5704		0.993974		0.640104
FBgn0034246	Dcr-2				0.639961
FBgn0032925	CG9246	0.826645		0.763011	0.639795
FBgn0035590	Prpk		0.987291		0.639496
FBgn0003475	spir		0.885596		0.638156
FBgn0022288	l(2)09851				0.637128
FBgn0264691	Lst8				0.637025
FBgn0031023	CG14200		0.832302		0.637001
FBgn0035769	CTCF		1.22491		0.635347
FBgn0033052	SCAP		0.935485		0.634655
FBgn0262475	bru2		1.19631		0.633921
FBgn0031824	CG9547	0.986937	1.14068		0.633611
FBgn0037561	CG9630				0.633231
FBgn0037548	CG7900		0.951228		0.632972
FBgn0010235	Klc		0.994985		0.632643
FBgn0037815	Rrp46	0.880334		0.718595	0.632533
FBgn0029941	CG1677		0.753394		0.632089
FBgn0001978	stc	0.744257	1.18354		0.631107
FBgn0016978	snRNP-U1-70K		0.891982		0.630747
FBgn0039466	CG5521				0.630612
FBgn0015296	Shc				0.630521
FBgn0261065	Cpsf73		1.12536		0.630261
FBgn0027348	bgm				0.629691
FBgn0037906	PGRP-LB	2.2484	1.04427	1.24644	0.629532
FBgn0029657	CG12535		1.15087		0.628418
FBgn0030973	CG7332		0.750409		0.62749
FBgn0259705	CG42359	0.893291	1.09446		0.626628
FBgn0036448	mop		0.926576		0.625205
FBgn0265998	Doa		0.68605		0.625167
FBgn0086613	Ino80		0.711283		0.623181
FBgn0010341	Cdc42		0.87101		0.623059
FBgn0035266	Gk2		1.05892		0.622841
FBgn0034602	Lapsyn	0.842301	0.804132		0.622779
FBgn0038718	CG17752	0.739044	0.988403		0.621285
FBgn0037350	CG2911		0.909676		0.620227
FBgn0038597	CG8064				0.618455
FBgn0003512	Sry-delta		0.989067		0.618241
FBgn0051472	sgll		1.28407		0.61766
FBgn0025633	CG13366				0.617054
FBgn0023083	fray		0.681614		0.616403
FBgn0020622	Pi3K21B		0.72063		0.615761
FBgn0031518	CG3277				0.615214
FBgn0261383	IntS6		0.859527		0.615182
FBgn0003205	Ras85D				0.61408
FBgn0259173	corn	0.969126		0.633619	0.613072
FBgn0030246	CG1582		1.05465		0.612778
FBgn0028582	lqf		1.07953		0.612568
FBgn0028550	Atf3		0.759655		0.611784
FBgn0031633	Fnta		0.963931		0.611021
FBgn0036298	nst				0.610911
FBgn0004852	Ac76E		0.815894		0.610065
FBgn0260460	mRpS34				0.609823
FBgn0051352	Unc-115a		0.963352		0.609623
FBgn0261380	mRpL37		0.732236		0.60803
FBgn0031004	CG7992		0.957061		0.607815
FBgn0035872	Cpsf6		0.793794		0.606855
FBgn0039581	Moca-cyp		0.934928		0.606446
FBgn0037555	Ada2b	0.688415	1.43083		0.606186
FBgn0026196	nop5	0.848857		0.813656	0.605803
FBgn0026713	l(1)G0007		0.69799		0.605313
FBgn0032346	Csl4				0.604614
FBgn0037347	CG1427				0.604464
FBgn0037200	CG11109		0.874357		0.604061
FBgn0030893	RhoGAP16F		0.797979		0.603798
FBgn0028647	CG11902				0.603663
FBgn0038391	GATAe				0.603017
FBgn0261064	Rbsn-5		0.687696		0.602827
FBgn0050342	Prp38		0.902845		0.602751
FBgn0024734	PRL-1				0.602074
FBgn0042134	Capr		0.987546		0.600188
FBgn0015789	Rab10		1.01499		0.600096
FBgn0026722	drosha				0.599674
FBgn0032435	Oatp33Eb		0.897447		0.599612
FBgn0051098	CG31098				0.599576
FBgn0031227	CG3709			0.851412	0.598259
FBgn0051184	LSm3		0.685418		0.597977
FBgn0035812	CG7457		1.28127		0.597852
FBgn0267698	Pak				0.597591
FBgn0031698	Ncoa6		1.07481		0.597259
FBgn0031571	bark		0.941555		0.596726
FBgn0284243	betaTub56D		0.779607		0.596352
FBgn0033210	U2A				0.595109
FBgn0013983	imd		0.910269		0.595033
FBgn0024361	Tsp2A		0.990221		0.594661
FBgn0033183	CG1620				0.594564
FBgn0035578	CG13707		1.19915		0.593945
FBgn0003978	vls				0.592176
FBgn0035941	CG13313				0.591782
FBgn0010356	Taf5				0.591685
FBgn0052707	APC4		0.893735		0.590402
FBgn0032694	MESR3		1.08789		0.590393
FBgn0004456	mew				0.590355
FBgn0039158	TBC1d7		0.843192		0.589804
FBgn0040285	Scamp		0.986406		0.589541
FBgn0015320	Ubc2		0.745424		0.589526
FBgn0036915	Prp3		0.955824		0.589018
FBgn0030293	CG1737		0.835621		0.588795
FBgn0052177	Ndfip		0.758935		0.58852
FBgn0028992	sds22		0.957507		0.587851
FBgn0037489	CG1234			0.725572	0.587744
FBgn0041180	Tep4	0.544462	1.09915		0.587673
FBgn0036911	Fibp				0.587044
FBgn0053100	eIF4EHP				0.586868
FBgn0036301	CG4069	0.924421	0.862132		0.586519
FBgn0035806	PGRP-SD				0.586096
FBgn0010303	hep		0.986452		0.585855
FBgn0036569	IleRS-m				0.585764
FBgn0011768	Fdh		0.82621		0.584404
FBgn0038870	Oga		0.788781		0.584031
FBgn0036761	MED19	0.742776	1.37993		0.583756
FBgn0003175	px		1.00819		0.582924
FBgn0033206	DCTN4-p62		0.845155		0.582725
FBgn0264895	RapGAP1	0.732598	0.940587		0.582515
FBgn0024364	CG11417		0.716866		0.581858
FBgn0034527	CG9945				0.579811
FBgn0030321	CG1703		0.881466		0.579488
FBgn0032812	Hakai		0.814454		0.579438
FBgn0038183	CG9286	0.851228		0.554028	0.578171
FBgn0044510	mRpS5		1.25665		0.577413
FBgn0027569	cert		1.30029		0.576424
FBgn0284253	LeuRS			0.504828	0.57629
FBgn0033581	CG12391		0.959104		0.575681
FBgn0022987	qkr54B		1.12923		0.573953
FBgn0036684	CG3764		0.878955		0.573744
FBgn0044324	Chro		0.904316		0.573328
FBgn0283469	Vps4		1.16228		0.573246
FBgn0283657	Tlk		0.875074		0.572923
FBgn0050108	CG30108				0.572718
FBgn0034858	eIF2Bdelta		0.666319		0.572695
FBgn0032256	RluA-2		0.883515		0.572116
FBgn0027567	CG8108		1.06143		0.571861
FBgn0036580	PDCD-5		1.12076		0.571555
FBgn0036317	CG10948		0.948551		0.57096
FBgn0023215	Mnt		0.704591		0.570817
FBgn0035101	p130CAS		0.850003		0.570254
FBgn0019938	RpI1			0.78573	0.56982
FBgn0024973	CG2701		1.34726		0.569171
FBgn0027053	CSN5		0.806901		0.568282
FBgn0003310	S		0.762041		0.56729
FBgn0033379	Mys45A				0.567006
FBgn0267975	vib		0.759673		0.566895
FBgn0036579	CG5027				0.565724
FBgn0039139	Mettl3		0.598231		0.565622
FBgn0032633	Lrch		0.856207		0.564877
FBgn0032247	CG5188		1.15994		0.564785
FBgn0010379	Akt1				0.564496
FBgn0034742	CG4294		0.705154		0.564004
FBgn0032330	Samuel		0.886541		0.563881
FBgn0030749	AnxB11		0.896686		0.563113
FBgn0027561	CG18659		1.07479		0.562504
FBgn0260007	CG42493				0.561881
FBgn0259227	CG42327		0.807223		0.561669
FBgn0034269	Hyccin				0.561552
FBgn0036945	Ssk		0.846217		0.55928
FBgn0023095	caps		0.875755		0.558245
FBgn0261647	Axud1		1.03933		0.558066
FBgn0035524	CG11583	0.817811		0.691259	0.558027
FBgn0261983	l(2)gd1		1.26241		0.557831
FBgn0051632	sens-2		0.738038		0.557592
FBgn0035851	MED24		1.00755		0.556466
FBgn0052418	vito				0.556236
FBgn0038325	Atg4b				0.555667
FBgn0039840	pHCl-2		0.902515		0.5555
FBgn0033761	CG8778		0.848064		0.555368
FBgn0039006	Cyp6d4		1.00764		0.555234
FBgn0263289	scrib		0.749832		0.555134
FBgn0030061	CG1785				0.55436
FBgn0036518	RhoGAP71E		1.08073		0.554142
FBgn0034951	CG3860	0.737134	0.778036		0.554097
FBgn0027081	ThrRS		0.789472		0.553576
FBgn0031836	CG11050				0.553545
FBgn0020309	crol		0.87342		0.552614
FBgn0052344	CG32344			0.663926	0.552538
FBgn0036853	mRpL21				0.552356
FBgn0043458	CG12084				0.55227
FBgn0250830	CG12547		0.692601		0.55131
FBgn0036514	CG12301	0.870313		0.668792	0.550698
FBgn0038964	Nop56	0.901572		0.675925	0.55008
FBgn0020251	sfl		0.729031		0.548622
FBgn0263198	Acn		0.865909		0.548368
FBgn0039419	CG12290	0.727058			0.547205
FBgn0034279	CG18635		0.915142		0.546932
FBgn0026679	IntS4				0.546651
FBgn0032690	CG10333				0.546623
FBgn0022069	Nnp-1			0.699741	0.546002
FBgn0086901	cv-c		0.592434		0.545955
FBgn0051176	CG31176				0.545954
FBgn0015778	rin				0.545783
FBgn0036697	rogdi	0.673993	0.782023		0.545241
FBgn0086785	Vps36		0.806926		0.544262
FBgn0284246	l(2)k09848				0.543455
FBgn0267487	Ptp61F		0.976545		0.542888
FBgn0265577	lncRNA:IBIN		1.11108		0.542717
FBgn0030276	Dlic		0.829435		0.542336
FBgn0038244	CG7987		1.0326		0.542302
FBgn0001197	His2Av				0.541017
FBgn0031266	Sf3b1		0.964239		0.539898
FBgn0004926	eIF2beta		0.721871		0.539478
FBgn0259139	glo				0.538864
FBgn0032167	CG5853				0.538767
FBgn0052423	shep	0.571469	0.767426		0.538717
FBgn0015582	dare		0.762733		0.538707
FBgn0033717	CG8839				0.538259
FBgn0030007	alpha-PheRS				0.538108
FBgn0032849	mRpS18B				0.538017
FBgn0033788	CG13323				0.536125
FBgn0038491	CG5292				0.535949
FBgn0033988	pcs		0.99557		0.534667
FBgn0261808	cu	0.725961			0.534564
FBgn0010348	Arf79F				0.533741
FBgn0030791	CG9132				0.533731
FBgn0039349	Ssadh		1.08136		0.533556
FBgn0000289	cg		0.647		0.532933
FBgn0250753	kra		0.792136		0.531284
FBgn0035714	CG8549				0.531095
FBgn0032408	CG6712	0.958262	0.77423	0.734411	0.530095
FBgn0034598	CG4266				0.528862
FBgn0030530	jub		0.782157		0.528838
FBgn0025519	fidipidine	0.798411	1.14156		0.528758
FBgn0010113	hdc		1.08032		0.528156
FBgn0267378	sau		0.8295		0.526356
FBgn0004465	Su(P)				0.525825
FBgn0036686	CG7728				0.524762
FBgn0026179	siz				0.523992
FBgn0026079	Nsun2	0.807957		0.631278	0.523736
FBgn0029980	CG10778		0.738181		0.523654
FBgn0011726	tsr		0.963604		0.523637
FBgn0002525	Lam		0.834227		0.52181
FBgn0027873	Cpsf100				0.521613
FBgn0015754	Lis-1		0.991839		0.521596
FBgn0004655	wapl		0.911838		0.521362
FBgn0005536	Mbs		0.540808		0.52112
FBgn0039233	CG7006				0.520491
FBgn0038407	CG6126	0.885067		0.649039	0.52014
FBgn0014133	bif		0.858501		0.519838
FBgn0011661	Moe				0.519113
FBgn0034878	pita				0.518866
FBgn0030268	Klp10A		1.05087		0.518472
FBgn0030788	Sap30				0.518037
FBgn0030347	CG15739		1.22985		0.517971
FBgn0021995	Rs1			0.687841	0.517744
FBgn0037137	Nopp140			0.564989	0.517441
FBgn0039385	CG5913		0.972222		0.517313
FBgn0261617	nej		0.820581		0.516895
FBgn0052772	CG32772		0.794482		0.516853
FBgn0037244	CG14647		0.775368		0.516837
FBgn0000384	cta		0.719422		0.51566
FBgn0019968	Khc-73		0.786612		0.515643
FBgn0002973	numb		0.764841		0.515208
FBgn0004396	CrebA	0.644824	0.786218		0.51501
FBgn0014870	Psi				0.514738
FBgn0261068	LSm7				0.514701
FBgn0025864	Crag				0.514657
FBgn0038473	Ns1				0.514536
FBgn0017561	Ork1		0.74847		0.512887
FBgn0030552	mRpL38				0.512766
FBgn0039306	RIOK2				0.51253
FBgn0263392	Tet		0.934327		0.512311
FBgn0010620	CG10939				0.512095
FBgn0039252	CG11771				0.511619
FBgn0263599	l(3)72Ab		0.859607		0.511361
FBgn0260456	CG4806			0.660703	0.510948
FBgn0039266	CG11791		0.764508		0.510256
FBgn0037647	RagA-B				0.510004
FBgn0261547	Exn		1.00252		0.50973
FBgn0037279	CG1129		1.1274		0.509291
FBgn0031566	CG2818		1.11336		0.509173
FBgn0026777	Rad23		0.894301		0.508168
FBgn0003391	shg		0.598888		0.508129
FBgn0001257	ImpL2		0.739189		0.507625
FBgn0266696	Svil		0.564287		0.50573
FBgn0025629	CG4045				0.504269
FBgn0025615	Torsin				0.504238
FBgn0261793	Trf2		0.916963		0.503738
FBgn0259168	mnb		0.902825		0.50236
FBgn0250874	ttm50				0.502196
FBgn0024986	CG3719		0.926563		0.501178
FBgn0046704	Liprin-alpha				0.500922
FBgn0010422	TfIIS		0.945395		0.500872
FBgn0030141	Gga				0.500188
FBgn0033121	Cyp6u1				0.499998
FBgn0034528	CG11180			0.691403	0.499516
FBgn0003159	CG2841				0.499481
FBgn0036126	Irbp18		0.99118		0.498841
FBgn0020412	JIL-1		0.549225		0.498105
FBgn0010762	simj		1.07015		0.497974
FBgn0029999	CG1575				0.497671
FBgn0026015	Top3beta				0.49672
FBgn0004362	HmgD				0.496541
FBgn0024277	trio		0.726117		0.495969
FBgn0010774	Ref1		0.979557		0.49577
FBgn0038466	CG8907		0.791179		0.495766
FBgn0051637	CG31637		0.853043		0.495099
FBgn0039889	Arl4				0.494504
FBgn0032955	CG2201				0.494043
FBgn0264493	rdx		0.654346		0.493667
FBgn0028497	CG3530		0.772026		0.493641
FBgn0035772	Sh3beta		0.619811		0.493333
FBgn0031776	Pfdn1				0.492752
FBgn0039741	CG7943		0.784301		0.492348
FBgn0044020	Roc2		0.740148		0.491912
FBgn0036746	Crtc		0.675127		0.489893
FBgn0087008	e(y)3		0.662556		0.487577
FBgn0025743	mbt		0.925311		0.487572
FBgn0035995	CG3529		1.03735		0.487348
FBgn0039261	Ythdf		0.727063		0.486531
FBgn0000308	chic				0.486512
FBgn0037255	Fip1		0.755885		0.486042
FBgn0265464	Traf6		0.633677		0.48592
FBgn0052016	4E-T				0.48592
FBgn0036376	Liprin-beta		0.952469		0.484767
FBgn0052699	LPCAT		0.65032		0.484426
FBgn0050122	CG30122				0.484286
FBgn0011836	Taf2		0.956082		0.483965
FBgn0261553	CG42671		0.794429		0.483371
FBgn0010300	brat		0.706167		0.483323
FBgn0028471	Nab2		0.818738		0.482858
FBgn0036419	CG13482	1.11707	1.02633		0.482659
FBgn0036124	CG7839	0.714702		0.615516	0.482259
FBgn0001308	Khc		0.756402		0.481873
FBgn0015019	CCT3	0.774895	0.979483		0.481138
FBgn0083961	CG34125		0.631725		0.480919
FBgn0036908	TORIP				0.47991
FBgn0037652	CG11980				0.479549
FBgn0028381	Decay		0.917712		0.478689
FBgn0037608	mRpL19				0.476996
FBgn0023388	Dap160		0.602438		0.476879
FBgn0029828	CG6067				0.476692
FBgn0027497	Madm		0.810389		0.475956
FBgn0001995	mRpL4				0.475247
FBgn0035337	CG15877				0.474957
FBgn0085452	CG34423		0.805231		0.474922
FBgn0261574	kug				0.473907
FBgn0265523	Smr		0.589318		0.473867
FBgn0003209	raw				0.473706
FBgn0283499	InR		0.911394		0.472844
FBgn0004656	fs(1)h		0.779486		0.472831
FBgn0036740	Vps60		0.919565		0.472192
FBgn0030812	wcy		0.875436		0.471721
FBgn0030034	CG10555		0.747544		0.471663
FBgn0051469	CG31469		0.897789		0.471555
FBgn0042712	HBS1		0.963898		0.471274
FBgn0030086	CCT2	0.650703	0.641847		0.469599
FBgn0035464	PIG-B		0.992009		0.469484
FBgn0020305	dbe				0.468988
FBgn0024957	Irp-1B		0.727791		0.468232
FBgn0051344	CG31344				0.468197
FBgn0261397	didum		0.81868		0.467764
FBgn0037760	FBXO11		0.683498		0.467762
FBgn0038916	dnd	0.692797			0.467757
FBgn0033998	row				0.466417
FBgn0025571	SF1		0.605819		0.46606
FBgn0266411	sima		0.896251		0.465863
FBgn0027335	Rip11		0.898879		0.465626
FBgn0033226	CG1882				0.464149
FBgn0029148	NHP2				0.463706
FBgn0033221	CG12825				0.46319
FBgn0259163	CG42268		0.815132		0.462797
FBgn0045852	ham				0.462552
FBgn0004908	Arl2		0.577282		0.461117
FBgn0005694	Aef1	0.711319	0.727398		0.460624
FBgn0030850	stas				0.45998
FBgn0033356	CG8229		0.975725		0.459946
FBgn0033113	Spn42Dc		0.625056		0.459514
FBgn0038234	mRpL11				0.458647
FBgn0052409	CG32409				0.458278
FBgn0004907	14-3-3zeta				0.456571
FBgn0028509	CenG1A		1.26702	-0.586258	0.456382
FBgn0000212	brm		0.633586		0.455842
FBgn0030679	CG8206		0.944059		0.454352
FBgn0040918	schlank				0.454094
FBgn0004227	nonA				0.453673
FBgn0037360	CG2182		0.587607		0.451971
FBgn0038275	CG3817				0.44919
FBgn0010812	unc-45		0.687751		0.448927
FBgn0031030	Tao				0.448707
FBgn0051038	CG31038		0.760954		0.448483
FBgn0259735	mtgo		0.72581		0.448011
FBgn0031738	CG9171		0.832408		0.447962
FBgn0031947	CG7154		1.07939		0.447844
FBgn0010397	LamC		1.02877		0.447649
FBgn0030930	Pgant7				0.446504
FBgn0266405	lncRNA:CR45045	0.993914	0.839921		0.445241
FBgn0032050	CG13096			0.607657	0.445164
FBgn0041781	SCAR				0.444299
FBgn0036921	RhoGDI		0.800464		0.443236
FBgn0029512	Aos1		0.615753		0.442561
FBgn0029718	mRpL30				0.442537
FBgn0261873	sdt				0.441565
FBgn0031865	Nha1				0.441097
FBgn0039229	Saf-B				0.439941
FBgn0021944	Coprox		0.584716		0.436471
FBgn0024555	flfl		0.773524		0.43585
FBgn0036335	mRpL20				0.435677
FBgn0029504	CHES-1-like				0.434429
FBgn0264490	Eip93F		0.762733		0.434346
FBgn0063494	GstE6		1.23865		0.434281
FBgn0030685	Graf		0.789181		0.432149
FBgn0028563	sut1				0.432011
FBgn0052185	edin				0.431852
FBgn0031913	CG5958				0.431647
FBgn0263593	Lpin				0.431254
FBgn0261479	nero				0.430253
FBgn0039219	CG13630				0.429455
FBgn0001186	Hex-A		0.842665		0.429012
FBgn0002567	Rab32		0.66877		0.427936
FBgn0033212	LRR		0.718037		0.427646
FBgn0262519	Mi-2		0.69722		0.427577
FBgn0011837	Tis11				0.427557
FBgn0083983	mRpL34				0.426896
FBgn0038049	CG5844				0.423157
FBgn0023172	RhoGEF2		0.658836		0.423125
FBgn0032669	CG15155				0.422585
FBgn0031493	Sf3b2		0.771011		0.421838
FBgn0051523	CG31523		0.623831		0.420175
FBgn0032938	CG8671				0.419426
FBgn0035400	CG11537		0.684821		0.417093
FBgn0035625	Blimp-1		0.937245		0.416081
FBgn0038881	CG16791		0.758059		0.414797
FBgn0034194	CG15611		0.85248		0.413773
FBgn0001404	egh	0.611721			0.413163
FBgn0043456	Ndf		0.687411		0.412895
FBgn0029840	raptor				0.412065
FBgn0036801	MYPT-75D		0.712564		0.410706
FBgn0000454	Dip-B		0.597782		0.410488
FBgn0010905	Spn				0.410233
FBgn0034354	GstE11				0.409932
FBgn0003660	Syb		0.78911		0.409584
FBgn0031069	Pmp70	0.672564		0.529628	0.409434
FBgn0010421	TfIIFbeta		0.669963		0.409377
FBgn0039735	Nph				0.409127
FBgn0083968	CG34132		0.583601		0.407554
FBgn0029067	Dd		0.817382		0.406661
FBgn0029878	Pat1		0.805046		0.405891
FBgn0010621	CCT5		0.704274		0.404246
FBgn0265174	PIG-V				0.40423
FBgn0039302	Nup358				0.404061
FBgn0004858	elB		0.80128		0.403227
FBgn0004177	mts				0.401408
FBgn0024315	Picot			0.493058	0.400697
FBgn0026427	Su(var)2-HP2		0.777218		0.400118
FBgn0010339	128up				0.400098
FBgn0002413	dco		0.833098		0.39925
FBgn0035346	CG1146		0.540386		0.399179
FBgn0014020	Rho1		0.620171		0.397843
FBgn0025681	CG3558				0.397531
FBgn0262975	cnc		0.885934		0.397427
FBgn0005640	Eip63E		0.664639		0.396853
FBgn0027087	HisRS		0.682466		0.39296
FBgn0015576	alpha-Est8				0.39291
FBgn0263594	lost				0.387723
FBgn0000541	E(bx)		0.668939		0.387287
FBgn0031016	kek5		0.840321		0.386626
FBgn0016696	Pitslre		0.672248		0.385749
FBgn0032393	Nfs1		0.746172		0.385744
FBgn0003261	Rm62				0.379528
FBgn0035976	PGRP-LC		0.995521		0.379018
FBgn0032051	CG13097			0.544761	0.37838
FBgn0023542	Nmd3			0.514218	0.377253
FBgn0033571	Rpb5			0.525426	0.375615
FBgn0283477	SF2				0.374621
FBgn0022893	Df31		0.635287		0.37302
FBgn0033716	Den1				0.37026
FBgn0000163	baz		0.738384		0.36937
FBgn0260934	par-1		0.636048		0.368764
FBgn0002723	Met		0.755352		0.367014
FBgn0043884	mask		0.615788		0.366409
FBgn0261710	nocte				0.364558
FBgn0027359	Tim8				0.363725
FBgn0037341	CG12746		0.584689		0.355764
FBgn0035253	CG7971				0.353962
FBgn0003884	alphaTub84B				0.353385
FBgn0036805	Chmp1		0.702612		0.349912
FBgn0038976	Pfdn5				0.348578
FBgn0045823	vsg				0.348037
FBgn0022027	Vps25		0.768632		0.347617
FBgn0263391	hts				0.344403
FBgn0264492	CkIIalpha				0.340382
FBgn0046302	CG10650		0.634258		0.340294
FBgn0027066	Eb1				0.330068
FBgn0037728	p23				0.301316
FBgn0250838	roh				-0.304905
FBgn0030733	UQCR-14				-0.307914
FBgn0010612	ATPsynG				-0.312213
FBgn0019624	COX5A				-0.313992
FBgn0020235	ATPsyngamma				-0.31941
FBgn0015031	cype				-0.326138
FBgn0031436	ND-B17.2				-0.327114
FBgn0037146	CG7470				-0.327266
FBgn0037873	SdhC				-0.329468
FBgn0261260	mgl				-0.330876
FBgn0264695	Mhc				-0.332193
FBgn0020509	Acp62F				-0.332841
FBgn0034877	levy		-0.458381		-0.334315
FBgn0001281	janB				-0.335734
FBgn0013334	Sap47				-0.335874
FBgn0045770	S-Lap3				-0.337366
FBgn0087002	apolpp				-0.340572
FBgn0051639	CG31639		-0.581193		-0.343161
FBgn0011670	Mst57Dc		-0.640426		-0.343795
FBgn0000064	Ald1				-0.344268
FBgn0086906	sls				-0.344671
FBgn0265538	CG44388				-0.345003
FBgn0026197	lncRNA:noe				-0.345442
FBgn0004169	up				-0.345919
FBgn0019828	dj				-0.346301
FBgn0005593	RpL7				-0.346652
FBgn0263911	COX8				-0.347181
FBgn0002863	Acp95EF		-0.542469		-0.347752
FBgn0259971	CG42481				-0.348372
FBgn0011693	Pdh				-0.348469
FBgn0038294	Mf				-0.348503
FBgn0030976	CG7378				-0.348713
FBgn0263024	CG43319				-0.349506
FBgn0032897	CG9336				-0.350309
FBgn0033027	TpnC4		-0.696553		-0.350373
FBgn0002940	ninaE				-0.35049
FBgn0262099	CG42852				-0.351148
FBgn0040734	CG15065				-0.352739
FBgn0033862	CG6209				-0.35371
FBgn0035598	CG4669		-0.625043		-0.354683
FBgn0085197	CG34168				-0.354915
FBgn0263249	CG43392				-0.355346
FBgn0032987	RpL21		-0.74057		-0.35577
FBgn0261853	CG42782				-0.357491
FBgn0047334	BG642312				-0.357511
FBgn0263090	lncRNA:CR43358				-0.35816
FBgn0031942	CG7203				-0.358364
FBgn0025700	CG5885				-0.360026
FBgn0010019	Cyp4g1				-0.361255
FBgn0017581	Lk6				-0.361559
FBgn0259970	Sfp70A4		-0.572931		-0.361754
FBgn0262547	CG43101		-0.620917		-0.361931
FBgn0250832	Dup99B				-0.362424
FBgn0003149	Prm				-0.362869
FBgn0000047	Act88F		-0.600815		-0.363394
FBgn0031859	CG17377				-0.364493
FBgn0083936	Acp54A1				-0.364942
FBgn0032835	CG16772				-0.365606
FBgn0050376	CG30376				-0.365894
FBgn0039348	Npl4				-0.36685
FBgn0038922	Idh3b				-0.366931
FBgn0014163	fax				-0.367208
FBgn0035495	CG14989		-0.569459		-0.367265
FBgn0086710	RpL30				-0.367402
FBgn0031637	mxt				-0.367805
FBgn0000114	bru1				-0.368051
FBgn0003231	ref(2)P				-0.368478
FBgn0002773	Mlc2				-0.368633
FBgn0267383	Ubc87F				-0.36901
FBgn0032946	nrv3				-0.369081
FBgn0262574	CG43114				-0.369163
FBgn0004175	Mst84Dd				-0.370052
FBgn0263621	CG43630				-0.370135
FBgn0020908	Scp1				-0.370385
FBgn0266084	Fhos				-0.371258
FBgn0004174	Mst84Dc				-0.371519
FBgn0052064	S-Lap4				-0.372348
FBgn0003034	SP				-0.372557
FBgn0261061	Sfp96F		-0.565751		-0.372794
FBgn0034144	CG5089				-0.373243
FBgn0002590	RpS5a		-0.796992		-0.374214
FBgn0030041	CG12116				-0.37431
FBgn0026415	Idgf4				-0.375622
FBgn0038834	RpS30				-0.375722
FBgn0050324	CG30324				-0.376415
FBgn0002856	Acp26Ab		-0.742193		-0.377591
FBgn0029990	CG2233				-0.377603
FBgn0260441	RpS12		-0.682246		-0.377764
FBgn0000153	b				-0.378388
FBgn0034479	CG8654				-0.378764
FBgn0051740	CG31740				-0.380929
FBgn0032136	Apoltp				-0.381074
FBgn0036821	CG3961				-0.381297
FBgn0001217	Hsc70-2				-0.381587
FBgn0013675	mt:CoII		-0.733756		-0.381714
FBgn0011694	EbpII		-0.698019		-0.38231
FBgn0051221	CG31221				-0.382954
FBgn0043841	vir-1				-0.38313
FBgn0014869	Pglym78				-0.383882
FBgn0260461	Rcd7				-0.385418
FBgn0029891	Pink1		-0.575916		-0.385506
FBgn0034515	CG13428				-0.385776
FBgn0020764	Alas				-0.385902
FBgn0032588	CG5968				-0.386432
FBgn0263397	Ih				-0.386831
FBgn0038359	CG5614				-0.387362
FBgn0034138	RpS15		-0.616457		-0.388192
FBgn0013301	ProtB				-0.389273
FBgn0262961	CG43272				-0.389558
FBgn0003861	trp				-0.389994
FBgn0032370	CG12307				-0.391277
FBgn0035020	CG13585				-0.391855
FBgn0031327	CG5397				-0.392565
FBgn0031914	CG5973				-0.393061
FBgn0262508	CG43078				-0.393361
FBgn0035434	Drsl5				-0.393494
FBgn0259973	Sfp79B				-0.393644
FBgn0032774	CG17549		-0.722591		-0.394321
FBgn0028487	f-cup				-0.394324
FBgn0038145	Droj2				-0.394407
FBgn0003941	RpL40				-0.394799
FBgn0039757	RpS7		-0.688649		-0.395013
FBgn0038738	CG4572		-0.951421		-0.395236
FBgn0014184	Oda		-0.513838		-0.395792
FBgn0025366	Ip259		-0.671848		-0.396396
FBgn0038208	CG14355				-0.397726
FBgn0031545	CG3213		-0.658139		-0.397934
FBgn0250831	BG642167				-0.39851
FBgn0052230	ND-MLRQ		-0.590185		-0.398808
FBgn0027657	glob1				-0.399297
FBgn0034897	Sesn				-0.399472
FBgn0015623	Cpr				-0.399934
FBgn0038790	MtnC		-0.700589		-0.400291
FBgn0051538	CG31538				-0.40108
FBgn0031971	Sirup				-0.401495
FBgn0051008	CG31008				-0.401683
FBgn0052436	CG32436		-0.670777		-0.401815
FBgn0019661	lncRNA:roX1				-0.402436
FBgn0033954	CG12860				-0.402735
FBgn0262511	Vha44		-0.654793		-0.402804
FBgn0042189	CG17376		-0.705993		-0.403365
FBgn0030136	RpS28b		-0.549908		-0.40341
FBgn0037888	scpr-B				-0.403581
FBgn0086355	Tpi				-0.405364
FBgn0035917	Zasp66				-0.406148
FBgn0033953	CG12861				-0.406937
FBgn0261596	RpS24		-0.740743		-0.406943
FBgn0032899	CG9338				-0.40729
FBgn0259794	sinah				-0.409457
FBgn0283471	wupA				-0.410081
FBgn0031995	CG8475				-0.410102
FBgn0030251	CG2145				-0.410211
FBgn0031751	CG9016				-0.410691
FBgn0026372	RpL23A		-0.724341		-0.412551
FBgn0051909	CG31909				-0.412671
FBgn0069354	Porin2				-0.413345
FBgn0037547	CG7910				-0.413508
FBgn0003462	Sod1		-0.507993		-0.413675
FBgn0265539	lncRNA:CR44389				-0.414383
FBgn0040371	CG12470				-0.414534
FBgn0083966	CG34130				-0.414652
FBgn0034618	CG9485				-0.414715
FBgn0040093	lectin-46Ca				-0.41506
FBgn0036969	Spn77Bb				-0.416787
FBgn0052351	S-Lap2				-0.417914
FBgn0033728	Cpr49Ae				-0.41914
FBgn0038978	tHMG1				-0.42081
FBgn0003942	RpS27A		-0.582068		-0.420923
FBgn0259715	CG42369				-0.421238
FBgn0038603	PKD				-0.423208
FBgn0038598	CG7131				-0.423654
FBgn0031980	RpL36A				-0.424762
FBgn0036403	CG6661				-0.424824
FBgn0027844	CAH1		-0.648964		-0.425089
FBgn0083956	CG34120				-0.425274
FBgn0036381	CG8745				-0.426901
FBgn0051115	CG31115				-0.427628
FBgn0050460	CG30460				-0.427638
FBgn0031347	CG10869				-0.427909
FBgn0036760	CG5567		-0.611478		-0.428042
FBgn0033872	CG6329				-0.428845
FBgn0031722	CG14011				-0.428951
FBgn0035585	ATPsynCF6L				-0.429524
FBgn0013300	ProtA				-0.429686
FBgn0260745	mfas		-0.70232		-0.429998
FBgn0261686	CG42733				-0.430425
FBgn0261564	ReepA				-0.430753
FBgn0022097	Vha36-1		-0.641835		-0.431647
FBgn0034290	CG5773				-0.431679
FBgn0034907	CG5539				-0.431806
FBgn0050296	RIC-3				-0.433218
FBgn0261592	RpS6		-0.68224		-0.433595
FBgn0037442	gzl				-0.433784
FBgn0051816	CG31816				-0.433828
FBgn0051806	CG31806		-0.615829		-0.434098
FBgn0010412	RpS19a		-0.655383		-0.434582
FBgn0025286	RpL31		-0.767546		-0.435174
FBgn0004117	Tm2		-0.675117		-0.435328
FBgn0035042	CG3640				-0.436315
FBgn0066084	RpL41		-0.611744		-0.436984
FBgn0028567	robl62A				-0.437319
FBgn0010423	TpnC47D				-0.437865
FBgn0039518	CG13978				-0.438012
FBgn0000416	Sap-r				-0.43817
FBgn0038607	hmw				-0.438392
FBgn0039041	CG13838				-0.440375
FBgn0038063	Octbeta2R				-0.442296
FBgn0036162	Fum3				-0.443721
FBgn0037460	sowi				-0.443814
FBgn0010265	RpS13		-0.625838		-0.445336
FBgn0051287	CG31287				-0.445589
FBgn0002622	RpS3		-0.648019		-0.445918
FBgn0028663	VhaM9.7-b				-0.446324
FBgn0032869	CG17470		-0.674567		-0.446883
FBgn0061197	CG13164				-0.447911
FBgn0002772	Mlc1				-0.448737
FBgn0262509	nrm				-0.452369
FBgn0263086	CG43354		-0.715764		-0.45455
FBgn0005671	Vha55		-0.680484		-0.454749
FBgn0027552	CG10863		-0.737982		-0.455743
FBgn0265356	tn		-0.537028		-0.456958
FBgn0033624	CG12384		-0.868955		-0.457671
FBgn0035734	CG14823				-0.457692
FBgn0011296	l(2)efl				-0.458463
FBgn0029785	RpL35		-0.714913		-0.46099
FBgn0260972	alc		-0.737902		-0.461282
FBgn0034292	CG5767				-0.461519
FBgn0039359	RpL27		-0.734925		-0.46308
FBgn0028379	fan				-0.463093
FBgn0011270	Pglym87				-0.463261
FBgn0085249	CG34220				-0.46468
FBgn0033442	CG1690				-0.46515
FBgn0031108	CG15459				-0.465242
FBgn0037826	CG14689				-0.465615
FBgn0262102	CG42855				-0.465784
FBgn0038420	CG10311				-0.468044
FBgn0030770	CG13010				-0.468665
FBgn0030156	CG15247				-0.468914
FBgn0262742	Fas1				-0.469029
FBgn0003249	Rh3				-0.470582
FBgn0265512	mlt				-0.472027
FBgn0031103	CG12679				-0.472244
FBgn0040694	CG14974				-0.472706
FBgn0265262	Vha68-1				-0.472991
FBgn0265788	lncRNA:CR44577				-0.473026
FBgn0051997	CG31997				-0.473921
FBgn0053136	CG33136				-0.475078
FBgn0019643	AANAT1		-0.784705		-0.475633
FBgn0261608	RpL37A		-0.611814		-0.47601
FBgn0037036	Sems				-0.476238
[truncated: 1,136 more rows]

## Sheet: G. Deeptools-output
#chrom	start	end	name	score	strand	thickStart	thickEnd	itemRGB	blockCount	blockSizes	blockStart	deepTools_group
chr2L	476445	479688	cbt	.	-	476445	479688	0	1	3243	476441	cluster_1
chr2R	12589238	12591395	lncRNA:CR30055	.	+	12589238	12591395	0	1	2157	12589237	cluster_1
chr3R	8094123	8105083	CG7900	.	+	8094123	8105083	0	1	10960	8094115	cluster_1
chr2R	23978800	23985177	Sox14	.	+	23978800	23985177	0	1	6377	23978798	cluster_1
chr2L	15912557	15913109	lncRNA:CR44868	.	+	15912557	15913109	0	1	552	15912556	cluster_1
chr2R	16099305	16102608	CG8414	.	-	16099305	16102608	0	1	3303	16099304	cluster_1
chr3R	8112698	8114003	lncRNA:CR44331	.	-	8112698	8114003	0	1	1305	8112690	cluster_1
chrX	12744211	12749785	CG4004	.	+	12744211	12749785	0	1	5574	12744210	cluster_1
chr2L	15911690	15912062	lncRNA:CR44867	.	+	15911690	15912062	0	1	372	15911689	cluster_1
chr2L	5972114	5981018	chic	.	-	5972114	5981018	0	1	8904	5972109	cluster_1
chr2L	12045342	12046118	CG6770	.	-	12045342	12046118	0	1	776	12045341	cluster_1
chr2L	12046710	12048918	Plzf	.	-	12046710	12048918	0	1	2208	12046709	cluster_1
chr2L	20079269	20085070	fok	.	-	20079269	20085070	0	1	5801	20079267	cluster_1
chrX	5882479	5899989	lncRNA:CR45668	.	-	5882479	5899989	0	1	17510	5882474	cluster_1
chr2L	3304099	3317418	CG3277	.	+	3304099	3317418	0	1	13319	3304096	cluster_1
chrX	2704570	2706217	eIF2Bbeta	.	+	2704570	2706217	0	1	1647	2704568	cluster_1
chr2L	12041053	12045200	CG6785	.	-	12041053	12045200	0	1	4147	12041052	cluster_1
chr2L	868672	869857	dbe	.	-	868672	869857	0	1	1185	868664	cluster_1
chr2L	8363476	8364662	RpS13	.	-	8363476	8364662	0	1	1186	8363468	cluster_1
chrX	9585674	9589813	Hex-A	.	+	9585674	9589813	0	1	4139	9585665	cluster_1
chr3R	9338222	9339992	lncRNA:CR43301	.	-	9338222	9339992	0	1	1770	9338213	cluster_1
chr2R	10096479	10098556	Jra	.	+	10096479	10098556	0	1	2077	10096478	cluster_1
chr2R	8237270	8240297	pnut	.	+	8237270	8240297	0	1	3027	8237262	cluster_1
chr2L	3771699	3784121	bowl	.	+	3771699	3784121	0	1	12422	3771696	cluster_1
chrX	10264232	10265263	CG12643	.	-	10264232	10265263	0	1	1031	10264231	cluster_1
chrX	2115726	2123286	ph-d	.	-	2115726	2123286	0	1	7560	2115724	cluster_1
chr2R	22312875	22316604	lncRNA:CR44758	.	+	22312875	22316604	0	1	3729	22312873	cluster_1
chr3R	7086598	7088839	alphaTub84B	.	+	7086598	7088839	0	1	2241	7086591	cluster_1
chr2L	3476342	3477648	lncRNA:CR43928	.	+	3476342	3477648	0	1	1306	3476339	cluster_1
chr2L	16508077	16532877	CG5953	.	-	16508077	16532877	0	1	24800	16508076	cluster_1
chr2L	13834249	13835072	mRpS23	.	-	13834249	13835072	0	1	823	13834248	cluster_1
chr3R	14741581	14795868	jvl	.	+	14741581	14795868	0	1	54287	14741580	cluster_1
chr3L	9381881	9382765	Hsp23	.	+	9381881	9382765	0	1	884	9381872	cluster_1
chr2R	12593603	12612068	Amph	.	+	12593603	12612068	0	1	18465	12593602	cluster_1
chrX	12631604	12653442	Tomosyn	.	+	12631604	12653442	0	1	21838	12631603	cluster_1
chr3R	7124547	7126503	CG10098	.	+	7124547	7126503	0	1	1956	7124540	cluster_1
chr3L	15535394	15553214	CrebA	.	+	15535394	15553214	0	1	17820	15535393	cluster_1
chrX	7307938	7311132	brk	.	+	7307938	7311132	0	1	3194	7307931	cluster_1
chr3L	130729	131571	lncRNA:CR45805	.	-	130729	131571	0	1	842	130728	cluster_1
chr3R	16204193	16205250	mtSSB	.	-	16204193	16205250	0	1	1057	16204192	cluster_1
chr2L	8159831	8161800	Rbsn-5	.	+	8159831	8161800	0	1	1969	8159823	cluster_1
chr2R	17020026	17026703	Dark	.	+	17020026	17026703	0	1	6677	17020025	cluster_1
chr2R	9123303	9132030	CG18659	.	-	9123303	9132030	0	1	8727	9123294	cluster_1
chr2L	3787166	3802726	bark	.	+	3787166	3802726	0	1	15560	3787163	cluster_1
chr3R	30387803	30390584	Fer2LCH	.	+	30387803	30390584	0	1	2781	30387800	cluster_1
chr2R	12174801	12177516	CCT5	.	+	12174801	12177516	0	1	2715	12174800	cluster_1
chr3L	16038409	16051034	Diap1	.	-	16038409	16051034	0	1	12625	16038408	cluster_1
chr3L	15619900	15624130	Phs	.	+	15619900	15624130	0	1	4230	15619899	cluster_1
chr3L	7432761	7435190	Rac2	.	-	7432761	7435190	0	1	2429	7432754	cluster_1
chr3R	21850693	21856266	glec	.	-	21850693	21856266	0	1	5573	21850691	cluster_1
chr3L	22879088	22880963	Ssl1	.	+	22879088	22880963	0	1	1875	22879086	cluster_1
chr2L	3478433	3479612	Thor	.	+	3478433	3479612	0	1	1179	3478430	cluster_1
chr2R	18687371	18688641	CG42855	.	+	18687371	18688641	0	1	1270	18687370	cluster_1
chrX	8037807	8061436	fs(1)h	.	-	8037807	8061436	0	1	23629	8037799	cluster_1
chr2R	21697487	21707861	HmgZ	.	-	21697487	21707861	0	1	10374	21697485	cluster_1
chr2L	18145097	18145499	lncRNA:CR44478	.	+	18145097	18145499	0	1	402	18145096	cluster_1
chrX	8558878	8560192	CG12112	.	-	8558878	8560192	0	1	1314	8558870	cluster_1
chrX	16554626	16560016	Pp2B-14D	.	-	16554626	16560016	0	1	5390	16554625	cluster_1
chr2R	12166294	12174264	Oda	.	-	12166294	12174264	0	1	7970	12166293	cluster_1
chr3L	1738406	1745421	Gk2	.	+	1738406	1745421	0	1	7015	1738405	cluster_1
chrX	6863887	6881580	CG43736	.	+	6863887	6881580	0	1	17693	6863881	cluster_1
chrX	9554622	9555661	RpS28b	.	+	9554622	9555661	0	1	1039	9554613	cluster_1
chr3L	3236804	3239578	CG17746	.	-	3236804	3239578	0	1	2774	3236801	cluster_1
chr3L	21173117	21174973	AsnS	.	+	21173117	21174973	0	1	1856	21173115	cluster_1
chr2R	23713899	23734846	Sesn	.	+	23713899	23734846	0	1	20947	23713897	cluster_1
chr3R	6389161	6405895	Dmtn	.	-	6389161	6405895	0	1	16734	6389155	cluster_1
chr3L	9452802	9456281	phol	.	-	9452802	9456281	0	1	3479	9452793	cluster_1
chr2L	248908	249812	lncRNA:CR44218	.	+	248908	249812	0	1	904	248906	cluster_1
chr3L	17620122	17621625	Vps60	.	-	17620122	17621625	0	1	1503	17620121	cluster_1
chr2R	22684954	22688987	Ppa	.	-	22684954	22688987	0	1	4033	22684952	cluster_1
chr3L	9423252	9424781	aay	.	+	9423252	9424781	0	1	1529	9423243	cluster_1
chr3L	17947191	17947700	lncRNA:CR45393	.	-	17947191	17947700	0	1	509	17947190	cluster_1
chr2R	14963291	14980795	ckn	.	+	14963291	14980795	0	1	17504	14963290	cluster_1
chr2L	18946304	18947082	CG46304	.	+	18946304	18947082	0	1	778	18946303	cluster_1
chr2R	18409795	18413599	imd	.	-	18409795	18413599	0	1	3804	18409794	cluster_1
chr3R	30385572	30388178	Fer1HCH	.	-	30385572	30388178	0	1	2606	30385569	cluster_1
chrX	6860338	6863235	lncRNA:CR45531	.	+	6860338	6863235	0	1	2897	6860332	cluster_1
chr2R	14308141	14351802	Shrm	.	+	14308141	14351802	0	1	43661	14308140	cluster_1
chr3R	5601432	5603185	SecS	.	+	5601432	5603185	0	1	1753	5601427	cluster_1
chr3L	20527971	20540417	Rcd2	.	-	20527971	20540417	0	1	12446	20527969	cluster_1
chr3R	7083224	7086083	Tailor	.	-	7083224	7086083	0	1	2859	7083217	cluster_1
chr2L	9948907	9951122	lncRNA:CR45949	.	+	9948907	9951122	0	1	2215	9948898	cluster_1
chr2R	10155915	10158931	mlt	.	-	10155915	10158931	0	1	3016	10155914	cluster_1
chr3R	17391593	17393020	sds22	.	+	17391593	17393020	0	1	1427	17391592	cluster_1
chr2L	21310865	21319527	crc	.	+	21310865	21319527	0	1	8662	21310863	cluster_1
chr3R	31743489	31744248	CG1890	.	+	31743489	31744248	0	1	759	31743486	cluster_1
chr3R	16203370	16204961	CG31287	.	+	16203370	16204961	0	1	1591	16203369	cluster_1
chr3L	5138651	5139395	Prpk	.	-	5138651	5139395	0	1	744	5138646	cluster_1
chrX	5900860	5905399	Act5C	.	+	5900860	5905399	0	1	4539	5900855	cluster_1
chr3R	5656235	5659912	CG2182	.	-	5656235	5659912	0	1	3677	5656230	cluster_1
chr3R	7094595	7124185	Alh	.	-	7094595	7124185	0	1	29590	7094588	cluster_1
chr3L	20396287	20401609	trbl	.	-	20396287	20401609	0	1	5322	20396285	cluster_1
chr3R	7077903	7080387	Ref1	.	-	7077903	7080387	0	1	2484	7077896	cluster_1
chr2R	17546405	17547462	RpL18A	.	-	17546405	17547462	0	1	1057	17546404	cluster_1
chr3L	21306137	21318020	Pc	.	-	21306137	21318020	0	1	11883	21306135	cluster_1
chrX	2072412	2074890	Rtca	.	+	2072412	2074890	0	1	2478	2072410	cluster_1
chr2L	6480928	6487576	Daxx	.	+	6480928	6487576	0	1	6648	6480922	cluster_1
chr3L	9710421	9713827	SH3PX1	.	-	9710421	9713827	0	1	3406	9710412	cluster_1
chr3L	5139618	5140473	CHMP2B	.	+	5139618	5140473	0	1	855	5139613	cluster_1
chr3R	28586047	28591386	lncRNA:CR43126	.	+	28586047	28591386	0	1	5339	28586045	cluster_1
chr2L	8381820	8382807	CG13392	.	-	8381820	8382807	0	1	987	8381812	cluster_1
chr3R	31405244	31457873	Gprk2	.	+	31405244	31457873	0	1	52629	31405241	cluster_1
chr3R	13647003	13654527	rin	.	+	13647003	13654527	0	1	7524	13647002	cluster_1
chr3R	17395198	17402515	Sur-8	.	-	17395198	17402515	0	1	7317	17395197	cluster_1
chr3L	11287935	11295919	CG6175	.	-	11287935	11295919	0	1	7984	11287934	cluster_1
chr3L	7719898	7726473	CG7457	.	-	7719898	7726473	0	1	6575	7719891	cluster_1
chr2R	23072908	23074725	Fib	.	-	23072908	23074725	0	1	1817	23072906	cluster_1
chr2R	21701457	21716727	HmgD	.	+	21701457	21716727	0	1	15270	21701455	cluster_1
chr3L	2554846	2586540	msn	.	-	2554846	2586540	0	1	31694	2554844	cluster_1
chr2R	6625241	6633090	Vha16-1	.	-	6625241	6633090	0	1	7849	6625235	cluster_1
chr2L	13835563	13898712	CenG1A	.	+	13835563	13898712	0	1	63149	13835562	cluster_1
chr3L	13017148	13017867	mRpL20	.	-	13017148	13017867	0	1	719	13017147	cluster_1
chrX	1242739	1275284	Atf3	.	-	1242739	1275284	0	1	32545	1242738	cluster_1
chr2R	9135374	9137933	alc	.	-	9135374	9137933	0	1	2559	9135365	cluster_1
chr3L	17647441	17654280	Ndfip	.	-	17647441	17654280	0	1	6839	17647440	cluster_1
chr2R	21049653	21057197	shg	.	-	21049653	21057197	0	1	7544	21049651	cluster_1
chr3R	11750930	11764457	Lk6	.	-	11750930	11764457	0	1	13527	11750929	cluster_1
chr3R	17402361	17403288	CG34279	.	-	17402361	17403288	0	1	927	17402360	cluster_1
chr2R	12948347	12952293	CG44251	.	-	12948347	12952293	0	1	3946	12948346	cluster_1
chr2R	19447318	19451600	betaTub56D	.	-	19447318	19451600	0	1	4282	19447317	cluster_1
chrX	11801695	11807117	Hsc70-3	.	-	11801695	11807117	0	1	5422	11801694	cluster_1
chr3R	14697688	14724261	kibra	.	-	14697688	14724261	0	1	26573	14697687	cluster_1
chr2R	6013909	6015689	Act42A	.	-	6013909	6015689	0	1	1780	6013903	cluster_1
chrX	6223060	6225140	sqh	.	-	6223060	6225140	0	1	2080	6223054	cluster_1
chr2R	9913495	9958858	Mef2	.	-	9913495	9958858	0	1	45363	9913486	cluster_1
chr3L	9443231	9446388	CG33926	.	+	9443231	9446388	0	1	3157	9443222	cluster_1
chrX	11616123	11621280	Met	.	+	11616123	11621280	0	1	5157	11616122	cluster_1
chr3R	30043340	30044886	Sry-delta	.	+	30043340	30044886	0	1	1546	30043337	cluster_1
chr3L	20188521	20189779	Ssk	.	+	20188521	20189779	0	1	1258	20188519	cluster_1
chr3L	22872199	22873702	CG11109	.	+	22872199	22873702	0	1	1503	22872197	cluster_1
chr3R	24101599	24105763	Syx1A	.	-	24101599	24105763	0	1	4164	24101597	cluster_1
chr2R	19397031	19424903	hts	.	-	19397031	19424903	0	1	27872	19397030	cluster_1
chr3R	30045228	30046161	RpL32	.	-	30045228	30046161	0	1	933	30045225	cluster_1
chr3L	9427009	9428671	Shc	.	+	9427009	9428671	0	1	1662	9427000	cluster_1
chr2R	23849245	23850301	eIF6	.	-	23849245	23850301	0	1	1056	23849243	cluster_1
chr3R	5622118	5624125	Dph4	.	-	5622118	5624125	0	1	2007	5622113	cluster_1
chrX	2126209	2138371	ph-p	.	-	2126209	2138371	0	1	12162	2126207	cluster_1
chrX	8061644	8070237	mys	.	+	8061644	8070237	0	1	8593	8061636	cluster_1
chrX	4679987	4686903	Pp2C1	.	-	4679987	4686903	0	1	6916	4679983	cluster_1
chr3R	9335169	9337459	pasi2	.	+	9335169	9337459	0	1	2290	9335160	cluster_1
chr3R	8105331	8122294	puc	.	+	8105331	8122294	0	1	16963	8105323	cluster_1
chr3R	18914967	18926989	Xrp1	.	+	18914967	18926989	0	1	12022	18914966	cluster_1
chrX	5738662	5747254	IntS6	.	-	5738662	5747254	0	1	8592	5738657	cluster_1
chr2R	12877093	12880230	Nmda1	.	-	12877093	12880230	0	1	3137	12877092	cluster_1
chr2L	21626308	21629932	Df31	.	-	21626308	21629932	0	1	3624	21626306	cluster_1
chr2R	21057786	21059883	cpa	.	+	21057786	21059883	0	1	2097	21057784	cluster_1
chr2L	3294925	3303130	CG9663	.	-	3294925	3303130	0	1	8205	3294922	cluster_1
chr2L	12507938	12508504	CG43051	.	+	12507938	12508504	0	1	566	12507937	cluster_1
chr2L	10003831	10008889	Ndf	.	+	10003831	10008889	0	1	5058	10003830	cluster_1
chr2R	9177863	9186342	Rab32	.	-	9177863	9186342	0	1	8479	9177854	cluster_1
chr3R	11197591	11208633	cu	.	+	11197591	11208633	0	1	11042	11197590	cluster_1
chr2L	5288943	5311223	vri	.	+	5288943	5311223	0	1	22280	5288938	cluster_1
chr2L	16715890	16719635	Cyt-c-d	.	+	16715890	16719635	0	1	3745	16715889	cluster_1
chrX	6225646	6236218	dtn	.	+	6225646	6236218	0	1	10572	6225640	cluster_1
chr3L	11252306	11256172	scyl	.	+	11252306	11256172	0	1	3866	11252305	cluster_1
chrX	8555238	8558781	IntS4	.	-	8555238	8558781	0	1	3543	8555230	cluster_1
chrX	9665441	9687066	nej	.	-	9665441	9687066	0	1	21625	9665432	cluster_1
chr3L	2488803	2492613	CG1146	.	+	2488803	2492613	0	1	3810	2488801	cluster_1
[truncated: 2,942 more rows]
